# Supplementary material for: Exploring the Transcriptome of Ciliated Cells Using In Silico Dissection of Human Tissues
Source: PLoS One. 2012 Apr 25;7(4):e35618. doi: 10.1371/journal.pone.0035618 (PMC3338421; doi:10.1371/journal.pone.0035618)
Supplement: Table S1 — Data description. The table contains descriptions of microarray samples from the GEO database. Each spread sheet corresponds to one experiment from the GEO database. The first 5 spread sheets correspond to brain, the next 5 – to airways, the final 2 – to female reproductive tracts (column “Tissue type”). The spread sheets mention all samples from the respective datasets, including pathological samples (column “Pathological state”). The “Inclusion Status” column specifies which samples were included into a given network. Since pathological samples were excluded from the networks construction process, they are marked as “Removed”. Note that, since brain datasets GSE15745 and GSE11882 contained more than 15 samples per brain anatomical region, the spread sheets corresponding to these datasets additionally mark samples that were used for construction of region-specific networks (column “Inclusion Status”). (XLS) [file pone.0035618.s001.xls]

## Sheet: I_1_GSE15745
ID	Tissue Type	Anatomical Region	Pathological State	Inclusion Status
GSM394797	Brain	Cerebellum	Normal	Included into multi-region network & cerebellum network
GSM394798	Brain	Cerebellum	Normal	Included into multi-region network & cerebellum network
GSM394799	Brain	Cerebellum	Normal	Included into multi-region network & cerebellum network
GSM394800	Brain	Cerebellum	Normal	Included into multi-region network & cerebellum network
GSM394801	Brain	Cerebellum	Normal	Included into multi-region network & cerebellum network
GSM394802	Brain	Cerebellum	Normal	Included into multi-region network & cerebellum network
GSM394803	Brain	Cerebellum	Normal	Included into multi-region network & cerebellum network
GSM394804	Brain	Cerebellum	Normal	Included into multi-region network & cerebellum network
GSM394805	Brain	Cerebellum	Normal	Included into multi-region network & cerebellum network
GSM394806	Brain	Cerebellum	Normal	Included into multi-region network & cerebellum network
GSM394807	Brain	Cerebellum	Normal	Included into multi-region network & cerebellum network
GSM394808	Brain	Cerebellum	Normal	Included into multi-region network & cerebellum network
GSM394809	Brain	Cerebellum	Normal	Included into multi-region network & cerebellum network
GSM394810	Brain	Cerebellum	Normal	Included into multi-region network & cerebellum network
GSM394811	Brain	Cerebellum	Normal	Included into multi-region network & cerebellum network
GSM394812	Brain	Cerebellum	Normal	Included into multi-region network & cerebellum network
GSM394813	Brain	Cerebellum	Normal	Included into multi-region network & cerebellum network
GSM394814	Brain	Cerebellum	Normal	Included into multi-region network & cerebellum network
GSM394815	Brain	Cerebellum	Normal	Included into multi-region network & cerebellum network
GSM394816	Brain	Cerebellum	Normal	Included into multi-region network & cerebellum network
GSM394817	Brain	Cerebellum	Normal	Included into multi-region network & cerebellum network
GSM394818	Brain	Cerebellum	Normal	Included into multi-region network & cerebellum network
GSM394819	Brain	Cerebellum	Normal	Included into multi-region network & cerebellum network
GSM394820	Brain	Cerebellum	Normal	Included into multi-region network & cerebellum network
GSM394821	Brain	Cerebellum	Normal	Included into multi-region network & cerebellum network
GSM394822	Brain	Cerebellum	Normal	Included into multi-region network & cerebellum network
GSM394823	Brain	Cerebellum	Normal	Included into multi-region network & cerebellum network
GSM394824	Brain	Cerebellum	Normal	Included into multi-region network & cerebellum network
GSM394825	Brain	Cerebellum	Normal	Included into multi-region network & cerebellum network
GSM394826	Brain	Cerebellum	Normal	Included into multi-region network & cerebellum network
GSM394827	Brain	Cerebellum	Normal	Included into multi-region network & cerebellum network
GSM394828	Brain	Cerebellum	Normal	Included into multi-region network & cerebellum network
GSM394829	Brain	Cerebellum	Normal	Included into multi-region network & cerebellum network
GSM394830	Brain	Cerebellum	Normal	Included into multi-region network & cerebellum network
GSM394831	Brain	Cerebellum	Normal	Included into multi-region network & cerebellum network
GSM394832	Brain	Cerebellum	Normal	Included into multi-region network & cerebellum network
GSM394833	Brain	Cerebellum	Normal	Included into multi-region network & cerebellum network
GSM394834	Brain	Cerebellum	Normal	Included into multi-region network & cerebellum network
GSM394835	Brain	Cerebellum	Normal	Included into multi-region network & cerebellum network
GSM394836	Brain	Cerebellum	Normal	Included into multi-region network & cerebellum network
GSM394837	Brain	Cerebellum	Normal	Included into multi-region network & cerebellum network
GSM394838	Brain	Cerebellum	Normal	Included into multi-region network & cerebellum network
GSM394839	Brain	Cerebellum	Normal	Included into multi-region network & cerebellum network
GSM394840	Brain	Cerebellum	Normal	Included into multi-region network & cerebellum network
GSM394841	Brain	Cerebellum	Normal	Included into multi-region network & cerebellum network
GSM394842	Brain	Cerebellum	Normal	Included into multi-region network & cerebellum network
GSM394843	Brain	Cerebellum	Normal	Included into multi-region network & cerebellum network
GSM394844	Brain	Cerebellum	Normal	Included into multi-region network & cerebellum network
GSM394845	Brain	Cerebellum	Normal	Included into multi-region network & cerebellum network
GSM394846	Brain	Cerebellum	Normal	Included into multi-region network & cerebellum network
GSM394847	Brain	Cerebellum	Normal	Included into multi-region network & cerebellum network
GSM394848	Brain	Cerebellum	Normal	Included into multi-region network & cerebellum network
GSM394849	Brain	Cerebellum	Normal	Included into multi-region network & cerebellum network
GSM394850	Brain	Cerebellum	Normal	Included into multi-region network & cerebellum network
GSM394851	Brain	Cerebellum	Normal	Included into multi-region network & cerebellum network
GSM394852	Brain	Cerebellum	Normal	Included into multi-region network & cerebellum network
GSM394853	Brain	Cerebellum	Normal	Included into multi-region network & cerebellum network
GSM394854	Brain	Cerebellum	Normal	Included into multi-region network & cerebellum network
GSM394855	Brain	Cerebellum	Normal	Included into multi-region network & cerebellum network
GSM394856	Brain	Cerebellum	Normal	Included into multi-region network & cerebellum network
GSM394857	Brain	Cerebellum	Normal	Included into multi-region network & cerebellum network
GSM394858	Brain	Cerebellum	Normal	Included into multi-region network & cerebellum network
GSM394859	Brain	Cerebellum	Normal	Included into multi-region network & cerebellum network
GSM394860	Brain	Cerebellum	Normal	Included into multi-region network & cerebellum network
GSM394861	Brain	Cerebellum	Normal	Included into multi-region network & cerebellum network
GSM394862	Brain	Cerebellum	Normal	Included into multi-region network & cerebellum network
GSM394863	Brain	Cerebellum	Normal	Included into multi-region network & cerebellum network
GSM394864	Brain	Cerebellum	Normal	Included into multi-region network & cerebellum network
GSM394865	Brain	Cerebellum	Normal	Included into multi-region network & cerebellum network
GSM394866	Brain	Cerebellum	Normal	Included into multi-region network & cerebellum network
GSM394867	Brain	Cerebellum	Normal	Included into multi-region network & cerebellum network
GSM394868	Brain	Cerebellum	Normal	Included into multi-region network & cerebellum network
GSM394869	Brain	Cerebellum	Normal	Included into multi-region network & cerebellum network
GSM394870	Brain	Cerebellum	Normal	Included into multi-region network & cerebellum network
GSM394871	Brain	Cerebellum	Normal	Included into multi-region network & cerebellum network
GSM394872	Brain	Cerebellum	Normal	Included into multi-region network & cerebellum network
GSM394873	Brain	Cerebellum	Normal	Included into multi-region network & cerebellum network
GSM394874	Brain	Cerebellum	Normal	Included into multi-region network & cerebellum network
GSM394875	Brain	Cerebellum	Normal	Included into multi-region network & cerebellum network
GSM394876	Brain	Cerebellum	Normal	Included into multi-region network & cerebellum network
GSM394877	Brain	Cerebellum	Normal	Included into multi-region network & cerebellum network
GSM394878	Brain	Cerebellum	Normal	Included into multi-region network & cerebellum network
GSM394879	Brain	Cerebellum	Normal	Included into multi-region network & cerebellum network
GSM394880	Brain	Cerebellum	Normal	Included into multi-region network & cerebellum network
GSM394881	Brain	Cerebellum	Normal	Included into multi-region network & cerebellum network
GSM394882	Brain	Cerebellum	Normal	Included into multi-region network & cerebellum network
GSM394883	Brain	Cerebellum	Normal	Included into multi-region network & cerebellum network
GSM394884	Brain	Cerebellum	Normal	Included into multi-region network & cerebellum network
GSM394885	Brain	Cerebellum	Normal	Included into multi-region network & cerebellum network
GSM394886	Brain	Cerebellum	Normal	Included into multi-region network & cerebellum network
GSM394887	Brain	Cerebellum	Normal	Included into multi-region network & cerebellum network
GSM394888	Brain	Cerebellum	Normal	Included into multi-region network & cerebellum network
GSM394889	Brain	Cerebellum	Normal	Included into multi-region network & cerebellum network
GSM394890	Brain	Cerebellum	Normal	Included into multi-region network & cerebellum network
GSM394891	Brain	Cerebellum	Normal	Included into multi-region network & cerebellum network
GSM394892	Brain	Cerebellum	Normal	Included into multi-region network & cerebellum network
GSM394893	Brain	Cerebellum	Normal	Included into multi-region network & cerebellum network
GSM394894	Brain	Cerebellum	Normal	Included into multi-region network & cerebellum network
GSM394895	Brain	Cerebellum	Normal	Included into multi-region network & cerebellum network
GSM394896	Brain	Cerebellum	Normal	Included into multi-region network & cerebellum network
GSM394897	Brain	Cerebellum	Normal	Included into multi-region network & cerebellum network
GSM394898	Brain	Cerebellum	Normal	Included into multi-region network & cerebellum network
GSM394899	Brain	Cerebellum	Normal	Included into multi-region network & cerebellum network
GSM394900	Brain	Cerebellum	Normal	Included into multi-region network & cerebellum network
GSM394901	Brain	Cerebellum	Normal	Included into multi-region network & cerebellum network
GSM394902	Brain	Cerebellum	Normal	Included into multi-region network & cerebellum network
GSM394903	Brain	Cerebellum	Normal	Included into multi-region network & cerebellum network
GSM394904	Brain	Cerebellum	Normal	Included into multi-region network & cerebellum network
GSM394905	Brain	Cerebellum	Normal	Included into multi-region network & cerebellum network
GSM394906	Brain	Cerebellum	Normal	Included into multi-region network & cerebellum network
GSM394907	Brain	Cerebellum	Normal	Included into multi-region network & cerebellum network
GSM394908	Brain	Cerebellum	Normal	Included into multi-region network & cerebellum network
GSM394909	Brain	Cerebellum	Normal	Included into multi-region network & cerebellum network
GSM394910	Brain	Cerebellum	Normal	Included into multi-region network & cerebellum network
GSM394911	Brain	Cerebellum	Normal	Included into multi-region network & cerebellum network
GSM394912	Brain	Cerebellum	Normal	Included into multi-region network & cerebellum network
GSM394913	Brain	Cerebellum	Normal	Included into multi-region network & cerebellum network
GSM394914	Brain	Cerebellum	Normal	Included into multi-region network & cerebellum network
GSM394915	Brain	Cerebellum	Normal	Included into multi-region network & cerebellum network
GSM394916	Brain	Cerebellum	Normal	Included into multi-region network & cerebellum network
GSM394917	Brain	Cerebellum	Normal	Included into multi-region network & cerebellum network
GSM394918	Brain	Cerebellum	Normal	Included into multi-region network & cerebellum network
GSM394919	Brain	Cerebellum	Normal	Included into multi-region network & cerebellum network
GSM394920	Brain	Cerebellum	Normal	Included into multi-region network & cerebellum network
GSM394921	Brain	Cerebellum	Normal	Included into multi-region network & cerebellum network
GSM394922	Brain	Cerebellum	Normal	Included into multi-region network & cerebellum network
GSM394923	Brain	Cerebellum	Normal	Included into multi-region network & cerebellum network
GSM394924	Brain	Cerebellum	Normal	Included into multi-region network & cerebellum network
GSM394925	Brain	Cerebellum	Normal	Included into multi-region network & cerebellum network
GSM394926	Brain	Cerebellum	Normal	Included into multi-region network & cerebellum network
GSM394927	Brain	Cerebellum	Normal	Included into multi-region network & cerebellum network
GSM394928	Brain	Cerebellum	Normal	Included into multi-region network & cerebellum network
GSM394929	Brain	Cerebellum	Normal	Included into multi-region network & cerebellum network
GSM394930	Brain	Cerebellum	Normal	Included into multi-region network & cerebellum network
GSM394931	Brain	Cerebellum	Normal	Included into multi-region network & cerebellum network
GSM394932	Brain	Cerebellum	Normal	Included into multi-region network & cerebellum network
GSM394933	Brain	Cerebellum	Normal	Included into multi-region network & cerebellum network
GSM394934	Brain	Cerebellum	Normal	Included into multi-region network & cerebellum network
GSM394935	Brain	Cerebellum	Normal	Included into multi-region network & cerebellum network
GSM394936	Brain	Cerebellum	Normal	Included into multi-region network & cerebellum network
GSM394937	Brain	Cerebellum	Normal	Included into multi-region network & cerebellum network
GSM394938	Brain	Cerebellum	Normal	Included into multi-region network & cerebellum network
GSM394939	Brain	Cerebellum	Normal	Included into multi-region network & cerebellum network
GSM394940	Brain	Cerebellum	Normal	Included into multi-region network & cerebellum network
GSM394941	Brain	Cerebellum	Normal	Included into multi-region network & cerebellum network
GSM394942	Brain	Cerebellum	Normal	Included into multi-region network & cerebellum network
GSM394945	Brain	Cerebral cortex	Normal	Included into multi-region network & cortex network
GSM394946	Brain	Cerebral cortex	Normal	Included into multi-region network & cortex network
GSM394947	Brain	Cerebral cortex	Normal	Included into multi-region network & cortex network
GSM394948	Brain	Cerebral cortex	Normal	Included into multi-region network & cortex network
GSM394949	Brain	Cerebral cortex	Normal	Included into multi-region network & cortex network
GSM394950	Brain	Cerebral cortex	Normal	Included into multi-region network & cortex network
GSM394951	Brain	Cerebral cortex	Normal	Included into multi-region network & cortex network
GSM394952	Brain	Cerebral cortex	Normal	Included into multi-region network & cortex network
GSM394953	Brain	Cerebral cortex	Normal	Included into multi-region network & cortex network
GSM394954	Brain	Cerebral cortex	Normal	Included into multi-region network & cortex network
GSM394955	Brain	Cerebral cortex	Normal	Included into multi-region network & cortex network
GSM394956	Brain	Cerebral cortex	Normal	Included into multi-region network & cortex network
GSM394957	Brain	Cerebral cortex	Normal	Included into multi-region network & cortex network
GSM394958	Brain	Cerebral cortex	Normal	Included into multi-region network & cortex network
GSM394959	Brain	Cerebral cortex	Normal	Included into multi-region network & cortex network
GSM394960	Brain	Cerebral cortex	Normal	Included into multi-region network & cortex network
GSM394961	Brain	Cerebral cortex	Normal	Included into multi-region network & cortex network
GSM394962	Brain	Cerebral cortex	Normal	Included into multi-region network & cortex network
GSM394963	Brain	Cerebral cortex	Normal	Included into multi-region network & cortex network
GSM394964	Brain	Cerebral cortex	Normal	Included into multi-region network & cortex network
GSM394965	Brain	Cerebral cortex	Normal	Included into multi-region network & cortex network
GSM394966	Brain	Cerebral cortex	Normal	Included into multi-region network & cortex network
GSM394967	Brain	Cerebral cortex	Normal	Included into multi-region network & cortex network
GSM394968	Brain	Cerebral cortex	Normal	Included into multi-region network & cortex network
GSM394969	Brain	Cerebral cortex	Normal	Included into multi-region network & cortex network
GSM394970	Brain	Cerebral cortex	Normal	Included into multi-region network & cortex network
GSM394971	Brain	Cerebral cortex	Normal	Included into multi-region network & cortex network
GSM394972	Brain	Cerebral cortex	Normal	Included into multi-region network & cortex network
GSM394973	Brain	Cerebral cortex	Normal	Included into multi-region network & cortex network
GSM394974	Brain	Cerebral cortex	Normal	Included into multi-region network & cortex network
GSM394975	Brain	Cerebral cortex	Normal	Included into multi-region network & cortex network
GSM394976	Brain	Cerebral cortex	Normal	Included into multi-region network & cortex network
GSM394977	Brain	Cerebral cortex	Normal	Included into multi-region network & cortex network
GSM394978	Brain	Cerebral cortex	Normal	Included into multi-region network & cortex network
GSM394979	Brain	Cerebral cortex	Normal	Included into multi-region network & cortex network
GSM394980	Brain	Cerebral cortex	Normal	Included into multi-region network & cortex network
GSM394981	Brain	Cerebral cortex	Normal	Included into multi-region network & cortex network
GSM394982	Brain	Cerebral cortex	Normal	Included into multi-region network & cortex network
GSM394983	Brain	Cerebral cortex	Normal	Included into multi-region network & cortex network
GSM394984	Brain	Cerebral cortex	Normal	Included into multi-region network & cortex network
GSM394985	Brain	Cerebral cortex	Normal	Included into multi-region network & cortex network
GSM394986	Brain	Cerebral cortex	Normal	Included into multi-region network & cortex network
GSM394987	Brain	Cerebral cortex	Normal	Included into multi-region network & cortex network
GSM394988	Brain	Cerebral cortex	Normal	Included into multi-region network & cortex network
GSM394989	Brain	Cerebral cortex	Normal	Included into multi-region network & cortex network
GSM394990	Brain	Cerebral cortex	Normal	Included into multi-region network & cortex network
GSM394991	Brain	Cerebral cortex	Normal	Included into multi-region network & cortex network
GSM394992	Brain	Cerebral cortex	Normal	Included into multi-region network & cortex network
GSM394993	Brain	Cerebral cortex	Normal	Included into multi-region network & cortex network
GSM394994	Brain	Cerebral cortex	Normal	Included into multi-region network & cortex network
GSM394995	Brain	Cerebral cortex	Normal	Included into multi-region network & cortex network
GSM394996	Brain	Cerebral cortex	Normal	Included into multi-region network & cortex network
GSM394997	Brain	Cerebral cortex	Normal	Included into multi-region network & cortex network
GSM394998	Brain	Cerebral cortex	Normal	Included into multi-region network & cortex network
GSM394999	Brain	Cerebral cortex	Normal	Included into multi-region network & cortex network
GSM395000	Brain	Cerebral cortex	Normal	Included into multi-region network & cortex network
GSM395001	Brain	Cerebral cortex	Normal	Included into multi-region network & cortex network
GSM395002	Brain	Cerebral cortex	Normal	Included into multi-region network & cortex network
GSM395003	Brain	Cerebral cortex	Normal	Included into multi-region network & cortex network
GSM395004	Brain	Cerebral cortex	Normal	Included into multi-region network & cortex network
GSM395005	Brain	Cerebral cortex	Normal	Included into multi-region network & cortex network
GSM395006	Brain	Cerebral cortex	Normal	Included into multi-region network & cortex network
GSM395007	Brain	Cerebral cortex	Normal	Included into multi-region network & cortex network
GSM395008	Brain	Cerebral cortex	Normal	Included into multi-region network & cortex network
GSM395009	Brain	Cerebral cortex	Normal	Included into multi-region network & cortex network
GSM395010	Brain	Cerebral cortex	Normal	Included into multi-region network & cortex network
GSM395011	Brain	Cerebral cortex	Normal	Included into multi-region network & cortex network
GSM395012	Brain	Cerebral cortex	Normal	Included into multi-region network & cortex network
GSM395013	Brain	Cerebral cortex	Normal	Included into multi-region network & cortex network
GSM395014	Brain	Cerebral cortex	Normal	Included into multi-region network & cortex network
GSM395015	Brain	Cerebral cortex	Normal	Included into multi-region network & cortex network
GSM395016	Brain	Cerebral cortex	Normal	Included into multi-region network & cortex network
GSM395017	Brain	Cerebral cortex	Normal	Included into multi-region network & cortex network
GSM395018	Brain	Cerebral cortex	Normal	Included into multi-region network & cortex network
GSM395019	Brain	Cerebral cortex	Normal	Included into multi-region network & cortex network
GSM395020	Brain	Cerebral cortex	Normal	Included into multi-region network & cortex network
GSM395021	Brain	Cerebral cortex	Normal	Included into multi-region network & cortex network
GSM395022	Brain	Cerebral cortex	Normal	Included into multi-region network & cortex network
GSM395023	Brain	Cerebral cortex	Normal	Included into multi-region network & cortex network
GSM395024	Brain	Cerebral cortex	Normal	Included into multi-region network & cortex network
GSM395025	Brain	Cerebral cortex	Normal	Included into multi-region network & cortex network
GSM395026	Brain	Cerebral cortex	Normal	Included into multi-region network & cortex network
GSM395027	Brain	Cerebral cortex	Normal	Included into multi-region network & cortex network
GSM395028	Brain	Cerebral cortex	Normal	Included into multi-region network & cortex network
GSM395029	Brain	Cerebral cortex	Normal	Included into multi-region network & cortex network
GSM395030	Brain	Cerebral cortex	Normal	Included into multi-region network & cortex network
GSM395031	Brain	Cerebral cortex	Normal	Included into multi-region network & cortex network
GSM395032	Brain	Cerebral cortex	Normal	Included into multi-region network & cortex network
GSM395033	Brain	Cerebral cortex	Normal	Included into multi-region network & cortex network
GSM395034	Brain	Cerebral cortex	Normal	Included into multi-region network & cortex network
GSM395035	Brain	Cerebral cortex	Normal	Included into multi-region network & cortex network
GSM395036	Brain	Cerebral cortex	Normal	Included into multi-region network & cortex network
GSM395037	Brain	Cerebral cortex	Normal	Included into multi-region network & cortex network
GSM395038	Brain	Cerebral cortex	Normal	Included into multi-region network & cortex network
GSM395039	Brain	Cerebral cortex	Normal	Included into multi-region network & cortex network
GSM395040	Brain	Cerebral cortex	Normal	Included into multi-region network & cortex network
GSM395041	Brain	Cerebral cortex	Normal	Included into multi-region network & cortex network
GSM395042	Brain	Cerebral cortex	Normal	Included into multi-region network & cortex network
GSM395043	Brain	Cerebral cortex	Normal	Included into multi-region network & cortex network
GSM395044	Brain	Cerebral cortex	Normal	Included into multi-region network & cortex network
GSM395045	Brain	Cerebral cortex	Normal	Included into multi-region network & cortex network
GSM395046	Brain	Cerebral cortex	Normal	Included into multi-region network & cortex network
GSM395047	Brain	Cerebral cortex	Normal	Included into multi-region network & cortex network
GSM395048	Brain	Cerebral cortex	Normal	Included into multi-region network & cortex network
GSM395049	Brain	Cerebral cortex	Normal	Included into multi-region network & cortex network
GSM395050	Brain	Cerebral cortex	Normal	Included into multi-region network & cortex network
GSM395051	Brain	Cerebral cortex	Normal	Included into multi-region network & cortex network
GSM395052	Brain	Cerebral cortex	Normal	Included into multi-region network & cortex network
GSM395053	Brain	Cerebral cortex	Normal	Included into multi-region network & cortex network
GSM395054	Brain	Cerebral cortex	Normal	Included into multi-region network & cortex network
GSM395055	Brain	Cerebral cortex	Normal	Included into multi-region network & cortex network
GSM395056	Brain	Cerebral cortex	Normal	Included into multi-region network & cortex network
GSM395057	Brain	Cerebral cortex	Normal	Included into multi-region network & cortex network
GSM395058	Brain	Cerebral cortex	Normal	Included into multi-region network & cortex network
GSM395059	Brain	Cerebral cortex	Normal	Included into multi-region network & cortex network
GSM395060	Brain	Cerebral cortex	Normal	Included into multi-region network & cortex network
GSM395061	Brain	Cerebral cortex	Normal	Included into multi-region network & cortex network
GSM395062	Brain	Cerebral cortex	Normal	Included into multi-region network & cortex network
GSM395063	Brain	Cerebral cortex	Normal	Included into multi-region network & cortex network
GSM395064	Brain	Cerebral cortex	Normal	Included into multi-region network & cortex network
GSM395065	Brain	Cerebral cortex	Normal	Included into multi-region network & cortex network
GSM395066	Brain	Cerebral cortex	Normal	Included into multi-region network & cortex network
GSM395067	Brain	Cerebral cortex	Normal	Included into multi-region network & cortex network
GSM395068	Brain	Cerebral cortex	Normal	Included into multi-region network & cortex network
GSM395069	Brain	Cerebral cortex	Normal	Included into multi-region network & cortex network
GSM395070	Brain	Cerebral cortex	Normal	Included into multi-region network & cortex network
GSM395071	Brain	Cerebral cortex	Normal	Included into multi-region network & cortex network
GSM395072	Brain	Cerebral cortex	Normal	Included into multi-region network & cortex network
GSM395073	Brain	Cerebral cortex	Normal	Included into multi-region network & cortex network
GSM395074	Brain	Cerebral cortex	Normal	Included into multi-region network & cortex network
GSM395075	Brain	Cerebral cortex	Normal	Included into multi-region network & cortex network
GSM395076	Brain	Cerebral cortex	Normal	Included into multi-region network & cortex network
GSM395077	Brain	Cerebral cortex	Normal	Included into multi-region network & cortex network
GSM395078	Brain	Cerebral cortex	Normal	Included into multi-region network & cortex network
GSM395079	Brain	Cerebral cortex	Normal	Included into multi-region network & cortex network
GSM395080	Brain	Cerebral cortex	Normal	Included into multi-region network & cortex network
GSM395081	Brain	Cerebral cortex	Normal	Included into multi-region network & cortex network
GSM395082	Brain	Cerebral cortex	Normal	Included into multi-region network & cortex network
GSM395083	Brain	Cerebral cortex	Normal	Included into multi-region network & cortex network
GSM395084	Brain	Cerebral cortex	Normal	Included into multi-region network & cortex network
GSM395085	Brain	Cerebral cortex	Normal	Included into multi-region network & cortex network
GSM395086	Brain	Cerebral cortex	Normal	Included into multi-region network & cortex network
GSM395087	Brain	Cerebral cortex	Normal	Included into multi-region network & cortex network
GSM395088	Brain	Cerebral cortex	Normal	Included into multi-region network & cortex network
GSM395089	Brain	Cerebral cortex	Normal	Included into multi-region network & cortex network
GSM395090	Brain	Cerebral cortex	Normal	Included into multi-region network & cortex network
GSM395239	Brain	Cerebral cortex	Normal	Included into multi-region network & cortex network
GSM395240	Brain	Cerebral cortex	Normal	Included into multi-region network & cortex network
GSM395241	Brain	Cerebral cortex	Normal	Included into multi-region network & cortex network
GSM395242	Brain	Cerebral cortex	Normal	Included into multi-region network & cortex network
GSM395243	Brain	Cerebral cortex	Normal	Included into multi-region network & cortex network
GSM395244	Brain	Cerebral cortex	Normal	Included into multi-region network & cortex network
GSM395245	Brain	Cerebral cortex	Normal	Included into multi-region network & cortex network
GSM395246	Brain	Cerebral cortex	Normal	Included into multi-region network & cortex network
GSM395247	Brain	Cerebral cortex	Normal	Included into multi-region network & cortex network
GSM395248	Brain	Cerebral cortex	Normal	Included into multi-region network & cortex network
GSM395249	Brain	Cerebral cortex	Normal	Included into multi-region network & cortex network
GSM395250	Brain	Cerebral cortex	Normal	Included into multi-region network & cortex network
GSM395251	Brain	Cerebral cortex	Normal	Included into multi-region network & cortex network
GSM395252	Brain	Cerebral cortex	Normal	Included into multi-region network & cortex network
GSM395253	Brain	Cerebral cortex	Normal	Included into multi-region network & cortex network
GSM395254	Brain	Cerebral cortex	Normal	Included into multi-region network & cortex network
GSM395255	Brain	Cerebral cortex	Normal	Included into multi-region network & cortex network
GSM395256	Brain	Cerebral cortex	Normal	Included into multi-region network & cortex network
GSM395257	Brain	Cerebral cortex	Normal	Included into multi-region network & cortex network
GSM395258	Brain	Cerebral cortex	Normal	Included into multi-region network & cortex network
GSM395259	Brain	Cerebral cortex	Normal	Included into multi-region network & cortex network
GSM395260	Brain	Cerebral cortex	Normal	Included into multi-region network & cortex network
GSM395261	Brain	Cerebral cortex	Normal	Included into multi-region network & cortex network
GSM395262	Brain	Cerebral cortex	Normal	Included into multi-region network & cortex network
GSM395263	Brain	Cerebral cortex	Normal	Included into multi-region network & cortex network
GSM395264	Brain	Cerebral cortex	Normal	Included into multi-region network & cortex network
GSM395265	Brain	Cerebral cortex	Normal	Included into multi-region network & cortex network
GSM395266	Brain	Cerebral cortex	Normal	Included into multi-region network & cortex network
GSM395267	Brain	Cerebral cortex	Normal	Included into multi-region network & cortex network
GSM395268	Brain	Cerebral cortex	Normal	Included into multi-region network & cortex network
GSM395269	Brain	Cerebral cortex	Normal	Included into multi-region network & cortex network
GSM395270	Brain	Cerebral cortex	Normal	Included into multi-region network & cortex network
GSM395271	Brain	Cerebral cortex	Normal	Included into multi-region network & cortex network
GSM395272	Brain	Cerebral cortex	Normal	Included into multi-region network & cortex network
GSM395273	Brain	Cerebral cortex	Normal	Included into multi-region network & cortex network
GSM395274	Brain	Cerebral cortex	Normal	Included into multi-region network & cortex network
GSM395275	Brain	Cerebral cortex	Normal	Included into multi-region network & cortex network
GSM395276	Brain	Cerebral cortex	Normal	Included into multi-region network & cortex network
GSM395277	Brain	Cerebral cortex	Normal	Included into multi-region network & cortex network
GSM395278	Brain	Cerebral cortex	Normal	Included into multi-region network & cortex network
GSM395279	Brain	Cerebral cortex	Normal	Included into multi-region network & cortex network
GSM395280	Brain	Cerebral cortex	Normal	Included into multi-region network & cortex network
GSM395281	Brain	Cerebral cortex	Normal	Included into multi-region network & cortex network
GSM395282	Brain	Cerebral cortex	Normal	Included into multi-region network & cortex network
GSM395283	Brain	Cerebral cortex	Normal	Included into multi-region network & cortex network
GSM395284	Brain	Cerebral cortex	Normal	Included into multi-region network & cortex network
GSM395285	Brain	Cerebral cortex	Normal	Included into multi-region network & cortex network
GSM395286	Brain	Cerebral cortex	Normal	Included into multi-region network & cortex network
GSM395287	Brain	Cerebral cortex	Normal	Included into multi-region network & cortex network
GSM395288	Brain	Cerebral cortex	Normal	Included into multi-region network & cortex network
GSM395289	Brain	Cerebral cortex	Normal	Included into multi-region network & cortex network
GSM395290	Brain	Cerebral cortex	Normal	Included into multi-region network & cortex network
GSM395291	Brain	Cerebral cortex	Normal	Included into multi-region network & cortex network
GSM395292	Brain	Cerebral cortex	Normal	Included into multi-region network & cortex network
GSM395293	Brain	Cerebral cortex	Normal	Included into multi-region network & cortex network
GSM395294	Brain	Cerebral cortex	Normal	Included into multi-region network & cortex network
GSM395295	Brain	Cerebral cortex	Normal	Included into multi-region network & cortex network
GSM395296	Brain	Cerebral cortex	Normal	Included into multi-region network & cortex network
GSM395297	Brain	Cerebral cortex	Normal	Included into multi-region network & cortex network
GSM395298	Brain	Cerebral cortex	Normal	Included into multi-region network & cortex network
GSM395299	Brain	Cerebral cortex	Normal	Included into multi-region network & cortex network
GSM395300	Brain	Cerebral cortex	Normal	Included into multi-region network & cortex network
GSM395301	Brain	Cerebral cortex	Normal	Included into multi-region network & cortex network
GSM395302	Brain	Cerebral cortex	Normal	Included into multi-region network & cortex network
GSM395303	Brain	Cerebral cortex	Normal	Included into multi-region network & cortex network
GSM395304	Brain	Cerebral cortex	Normal	Included into multi-region network & cortex network
GSM395305	Brain	Cerebral cortex	Normal	Included into multi-region network & cortex network
GSM395306	Brain	Cerebral cortex	Normal	Included into multi-region network & cortex network
GSM395307	Brain	Cerebral cortex	Normal	Included into multi-region network & cortex network
GSM395308	Brain	Cerebral cortex	Normal	Included into multi-region network & cortex network
GSM395309	Brain	Cerebral cortex	Normal	Included into multi-region network & cortex network
GSM395310	Brain	Cerebral cortex	Normal	Included into multi-region network & cortex network
GSM395311	Brain	Cerebral cortex	Normal	Included into multi-region network & cortex network
GSM395312	Brain	Cerebral cortex	Normal	Included into multi-region network & cortex network
GSM395313	Brain	Cerebral cortex	Normal	Included into multi-region network & cortex network
GSM395314	Brain	Cerebral cortex	Normal	Included into multi-region network & cortex network
GSM395315	Brain	Cerebral cortex	Normal	Included into multi-region network & cortex network
GSM395316	Brain	Cerebral cortex	Normal	Included into multi-region network & cortex network
GSM395317	Brain	Cerebral cortex	Normal	Included into multi-region network & cortex network
GSM395318	Brain	Cerebral cortex	Normal	Included into multi-region network & cortex network
GSM395319	Brain	Cerebral cortex	Normal	Included into multi-region network & cortex network
GSM395320	Brain	Cerebral cortex	Normal	Included into multi-region network & cortex network
GSM395321	Brain	Cerebral cortex	Normal	Included into multi-region network & cortex network
GSM395322	Brain	Cerebral cortex	Normal	Included into multi-region network & cortex network
GSM395323	Brain	Cerebral cortex	Normal	Included into multi-region network & cortex network
GSM395324	Brain	Cerebral cortex	Normal	Included into multi-region network & cortex network
GSM395325	Brain	Cerebral cortex	Normal	Included into multi-region network & cortex network
GSM395326	Brain	Cerebral cortex	Normal	Included into multi-region network & cortex network
GSM395327	Brain	Cerebral cortex	Normal	Included into multi-region network & cortex network
GSM395328	Brain	Cerebral cortex	Normal	Included into multi-region network & cortex network
GSM395329	Brain	Cerebral cortex	Normal	Included into multi-region network & cortex network
GSM395330	Brain	Cerebral cortex	Normal	Included into multi-region network & cortex network
GSM395331	Brain	Cerebral cortex	Normal	Included into multi-region network & cortex network
GSM395332	Brain	Cerebral cortex	Normal	Included into multi-region network & cortex network
GSM395333	Brain	Cerebral cortex	Normal	Included into multi-region network & cortex network
GSM395334	Brain	Cerebral cortex	Normal	Included into multi-region network & cortex network
GSM395335	Brain	Cerebral cortex	Normal	Included into multi-region network & cortex network
GSM395336	Brain	Cerebral cortex	Normal	Included into multi-region network & cortex network
GSM395337	Brain	Cerebral cortex	Normal	Included into multi-region network & cortex network
GSM395338	Brain	Cerebral cortex	Normal	Included into multi-region network & cortex network
GSM395339	Brain	Cerebral cortex	Normal	Included into multi-region network & cortex network
GSM395340	Brain	Cerebral cortex	Normal	Included into multi-region network & cortex network
GSM395341	Brain	Cerebral cortex	Normal	Included into multi-region network & cortex network
GSM395342	Brain	Cerebral cortex	Normal	Included into multi-region network & cortex network
GSM395343	Brain	Cerebral cortex	Normal	Included into multi-region network & cortex network
GSM395344	Brain	Cerebral cortex	Normal	Included into multi-region network & cortex network
GSM395345	Brain	Cerebral cortex	Normal	Included into multi-region network & cortex network
GSM395346	Brain	Cerebral cortex	Normal	Included into multi-region network & cortex network
GSM395347	Brain	Cerebral cortex	Normal	Included into multi-region network & cortex network
GSM395348	Brain	Cerebral cortex	Normal	Included into multi-region network & cortex network
GSM395349	Brain	Cerebral cortex	Normal	Included into multi-region network & cortex network
GSM395350	Brain	Cerebral cortex	Normal	Included into multi-region network & cortex network
GSM395351	Brain	Cerebral cortex	Normal	Included into multi-region network & cortex network
GSM395352	Brain	Cerebral cortex	Normal	Included into multi-region network & cortex network
GSM395353	Brain	Cerebral cortex	Normal	Included into multi-region network & cortex network
GSM395354	Brain	Cerebral cortex	Normal	Included into multi-region network & cortex network
GSM395355	Brain	Cerebral cortex	Normal	Included into multi-region network & cortex network
GSM395356	Brain	Cerebral cortex	Normal	Included into multi-region network & cortex network
GSM395357	Brain	Cerebral cortex	Normal	Included into multi-region network & cortex network
GSM395358	Brain	Cerebral cortex	Normal	Included into multi-region network & cortex network
GSM395359	Brain	Cerebral cortex	Normal	Included into multi-region network & cortex network
GSM395360	Brain	Cerebral cortex	Normal	Included into multi-region network & cortex network
GSM395361	Brain	Cerebral cortex	Normal	Included into multi-region network & cortex network
GSM395362	Brain	Cerebral cortex	Normal	Included into multi-region network & cortex network
GSM395363	Brain	Cerebral cortex	Normal	Included into multi-region network & cortex network
GSM395364	Brain	Cerebral cortex	Normal	Included into multi-region network & cortex network
GSM395365	Brain	Cerebral cortex	Normal	Included into multi-region network & cortex network
GSM395366	Brain	Cerebral cortex	Normal	Included into multi-region network & cortex network
GSM395367	Brain	Cerebral cortex	Normal	Included into multi-region network & cortex network
GSM395368	Brain	Cerebral cortex	Normal	Included into multi-region network & cortex network
GSM395369	Brain	Cerebral cortex	Normal	Included into multi-region network & cortex network
GSM395370	Brain	Cerebral cortex	Normal	Included into multi-region network & cortex network
GSM395371	Brain	Cerebral cortex	Normal	Included into multi-region network & cortex network
GSM395372	Brain	Cerebral cortex	Normal	Included into multi-region network & cortex network
GSM395373	Brain	Cerebral cortex	Normal	Included into multi-region network & cortex network
GSM395374	Brain	Cerebral cortex	Normal	Included into multi-region network & cortex network
GSM395375	Brain	Cerebral cortex	Normal	Included into multi-region network & cortex network
GSM395376	Brain	Cerebral cortex	Normal	Included into multi-region network & cortex network
GSM395377	Brain	Cerebral cortex	Normal	Included into multi-region network & cortex network
GSM395378	Brain	Cerebral cortex	Normal	Included into multi-region network & cortex network
GSM395379	Brain	Cerebral cortex	Normal	Included into multi-region network & cortex network
GSM395380	Brain	Cerebral cortex	Normal	Included into multi-region network & cortex network
GSM395381	Brain	Cerebral cortex	Normal	Included into multi-region network & cortex network
GSM395382	Brain	Cerebral cortex	Normal	Included into multi-region network & cortex network
GSM395383	Brain	Cerebral cortex	Normal	Included into multi-region network & cortex network
GSM395384	Brain	Cerebral cortex	Normal	Included into multi-region network & cortex network
GSM395385	Brain	Cerebral cortex	Normal	Included into multi-region network & cortex network
GSM395092	Brain	Pons	Normal	Included into multi-region network & pons network
GSM395093	Brain	Pons	Normal	Included into multi-region network & pons network
GSM395094	Brain	Pons	Normal	Included into multi-region network & pons network
GSM395095	Brain	Pons	Normal	Included into multi-region network & pons network
GSM395096	Brain	Pons	Normal	Included into multi-region network & pons network
GSM395097	Brain	Pons	Normal	Included into multi-region network & pons network
GSM395098	Brain	Pons	Normal	Included into multi-region network & pons network
GSM395099	Brain	Pons	Normal	Included into multi-region network & pons network
GSM395100	Brain	Pons	Normal	Included into multi-region network & pons network
GSM395101	Brain	Pons	Normal	Included into multi-region network & pons network
GSM395102	Brain	Pons	Normal	Included into multi-region network & pons network
GSM395103	Brain	Pons	Normal	Included into multi-region network & pons network
GSM395104	Brain	Pons	Normal	Included into multi-region network & pons network
GSM395105	Brain	Pons	Normal	Included into multi-region network & pons network
GSM395106	Brain	Pons	Normal	Included into multi-region network & pons network
GSM395107	Brain	Pons	Normal	Included into multi-region network & pons network
GSM395108	Brain	Pons	Normal	Included into multi-region network & pons network
GSM395109	Brain	Pons	Normal	Included into multi-region network & pons network
GSM395110	Brain	Pons	Normal	Included into multi-region network & pons network
GSM395111	Brain	Pons	Normal	Included into multi-region network & pons network
GSM395112	Brain	Pons	Normal	Included into multi-region network & pons network
GSM395113	Brain	Pons	Normal	Included into multi-region network & pons network
GSM395114	Brain	Pons	Normal	Included into multi-region network & pons network
GSM395115	Brain	Pons	Normal	Included into multi-region network & pons network
GSM395116	Brain	Pons	Normal	Included into multi-region network & pons network
GSM395117	Brain	Pons	Normal	Included into multi-region network & pons network
GSM395118	Brain	Pons	Normal	Included into multi-region network & pons network
GSM395119	Brain	Pons	Normal	Included into multi-region network & pons network
GSM395120	Brain	Pons	Normal	Included into multi-region network & pons network
GSM395121	Brain	Pons	Normal	Included into multi-region network & pons network
GSM395122	Brain	Pons	Normal	Included into multi-region network & pons network
GSM395123	Brain	Pons	Normal	Included into multi-region network & pons network
GSM395124	Brain	Pons	Normal	Included into multi-region network & pons network
GSM395125	Brain	Pons	Normal	Included into multi-region network & pons network
GSM395126	Brain	Pons	Normal	Included into multi-region network & pons network
GSM395127	Brain	Pons	Normal	Included into multi-region network & pons network
GSM395128	Brain	Pons	Normal	Included into multi-region network & pons network
GSM395129	Brain	Pons	Normal	Included into multi-region network & pons network
GSM395130	Brain	Pons	Normal	Included into multi-region network & pons network
GSM395131	Brain	Pons	Normal	Included into multi-region network & pons network
GSM395132	Brain	Pons	Normal	Included into multi-region network & pons network
GSM395133	Brain	Pons	Normal	Included into multi-region network & pons network
GSM395134	Brain	Pons	Normal	Included into multi-region network & pons network
GSM395135	Brain	Pons	Normal	Included into multi-region network & pons network
GSM395136	Brain	Pons	Normal	Included into multi-region network & pons network
GSM395137	Brain	Pons	Normal	Included into multi-region network & pons network
GSM395138	Brain	Pons	Normal	Included into multi-region network & pons network
GSM395139	Brain	Pons	Normal	Included into multi-region network & pons network
GSM395140	Brain	Pons	Normal	Included into multi-region network & pons network
GSM395141	Brain	Pons	Normal	Included into multi-region network & pons network
GSM395142	Brain	Pons	Normal	Included into multi-region network & pons network
GSM395143	Brain	Pons	Normal	Included into multi-region network & pons network
GSM395144	Brain	Pons	Normal	Included into multi-region network & pons network
GSM395145	Brain	Pons	Normal	Included into multi-region network & pons network
GSM395146	Brain	Pons	Normal	Included into multi-region network & pons network
GSM395147	Brain	Pons	Normal	Included into multi-region network & pons network
GSM395148	Brain	Pons	Normal	Included into multi-region network & pons network
GSM395149	Brain	Pons	Normal	Included into multi-region network & pons network
GSM395150	Brain	Pons	Normal	Included into multi-region network & pons network
GSM395151	Brain	Pons	Normal	Included into multi-region network & pons network
GSM395152	Brain	Pons	Normal	Included into multi-region network & pons network
GSM395153	Brain	Pons	Normal	Included into multi-region network & pons network
GSM395154	Brain	Pons	Normal	Included into multi-region network & pons network
GSM395155	Brain	Pons	Normal	Included into multi-region network & pons network
GSM395156	Brain	Pons	Normal	Included into multi-region network & pons network
GSM395157	Brain	Pons	Normal	Included into multi-region network & pons network
GSM395158	Brain	Pons	Normal	Included into multi-region network & pons network
GSM395159	Brain	Pons	Normal	Included into multi-region network & pons network
GSM395160	Brain	Pons	Normal	Included into multi-region network & pons network
GSM395161	Brain	Pons	Normal	Included into multi-region network & pons network
GSM395162	Brain	Pons	Normal	Included into multi-region network & pons network
GSM395163	Brain	Pons	Normal	Included into multi-region network & pons network
GSM395164	Brain	Pons	Normal	Included into multi-region network & pons network
GSM395165	Brain	Pons	Normal	Included into multi-region network & pons network
GSM395166	Brain	Pons	Normal	Included into multi-region network & pons network
GSM395167	Brain	Pons	Normal	Included into multi-region network & pons network
GSM395168	Brain	Pons	Normal	Included into multi-region network & pons network
GSM395169	Brain	Pons	Normal	Included into multi-region network & pons network
GSM395170	Brain	Pons	Normal	Included into multi-region network & pons network
GSM395171	Brain	Pons	Normal	Included into multi-region network & pons network
GSM395172	Brain	Pons	Normal	Included into multi-region network & pons network
GSM395173	Brain	Pons	Normal	Included into multi-region network & pons network
GSM395174	Brain	Pons	Normal	Included into multi-region network & pons network
GSM395175	Brain	Pons	Normal	Included into multi-region network & pons network
GSM395176	Brain	Pons	Normal	Included into multi-region network & pons network
GSM395177	Brain	Pons	Normal	Included into multi-region network & pons network
GSM395178	Brain	Pons	Normal	Included into multi-region network & pons network
GSM395179	Brain	Pons	Normal	Included into multi-region network & pons network
GSM395180	Brain	Pons	Normal	Included into multi-region network & pons network
GSM395181	Brain	Pons	Normal	Included into multi-region network & pons network
GSM395182	Brain	Pons	Normal	Included into multi-region network & pons network
GSM395183	Brain	Pons	Normal	Included into multi-region network & pons network
GSM395184	Brain	Pons	Normal	Included into multi-region network & pons network
GSM395185	Brain	Pons	Normal	Included into multi-region network & pons network
GSM395186	Brain	Pons	Normal	Included into multi-region network & pons network
GSM395188	Brain	Pons	Normal	Included into multi-region network & pons network
GSM395189	Brain	Pons	Normal	Included into multi-region network & pons network
GSM395190	Brain	Pons	Normal	Included into multi-region network & pons network
GSM395191	Brain	Pons	Normal	Included into multi-region network & pons network
GSM395192	Brain	Pons	Normal	Included into multi-region network & pons network
GSM395193	Brain	Pons	Normal	Included into multi-region network & pons network
GSM395194	Brain	Pons	Normal	Included into multi-region network & pons network
GSM395195	Brain	Pons	Normal	Included into multi-region network & pons network
GSM395196	Brain	Pons	Normal	Included into multi-region network & pons network
GSM395197	Brain	Pons	Normal	Included into multi-region network & pons network
GSM395198	Brain	Pons	Normal	Included into multi-region network & pons network
GSM395199	Brain	Pons	Normal	Included into multi-region network & pons network
GSM395200	Brain	Pons	Normal	Included into multi-region network & pons network
GSM395201	Brain	Pons	Normal	Included into multi-region network & pons network
GSM395202	Brain	Pons	Normal	Included into multi-region network & pons network
GSM395203	Brain	Pons	Normal	Included into multi-region network & pons network
GSM395204	Brain	Pons	Normal	Included into multi-region network & pons network
GSM395205	Brain	Pons	Normal	Included into multi-region network & pons network
GSM395206	Brain	Pons	Normal	Included into multi-region network & pons network
GSM395207	Brain	Pons	Normal	Included into multi-region network & pons network
GSM395208	Brain	Pons	Normal	Included into multi-region network & pons network
GSM395209	Brain	Pons	Normal	Included into multi-region network & pons network
GSM395210	Brain	Pons	Normal	Included into multi-region network & pons network
GSM395211	Brain	Pons	Normal	Included into multi-region network & pons network
GSM395212	Brain	Pons	Normal	Included into multi-region network & pons network
GSM395213	Brain	Pons	Normal	Included into multi-region network & pons network
GSM395214	Brain	Pons	Normal	Included into multi-region network & pons network
GSM395215	Brain	Pons	Normal	Included into multi-region network & pons network
GSM395216	Brain	Pons	Normal	Included into multi-region network & pons network
GSM395217	Brain	Pons	Normal	Included into multi-region network & pons network
GSM395218	Brain	Pons	Normal	Included into multi-region network & pons network
GSM395219	Brain	Pons	Normal	Included into multi-region network & pons network
GSM395220	Brain	Pons	Normal	Included into multi-region network & pons network
GSM395221	Brain	Pons	Normal	Included into multi-region network & pons network
GSM395222	Brain	Pons	Normal	Included into multi-region network & pons network
GSM395223	Brain	Pons	Normal	Included into multi-region network & pons network
GSM395224	Brain	Pons	Normal	Included into multi-region network & pons network
GSM395225	Brain	Pons	Normal	Included into multi-region network & pons network
GSM395226	Brain	Pons	Normal	Included into multi-region network & pons network
GSM395227	Brain	Pons	Normal	Included into multi-region network & pons network
GSM395228	Brain	Pons	Normal	Included into multi-region network & pons network
GSM395229	Brain	Pons	Normal	Included into multi-region network & pons network
GSM395230	Brain	Pons	Normal	Included into multi-region network & pons network
GSM395231	Brain	Pons	Normal	Included into multi-region network & pons network
GSM395232	Brain	Pons	Normal	Included into multi-region network & pons network
GSM395233	Brain	Pons	Normal	Included into multi-region network & pons network
GSM395234	Brain	Pons	Normal	Included into multi-region network & pons network
GSM395235	Brain	Pons	Normal	Included into multi-region network & pons network
GSM395236	Brain	Pons	Normal	Included into multi-region network & pons network
GSM395237	Brain	Pons	Normal	Included into multi-region network & pons network

## Sheet: I_2_GSE11882
ID	Tissue Type	Anatomical Region	Pathological State	Inclusion Status
GSM300272	Brain	Hippocampus	Normal	Included into multi-region network & hippocampus network
GSM300298	Brain	Hippocampus	Normal	Included into multi-region network & hippocampus network
GSM300219	Brain	Hippocampus	Normal	Included into multi-region network & hippocampus network
GSM300231	Brain	Hippocampus	Normal	Included into multi-region network & hippocampus network
GSM300290	Brain	Hippocampus	Normal	Included into multi-region network & hippocampus network
GSM300187	Brain	Hippocampus	Normal	Included into multi-region network & hippocampus network
GSM300321	Brain	Hippocampus	Normal	Included into multi-region network & hippocampus network
GSM300294	Brain	Hippocampus	Normal	Included into multi-region network & hippocampus network
GSM300243	Brain	Hippocampus	Normal	Included into multi-region network & hippocampus network
GSM300239	Brain	Hippocampus	Normal	Included into multi-region network & hippocampus network
GSM300190	Brain	Hippocampus	Normal	Included into multi-region network & hippocampus network
GSM300197	Brain	Hippocampus	Normal	Included into multi-region network & hippocampus network
GSM300223	Brain	Hippocampus	Normal	Included into multi-region network & hippocampus network
GSM300172	Brain	Hippocampus	Normal	Included into multi-region network & hippocampus network
GSM300339	Brain	Hippocampus	Normal	Included into multi-region network & hippocampus network
GSM300171	Brain	Hippocampus	Normal	Included into multi-region network & hippocampus network
GSM300227	Brain	Hippocampus	Normal	Included into multi-region network & hippocampus network
GSM300329	Brain	Hippocampus	Normal	Included into multi-region network & hippocampus network
GSM300168	Brain	Hippocampus	Normal	Included into multi-region network & hippocampus network
GSM300193	Brain	Hippocampus	Normal	Included into multi-region network & hippocampus network
GSM300276	Brain	Hippocampus	Normal	Included into multi-region network & hippocampus network
GSM300280	Brain	Hippocampus	Normal	Included into multi-region network & hippocampus network
GSM300301	Brain	Hippocampus	Normal	Included into multi-region network & hippocampus network
GSM300309	Brain	Hippocampus	Normal	Included into multi-region network & hippocampus network
GSM300209	Brain	Hippocampus	Normal	Included into multi-region network & hippocampus network
GSM300305	Brain	Hippocampus	Normal	Included into multi-region network & hippocampus network
GSM300313	Brain	Hippocampus	Normal	Included into multi-region network & hippocampus network
GSM300174	Brain	Hippocampus	Normal	Included into multi-region network & hippocampus network
GSM300317	Brain	Hippocampus	Normal	Included into multi-region network & hippocampus network
GSM300262	Brain	Hippocampus	Normal	Included into multi-region network & hippocampus network
GSM300255	Brain	Hippocampus	Normal	Included into multi-region network & hippocampus network
GSM300286	Brain	Hippocampus	Normal	Included into multi-region network & hippocampus network
GSM300325	Brain	Hippocampus	Normal	Included into multi-region network & hippocampus network
GSM300333	Brain	Hippocampus	Normal	Included into multi-region network & hippocampus network
GSM300182	Brain	Hippocampus	Normal	Included into multi-region network & hippocampus network
GSM300169	Brain	Hippocampus	Normal	Included into multi-region network & hippocampus network
GSM300205	Brain	Hippocampus	Normal	Included into multi-region network & hippocampus network
GSM300170	Brain	Hippocampus	Normal	Included into multi-region network & hippocampus network
GSM300235	Brain	Hippocampus	Normal	Included into multi-region network & hippocampus network
GSM300268	Brain	Hippocampus	Normal	Included into multi-region network & hippocampus network
GSM300185	Brain	Hippocampus	Normal	Included into multi-region network & hippocampus network
GSM300178	Brain	Hippocampus	Normal	Included into multi-region network & hippocampus network
GSM300215	Brain	Hippocampus	Normal	Included into multi-region network & hippocampus network
GSM300271	Brain	Cerebral cortex	Normal	Included into multi-region network & cortex network
GSM300297	Brain	Cerebral cortex	Normal	Included into multi-region network & cortex network
GSM300218	Brain	Cerebral cortex	Normal	Included into multi-region network & cortex network
GSM300230	Brain	Cerebral cortex	Normal	Included into multi-region network & cortex network
GSM300228	Brain	Cerebral cortex	Normal	Included into multi-region network & cortex network
GSM300289	Brain	Cerebral cortex	Normal	Included into multi-region network & cortex network
GSM300186	Brain	Cerebral cortex	Normal	Included into multi-region network & cortex network
GSM300320	Brain	Cerebral cortex	Normal	Included into multi-region network & cortex network
GSM300293	Brain	Cerebral cortex	Normal	Included into multi-region network & cortex network
GSM300242	Brain	Cerebral cortex	Normal	Included into multi-region network & cortex network
GSM300238	Brain	Cerebral cortex	Normal	Included into multi-region network & cortex network
GSM300189	Brain	Cerebral cortex	Normal	Included into multi-region network & cortex network
GSM300196	Brain	Cerebral cortex	Normal	Included into multi-region network & cortex network
GSM300222	Brain	Cerebral cortex	Normal	Included into multi-region network & cortex network
GSM300338	Brain	Cerebral cortex	Normal	Included into multi-region network & cortex network
GSM300248	Brain	Cerebral cortex	Normal	Included into multi-region network & cortex network
GSM300328	Brain	Cerebral cortex	Normal	Included into multi-region network & cortex network
GSM300192	Brain	Cerebral cortex	Normal	Included into multi-region network & cortex network
GSM300275	Brain	Cerebral cortex	Normal	Included into multi-region network & cortex network
GSM300279	Brain	Cerebral cortex	Normal	Included into multi-region network & cortex network
GSM300300	Brain	Cerebral cortex	Normal	Included into multi-region network & cortex network
GSM300252	Brain	Cerebral cortex	Normal	Included into multi-region network & cortex network
GSM300308	Brain	Cerebral cortex	Normal	Included into multi-region network & cortex network
GSM300208	Brain	Cerebral cortex	Normal	Included into multi-region network & cortex network
GSM300304	Brain	Cerebral cortex	Normal	Included into multi-region network & cortex network
GSM300258	Brain	Cerebral cortex	Normal	Included into multi-region network & cortex network
GSM300312	Brain	Cerebral cortex	Normal	Included into multi-region network & cortex network
GSM300173	Brain	Cerebral cortex	Normal	Included into multi-region network & cortex network
GSM300316	Brain	Cerebral cortex	Normal	Included into multi-region network & cortex network
GSM300261	Brain	Cerebral cortex	Normal	Included into multi-region network & cortex network
GSM300285	Brain	Cerebral cortex	Normal	Included into multi-region network & cortex network
GSM300324	Brain	Cerebral cortex	Normal	Included into multi-region network & cortex network
GSM300332	Brain	Cerebral cortex	Normal	Included into multi-region network & cortex network
GSM300181	Brain	Cerebral cortex	Normal	Included into multi-region network & cortex network
GSM300204	Brain	Cerebral cortex	Normal	Included into multi-region network & cortex network
GSM300234	Brain	Cerebral cortex	Normal	Included into multi-region network & cortex network
GSM300267	Brain	Cerebral cortex	Normal	Included into multi-region network & cortex network
GSM300177	Brain	Cerebral cortex	Normal	Included into multi-region network & cortex network
GSM300214	Brain	Cerebral cortex	Normal	Included into multi-region network & cortex network
GSM300273	Brain	Cerebral cortex	Normal	Included into multi-region network & cortex network
GSM300220	Brain	Cerebral cortex	Normal	Included into multi-region network & cortex network
GSM300283	Brain	Cerebral cortex	Normal	Included into multi-region network & cortex network
GSM300232	Brain	Cerebral cortex	Normal	Included into multi-region network & cortex network
GSM300291	Brain	Cerebral cortex	Normal	Included into multi-region network & cortex network
GSM300322	Brain	Cerebral cortex	Normal	Included into multi-region network & cortex network
GSM300295	Brain	Cerebral cortex	Normal	Included into multi-region network & cortex network
GSM300244	Brain	Cerebral cortex	Normal	Included into multi-region network & cortex network
GSM300240	Brain	Cerebral cortex	Normal	Included into multi-region network & cortex network
GSM300198	Brain	Cerebral cortex	Normal	Included into multi-region network & cortex network
GSM300212	Brain	Cerebral cortex	Normal	Included into multi-region network & cortex network
GSM300224	Brain	Cerebral cortex	Normal	Included into multi-region network & cortex network
GSM300340	Brain	Cerebral cortex	Normal	Included into multi-region network & cortex network
GSM300249	Brain	Cerebral cortex	Normal	Included into multi-region network & cortex network
GSM300226	Brain	Cerebral cortex	Normal	Included into multi-region network & cortex network
GSM300166	Brain	Cerebral cortex	Normal	Included into multi-region network & cortex network
GSM300202	Brain	Cerebral cortex	Normal	Included into multi-region network & cortex network
GSM300330	Brain	Cerebral cortex	Normal	Included into multi-region network & cortex network
GSM300200	Brain	Cerebral cortex	Normal	Included into multi-region network & cortex network
GSM300194	Brain	Cerebral cortex	Normal	Included into multi-region network & cortex network
GSM300277	Brain	Cerebral cortex	Normal	Included into multi-region network & cortex network
GSM300281	Brain	Cerebral cortex	Normal	Included into multi-region network & cortex network
GSM300302	Brain	Cerebral cortex	Normal	Included into multi-region network & cortex network
GSM300253	Brain	Cerebral cortex	Normal	Included into multi-region network & cortex network
GSM300310	Brain	Cerebral cortex	Normal	Included into multi-region network & cortex network
GSM300210	Brain	Cerebral cortex	Normal	Included into multi-region network & cortex network
GSM300306	Brain	Cerebral cortex	Normal	Included into multi-region network & cortex network
GSM300259	Brain	Cerebral cortex	Normal	Included into multi-region network & cortex network
GSM300314	Brain	Cerebral cortex	Normal	Included into multi-region network & cortex network
GSM300175	Brain	Cerebral cortex	Normal	Included into multi-region network & cortex network
GSM300318	Brain	Cerebral cortex	Normal	Included into multi-region network & cortex network
GSM300263	Brain	Cerebral cortex	Normal	Included into multi-region network & cortex network
GSM300256	Brain	Cerebral cortex	Normal	Included into multi-region network & cortex network
GSM300287	Brain	Cerebral cortex	Normal	Included into multi-region network & cortex network
GSM300326	Brain	Cerebral cortex	Normal	Included into multi-region network & cortex network
GSM300246	Brain	Cerebral cortex	Normal	Included into multi-region network & cortex network
GSM300265	Brain	Cerebral cortex	Normal	Included into multi-region network & cortex network
GSM300183	Brain	Cerebral cortex	Normal	Included into multi-region network & cortex network
GSM300206	Brain	Cerebral cortex	Normal	Included into multi-region network & cortex network
GSM300236	Brain	Cerebral cortex	Normal	Included into multi-region network & cortex network
GSM300269	Brain	Cerebral cortex	Normal	Included into multi-region network & cortex network
GSM300179	Brain	Cerebral cortex	Normal	Included into multi-region network & cortex network
GSM300216	Brain	Cerebral cortex	Normal	Included into multi-region network & cortex network
GSM300274	Brain	Cerebral cortex	Normal	Included into multi-region network & cortex network
GSM300299	Brain	Cerebral cortex	Normal	Included into multi-region network & cortex network
GSM300221	Brain	Cerebral cortex	Normal	Included into multi-region network & cortex network
GSM300284	Brain	Cerebral cortex	Normal	Included into multi-region network & cortex network
GSM300233	Brain	Cerebral cortex	Normal	Included into multi-region network & cortex network
GSM300229	Brain	Cerebral cortex	Normal	Included into multi-region network & cortex network
GSM300292	Brain	Cerebral cortex	Normal	Included into multi-region network & cortex network
GSM300188	Brain	Cerebral cortex	Normal	Included into multi-region network & cortex network
GSM300323	Brain	Cerebral cortex	Normal	Included into multi-region network & cortex network
GSM300296	Brain	Cerebral cortex	Normal	Included into multi-region network & cortex network
GSM300245	Brain	Cerebral cortex	Normal	Included into multi-region network & cortex network
GSM300241	Brain	Cerebral cortex	Normal	Included into multi-region network & cortex network
GSM300191	Brain	Cerebral cortex	Normal	Included into multi-region network & cortex network
GSM300199	Brain	Cerebral cortex	Normal	Included into multi-region network & cortex network
GSM300213	Brain	Cerebral cortex	Normal	Included into multi-region network & cortex network
GSM300225	Brain	Cerebral cortex	Normal	Included into multi-region network & cortex network
GSM300341	Brain	Cerebral cortex	Normal	Included into multi-region network & cortex network
GSM300250	Brain	Cerebral cortex	Normal	Included into multi-region network & cortex network
GSM300167	Brain	Cerebral cortex	Normal	Included into multi-region network & cortex network
GSM300203	Brain	Cerebral cortex	Normal	Included into multi-region network & cortex network
GSM300251	Brain	Cerebral cortex	Normal	Included into multi-region network & cortex network
GSM300331	Brain	Cerebral cortex	Normal	Included into multi-region network & cortex network
GSM300201	Brain	Cerebral cortex	Normal	Included into multi-region network & cortex network
GSM300195	Brain	Cerebral cortex	Normal	Included into multi-region network & cortex network
GSM300278	Brain	Cerebral cortex	Normal	Included into multi-region network & cortex network
GSM300282	Brain	Cerebral cortex	Normal	Included into multi-region network & cortex network
GSM300303	Brain	Cerebral cortex	Normal	Included into multi-region network & cortex network
GSM300254	Brain	Cerebral cortex	Normal	Included into multi-region network & cortex network
GSM300311	Brain	Cerebral cortex	Normal	Included into multi-region network & cortex network
GSM300211	Brain	Cerebral cortex	Normal	Included into multi-region network & cortex network
GSM300307	Brain	Cerebral cortex	Normal	Included into multi-region network & cortex network
GSM300260	Brain	Cerebral cortex	Normal	Included into multi-region network & cortex network
GSM300315	Brain	Cerebral cortex	Normal	Included into multi-region network & cortex network
GSM300176	Brain	Cerebral cortex	Normal	Included into multi-region network & cortex network
GSM300319	Brain	Cerebral cortex	Normal	Included into multi-region network & cortex network
GSM300264	Brain	Cerebral cortex	Normal	Included into multi-region network & cortex network
GSM318840	Brain	Cerebral cortex	Normal	Included into multi-region network & cortex network
GSM300288	Brain	Cerebral cortex	Normal	Included into multi-region network & cortex network
GSM300327	Brain	Cerebral cortex	Normal	Included into multi-region network & cortex network
GSM300247	Brain	Cerebral cortex	Normal	Included into multi-region network & cortex network
GSM300266	Brain	Cerebral cortex	Normal	Included into multi-region network & cortex network
GSM300335	Brain	Cerebral cortex	Normal	Included into multi-region network & cortex network
GSM350078	Brain	Cerebral cortex	Normal	Included into multi-region network & cortex network
GSM300207	Brain	Cerebral cortex	Normal	Included into multi-region network & cortex network
GSM300237	Brain	Cerebral cortex	Normal	Included into multi-region network & cortex network
GSM300270	Brain	Cerebral cortex	Normal	Included into multi-region network & cortex network
GSM300180	Brain	Cerebral cortex	Normal	Included into multi-region network & cortex network
GSM300217	Brain	Cerebral cortex	Normal	Included into multi-region network & cortex network

## Sheet: I_3_GSE15222
ID	Tissue Type	Anatomical Region	Pathological State	Inclusion Status
GSM225683	Brain	Cerebral cortex	Normal	Included into network
GSM225684	Brain	Cerebral cortex	Normal	Included into network
GSM225685	Brain	Cerebral cortex	Normal	Included into network
GSM225686	Brain	Cerebral cortex	Normal	Included into network
GSM225720	Brain	Cerebral cortex	Normal	Included into network
GSM225721	Brain	Cerebral cortex	Normal	Included into network
GSM225941	Brain	Cerebral cortex	Normal	Included into network
GSM225942	Brain	Cerebral cortex	Normal	Included into network
GSM225943	Brain	Cerebral cortex	Normal	Included into network
GSM225944	Brain	Cerebral cortex	Normal	Included into network
GSM225949	Brain	Cerebral cortex	Normal	Included into network
GSM225950	Brain	Cerebral cortex	Normal	Included into network
GSM225951	Brain	Cerebral cortex	Normal	Included into network
GSM225952	Brain	Cerebral cortex	Normal	Included into network
GSM225953	Brain	Cerebral cortex	Normal	Included into network
GSM225954	Brain	Cerebral cortex	Normal	Included into network
GSM225955	Brain	Cerebral cortex	Normal	Included into network
GSM225956	Brain	Cerebral cortex	Normal	Included into network
GSM225957	Brain	Cerebral cortex	Normal	Included into network
GSM225958	Brain	Cerebral cortex	Normal	Included into network
GSM225959	Brain	Cerebral cortex	Normal	Included into network
GSM225961	Brain	Cerebral cortex	Normal	Included into network
GSM225965	Brain	Cerebral cortex	Normal	Included into network
GSM226034	Brain	Cerebral cortex	Normal	Included into network
GSM226037	Brain	Cerebral cortex	Normal	Included into network
GSM226039	Brain	Cerebral cortex	Normal	Included into network
GSM226047	Brain	Cerebral cortex	Normal	Included into network
GSM226048	Brain	Cerebral cortex	Normal	Included into network
GSM226049	Brain	Cerebral cortex	Normal	Included into network
GSM226050	Brain	Cerebral cortex	Normal	Included into network
GSM226051	Brain	Cerebral cortex	Normal	Included into network
GSM226052	Brain	Cerebral cortex	Normal	Included into network
GSM226053	Brain	Cerebral cortex	Normal	Included into network
GSM226055	Brain	Cerebral cortex	Normal	Included into network
GSM226056	Brain	Cerebral cortex	Normal	Included into network
GSM226082	Brain	Cerebral cortex	Normal	Included into network
GSM226145	Brain	Cerebral cortex	Normal	Included into network
GSM226146	Brain	Cerebral cortex	Normal	Included into network
GSM226147	Brain	Cerebral cortex	Normal	Included into network
GSM226148	Brain	Cerebral cortex	Normal	Included into network
GSM225963	Brain	Cerebral cortex	Normal	Included into network
GSM225964	Brain	Cerebral cortex	Normal	Included into network
GSM226038	Brain	Cerebral cortex	Normal	Included into network
GSM226035	Brain	Cerebral cortex	Normal	Included into network
GSM226167	Brain	Cerebral cortex	Normal	Included into network
GSM226168	Brain	Cerebral cortex	Normal	Included into network
GSM225652	Brain	Cerebral cortex	Normal	Included into network
GSM225662	Brain	Cerebral cortex	Normal	Included into network
GSM225664	Brain	Cerebral cortex	Normal	Included into network
GSM225665	Brain	Cerebral cortex	Normal	Included into network
GSM225666	Brain	Cerebral cortex	Normal	Included into network
GSM225667	Brain	Cerebral cortex	Normal	Included into network
GSM225668	Brain	Cerebral cortex	Normal	Included into network
GSM225669	Brain	Cerebral cortex	Normal	Included into network
GSM225670	Brain	Cerebral cortex	Normal	Included into network
GSM225671	Brain	Cerebral cortex	Normal	Included into network
GSM225672	Brain	Cerebral cortex	Normal	Included into network
GSM225673	Brain	Cerebral cortex	Normal	Included into network
GSM225674	Brain	Cerebral cortex	Normal	Included into network
GSM225675	Brain	Cerebral cortex	Normal	Included into network
GSM225676	Brain	Cerebral cortex	Normal	Included into network
GSM225677	Brain	Cerebral cortex	Normal	Included into network
GSM225678	Brain	Cerebral cortex	Normal	Included into network
GSM225679	Brain	Cerebral cortex	Normal	Included into network
GSM225680	Brain	Cerebral cortex	Normal	Included into network
GSM225681	Brain	Cerebral cortex	Normal	Included into network
GSM225682	Brain	Cerebral cortex	Normal	Included into network
GSM225687	Brain	Cerebral cortex	Normal	Included into network
GSM225688	Brain	Cerebral cortex	Normal	Included into network
GSM225689	Brain	Cerebral cortex	Normal	Included into network
GSM225690	Brain	Cerebral cortex	Normal	Included into network
GSM225691	Brain	Cerebral cortex	Normal	Included into network
GSM225692	Brain	Cerebral cortex	Normal	Included into network
GSM225693	Brain	Cerebral cortex	Normal	Included into network
GSM225695	Brain	Cerebral cortex	Normal	Included into network
GSM225696	Brain	Cerebral cortex	Normal	Included into network
GSM225697	Brain	Cerebral cortex	Normal	Included into network
GSM225698	Brain	Cerebral cortex	Normal	Included into network
GSM225699	Brain	Cerebral cortex	Normal	Included into network
GSM225700	Brain	Cerebral cortex	Normal	Included into network
GSM225701	Brain	Cerebral cortex	Normal	Included into network
GSM225702	Brain	Cerebral cortex	Normal	Included into network
GSM225703	Brain	Cerebral cortex	Normal	Included into network
GSM225704	Brain	Cerebral cortex	Normal	Included into network
GSM225705	Brain	Cerebral cortex	Normal	Included into network
GSM225706	Brain	Cerebral cortex	Normal	Included into network
GSM225707	Brain	Cerebral cortex	Normal	Included into network
GSM225708	Brain	Cerebral cortex	Normal	Included into network
GSM225709	Brain	Cerebral cortex	Normal	Included into network
GSM225711	Brain	Cerebral cortex	Normal	Included into network
GSM225713	Brain	Cerebral cortex	Normal	Included into network
GSM225714	Brain	Cerebral cortex	Normal	Included into network
GSM225715	Brain	Cerebral cortex	Normal	Included into network
GSM225717	Brain	Cerebral cortex	Normal	Included into network
GSM225718	Brain	Cerebral cortex	Normal	Included into network
GSM225719	Brain	Cerebral cortex	Normal	Included into network
GSM225722	Brain	Cerebral cortex	Normal	Included into network
GSM225723	Brain	Cerebral cortex	Normal	Included into network
GSM225724	Brain	Cerebral cortex	Normal	Included into network
GSM225725	Brain	Cerebral cortex	Normal	Included into network
GSM225726	Brain	Cerebral cortex	Normal	Included into network
GSM225727	Brain	Cerebral cortex	Normal	Included into network
GSM225728	Brain	Cerebral cortex	Normal	Included into network
GSM225729	Brain	Cerebral cortex	Normal	Included into network
GSM225730	Brain	Cerebral cortex	Normal	Included into network
GSM225731	Brain	Cerebral cortex	Normal	Included into network
GSM225732	Brain	Cerebral cortex	Normal	Included into network
GSM225733	Brain	Cerebral cortex	Normal	Included into network
GSM225734	Brain	Cerebral cortex	Normal	Included into network
GSM225735	Brain	Cerebral cortex	Normal	Included into network
GSM225736	Brain	Cerebral cortex	Normal	Included into network
GSM225737	Brain	Cerebral cortex	Normal	Included into network
GSM225739	Brain	Cerebral cortex	Normal	Included into network
GSM225741	Brain	Cerebral cortex	Normal	Included into network
GSM225742	Brain	Cerebral cortex	Normal	Included into network
GSM225743	Brain	Cerebral cortex	Normal	Included into network
GSM225744	Brain	Cerebral cortex	Normal	Included into network
GSM225745	Brain	Cerebral cortex	Normal	Included into network
GSM225746	Brain	Cerebral cortex	Normal	Included into network
GSM225747	Brain	Cerebral cortex	Normal	Included into network
GSM225748	Brain	Cerebral cortex	Normal	Included into network
GSM225749	Brain	Cerebral cortex	Normal	Included into network
GSM225751	Brain	Cerebral cortex	Normal	Included into network
GSM225752	Brain	Cerebral cortex	Normal	Included into network
GSM225753	Brain	Cerebral cortex	Normal	Included into network
GSM225754	Brain	Cerebral cortex	Normal	Included into network
GSM225755	Brain	Cerebral cortex	Normal	Included into network
GSM225756	Brain	Cerebral cortex	Normal	Included into network
GSM225757	Brain	Cerebral cortex	Normal	Included into network
GSM225758	Brain	Cerebral cortex	Normal	Included into network
GSM225759	Brain	Cerebral cortex	Normal	Included into network
GSM225760	Brain	Cerebral cortex	Normal	Included into network
GSM225761	Brain	Cerebral cortex	Normal	Included into network
GSM225762	Brain	Cerebral cortex	Normal	Included into network
GSM225763	Brain	Cerebral cortex	Normal	Included into network
GSM225764	Brain	Cerebral cortex	Normal	Included into network
GSM225915	Brain	Cerebral cortex	Normal	Included into network
GSM225916	Brain	Cerebral cortex	Normal	Included into network
GSM225917	Brain	Cerebral cortex	Normal	Included into network
GSM225918	Brain	Cerebral cortex	Normal	Included into network
GSM225919	Brain	Cerebral cortex	Normal	Included into network
GSM225920	Brain	Cerebral cortex	Normal	Included into network
GSM225921	Brain	Cerebral cortex	Normal	Included into network
GSM225922	Brain	Cerebral cortex	Normal	Included into network
GSM225923	Brain	Cerebral cortex	Normal	Included into network
GSM225924	Brain	Cerebral cortex	Normal	Included into network
GSM225925	Brain	Cerebral cortex	Normal	Included into network
GSM225926	Brain	Cerebral cortex	Normal	Included into network
GSM225927	Brain	Cerebral cortex	Normal	Included into network
GSM225928	Brain	Cerebral cortex	Normal	Included into network
GSM225929	Brain	Cerebral cortex	Normal	Included into network
GSM225930	Brain	Cerebral cortex	Normal	Included into network
GSM225931	Brain	Cerebral cortex	Normal	Included into network
GSM225932	Brain	Cerebral cortex	Normal	Included into network
GSM225933	Brain	Cerebral cortex	Normal	Included into network
GSM225934	Brain	Cerebral cortex	Normal	Included into network
GSM225935	Brain	Cerebral cortex	Normal	Included into network
GSM225936	Brain	Cerebral cortex	Normal	Included into network
GSM225937	Brain	Cerebral cortex	Normal	Included into network
GSM225938	Brain	Cerebral cortex	Normal	Included into network
GSM225939	Brain	Cerebral cortex	Normal	Included into network
GSM225940	Brain	Cerebral cortex	Normal	Included into network
GSM225945	Brain	Cerebral cortex	Normal	Included into network
GSM225946	Brain	Cerebral cortex	Normal	Included into network
GSM225947	Brain	Cerebral cortex	Normal	Included into network
GSM225948	Brain	Cerebral cortex	Normal	Included into network
GSM225962	Brain	Cerebral cortex	Normal	Included into network
GSM226149	Brain	Cerebral cortex	Normal	Included into network
GSM226150	Brain	Cerebral cortex	Normal	Included into network
GSM226151	Brain	Cerebral cortex	Normal	Included into network
GSM226154	Brain	Cerebral cortex	Normal	Included into network
GSM226155	Brain	Cerebral cortex	Normal	Included into network
GSM226156	Brain	Cerebral cortex	Normal	Included into network
GSM226157	Brain	Cerebral cortex	Normal	Included into network
GSM226158	Brain	Cerebral cortex	Normal	Included into network
GSM226159	Brain	Cerebral cortex	Normal	Included into network
GSM226160	Brain	Cerebral cortex	Normal	Included into network
GSM226162	Brain	Cerebral cortex	Normal	Included into network
GSM226163	Brain	Cerebral cortex	Normal	Included into network
GSM226164	Brain	Cerebral cortex	Normal	Included into network
GSM226165	Brain	Cerebral cortex	Normal	Included into network
GSM226040	Brain	Cerebral cortex	Normal	Included into network
GSM226041	Brain	Cerebral cortex	Normal	Included into network
GSM226042	Brain	Cerebral cortex	Normal	Included into network
GSM226044	Brain	Cerebral cortex	Normal	Included into network
GSM226045	Brain	Cerebral cortex	Normal	Included into network
GSM226046	Brain	Cerebral cortex	Normal	Included into network
GSM388217	Brain	Cerebral cortex	Alzheimer's Disease	Removed
GSM388218	Brain	Cerebral cortex	Alzheimer's Disease	Removed
GSM388219	Brain	Cerebral cortex	Alzheimer's Disease	Removed
GSM388220	Brain	Cerebral cortex	Alzheimer's Disease	Removed
GSM388221	Brain	Cerebral cortex	Alzheimer's Disease	Removed
GSM388222	Brain	Cerebral cortex	Alzheimer's Disease	Removed
GSM388223	Brain	Cerebral cortex	Alzheimer's Disease	Removed
GSM388224	Brain	Cerebral cortex	Alzheimer's Disease	Removed
GSM388225	Brain	Cerebral cortex	Alzheimer's Disease	Removed
GSM388226	Brain	Cerebral cortex	Alzheimer's Disease	Removed
GSM388228	Brain	Cerebral cortex	Alzheimer's Disease	Removed
GSM388229	Brain	Cerebral cortex	Alzheimer's Disease	Removed
GSM388230	Brain	Cerebral cortex	Alzheimer's Disease	Removed
GSM388231	Brain	Cerebral cortex	Alzheimer's Disease	Removed
GSM388232	Brain	Cerebral cortex	Alzheimer's Disease	Removed
GSM388233	Brain	Cerebral cortex	Alzheimer's Disease	Removed
GSM388234	Brain	Cerebral cortex	Alzheimer's Disease	Removed
GSM388235	Brain	Cerebral cortex	Alzheimer's Disease	Removed
GSM388236	Brain	Cerebral cortex	Alzheimer's Disease	Removed
GSM388237	Brain	Cerebral cortex	Alzheimer's Disease	Removed
GSM388238	Brain	Cerebral cortex	Alzheimer's Disease	Removed
GSM388239	Brain	Cerebral cortex	Alzheimer's Disease	Removed
GSM388240	Brain	Cerebral cortex	Alzheimer's Disease	Removed
GSM388241	Brain	Cerebral cortex	Alzheimer's Disease	Removed
GSM388242	Brain	Cerebral cortex	Alzheimer's Disease	Removed
GSM388243	Brain	Cerebral cortex	Alzheimer's Disease	Removed
GSM388244	Brain	Cerebral cortex	Alzheimer's Disease	Removed
GSM388245	Brain	Cerebral cortex	Alzheimer's Disease	Removed
GSM388246	Brain	Cerebral cortex	Alzheimer's Disease	Removed
GSM388247	Brain	Cerebral cortex	Alzheimer's Disease	Removed
GSM388248	Brain	Cerebral cortex	Alzheimer's Disease	Removed
GSM388249	Brain	Cerebral cortex	Alzheimer's Disease	Removed
GSM388250	Brain	Cerebral cortex	Alzheimer's Disease	Removed
GSM388251	Brain	Cerebral cortex	Alzheimer's Disease	Removed
GSM388252	Brain	Cerebral cortex	Alzheimer's Disease	Removed
GSM388253	Brain	Cerebral cortex	Alzheimer's Disease	Removed
GSM388254	Brain	Cerebral cortex	Alzheimer's Disease	Removed
GSM388255	Brain	Cerebral cortex	Alzheimer's Disease	Removed
GSM388256	Brain	Cerebral cortex	Alzheimer's Disease	Removed
GSM388257	Brain	Cerebral cortex	Alzheimer's Disease	Removed
GSM388258	Brain	Cerebral cortex	Alzheimer's Disease	Removed
GSM388259	Brain	Cerebral cortex	Alzheimer's Disease	Removed
GSM388260	Brain	Cerebral cortex	Alzheimer's Disease	Removed
GSM388261	Brain	Cerebral cortex	Alzheimer's Disease	Removed
GSM388262	Brain	Cerebral cortex	Alzheimer's Disease	Removed
GSM388263	Brain	Cerebral cortex	Alzheimer's Disease	Removed
GSM388264	Brain	Cerebral cortex	Alzheimer's Disease	Removed
GSM388265	Brain	Cerebral cortex	Alzheimer's Disease	Removed
GSM388266	Brain	Cerebral cortex	Alzheimer's Disease	Removed
GSM388267	Brain	Cerebral cortex	Alzheimer's Disease	Removed
GSM388268	Brain	Cerebral cortex	Alzheimer's Disease	Removed
GSM388269	Brain	Cerebral cortex	Alzheimer's Disease	Removed
GSM388270	Brain	Cerebral cortex	Alzheimer's Disease	Removed
GSM388271	Brain	Cerebral cortex	Alzheimer's Disease	Removed
GSM388272	Brain	Cerebral cortex	Alzheimer's Disease	Removed
GSM388273	Brain	Cerebral cortex	Alzheimer's Disease	Removed
GSM388274	Brain	Cerebral cortex	Alzheimer's Disease	Removed
GSM388275	Brain	Cerebral cortex	Alzheimer's Disease	Removed
GSM388276	Brain	Cerebral cortex	Alzheimer's Disease	Removed
GSM388277	Brain	Cerebral cortex	Alzheimer's Disease	Removed
GSM388278	Brain	Cerebral cortex	Alzheimer's Disease	Removed
GSM388279	Brain	Cerebral cortex	Alzheimer's Disease	Removed
GSM388281	Brain	Cerebral cortex	Alzheimer's Disease	Removed
GSM388282	Brain	Cerebral cortex	Alzheimer's Disease	Removed
GSM388284	Brain	Cerebral cortex	Alzheimer's Disease	Removed
GSM388285	Brain	Cerebral cortex	Alzheimer's Disease	Removed
GSM388286	Brain	Cerebral cortex	Alzheimer's Disease	Removed
GSM388287	Brain	Cerebral cortex	Alzheimer's Disease	Removed
GSM388288	Brain	Cerebral cortex	Alzheimer's Disease	Removed
GSM388289	Brain	Cerebral cortex	Alzheimer's Disease	Removed
GSM388290	Brain	Cerebral cortex	Alzheimer's Disease	Removed
GSM388291	Brain	Cerebral cortex	Alzheimer's Disease	Removed
GSM388292	Brain	Cerebral cortex	Alzheimer's Disease	Removed
GSM388294	Brain	Cerebral cortex	Alzheimer's Disease	Removed
GSM388295	Brain	Cerebral cortex	Alzheimer's Disease	Removed
GSM388296	Brain	Cerebral cortex	Alzheimer's Disease	Removed
GSM388297	Brain	Cerebral cortex	Alzheimer's Disease	Removed
GSM388298	Brain	Cerebral cortex	Alzheimer's Disease	Removed
GSM388299	Brain	Cerebral cortex	Alzheimer's Disease	Removed
GSM388300	Brain	Cerebral cortex	Alzheimer's Disease	Removed
GSM388301	Brain	Cerebral cortex	Alzheimer's Disease	Removed
GSM388302	Brain	Cerebral cortex	Alzheimer's Disease	Removed
GSM388303	Brain	Cerebral cortex	Alzheimer's Disease	Removed
GSM388304	Brain	Cerebral cortex	Alzheimer's Disease	Removed
GSM388305	Brain	Cerebral cortex	Alzheimer's Disease	Removed
GSM388306	Brain	Cerebral cortex	Alzheimer's Disease	Removed
GSM388307	Brain	Cerebral cortex	Alzheimer's Disease	Removed
GSM388308	Brain	Cerebral cortex	Alzheimer's Disease	Removed
GSM388309	Brain	Cerebral cortex	Alzheimer's Disease	Removed
GSM388310	Brain	Cerebral cortex	Alzheimer's Disease	Removed
GSM388311	Brain	Cerebral cortex	Alzheimer's Disease	Removed
GSM388312	Brain	Cerebral cortex	Alzheimer's Disease	Removed
GSM388313	Brain	Cerebral cortex	Alzheimer's Disease	Removed
GSM388314	Brain	Cerebral cortex	Alzheimer's Disease	Removed
GSM388315	Brain	Cerebral cortex	Alzheimer's Disease	Removed
GSM388316	Brain	Cerebral cortex	Alzheimer's Disease	Removed
GSM388317	Brain	Cerebral cortex	Alzheimer's Disease	Removed
GSM388318	Brain	Cerebral cortex	Alzheimer's Disease	Removed
GSM388319	Brain	Cerebral cortex	Alzheimer's Disease	Removed
GSM388320	Brain	Cerebral cortex	Alzheimer's Disease	Removed
GSM388321	Brain	Cerebral cortex	Alzheimer's Disease	Removed
GSM388322	Brain	Cerebral cortex	Alzheimer's Disease	Removed
GSM388323	Brain	Cerebral cortex	Alzheimer's Disease	Removed
GSM388324	Brain	Cerebral cortex	Alzheimer's Disease	Removed
GSM388325	Brain	Cerebral cortex	Alzheimer's Disease	Removed
GSM388326	Brain	Cerebral cortex	Alzheimer's Disease	Removed
GSM388327	Brain	Cerebral cortex	Alzheimer's Disease	Removed
GSM388328	Brain	Cerebral cortex	Alzheimer's Disease	Removed
GSM388329	Brain	Cerebral cortex	Alzheimer's Disease	Removed
GSM388330	Brain	Cerebral cortex	Alzheimer's Disease	Removed
GSM388331	Brain	Cerebral cortex	Alzheimer's Disease	Removed
GSM388332	Brain	Cerebral cortex	Alzheimer's Disease	Removed
GSM388333	Brain	Cerebral cortex	Alzheimer's Disease	Removed
GSM388334	Brain	Cerebral cortex	Alzheimer's Disease	Removed
GSM388335	Brain	Cerebral cortex	Alzheimer's Disease	Removed
GSM388336	Brain	Cerebral cortex	Alzheimer's Disease	Removed
GSM388337	Brain	Cerebral cortex	Alzheimer's Disease	Removed
GSM388338	Brain	Cerebral cortex	Alzheimer's Disease	Removed
GSM388339	Brain	Cerebral cortex	Alzheimer's Disease	Removed
GSM388340	Brain	Cerebral cortex	Alzheimer's Disease	Removed
GSM388341	Brain	Cerebral cortex	Alzheimer's Disease	Removed
GSM388342	Brain	Cerebral cortex	Alzheimer's Disease	Removed
GSM388343	Brain	Cerebral cortex	Alzheimer's Disease	Removed
GSM388345	Brain	Cerebral cortex	Alzheimer's Disease	Removed
GSM388346	Brain	Cerebral cortex	Alzheimer's Disease	Removed
GSM388347	Brain	Cerebral cortex	Alzheimer's Disease	Removed
GSM388348	Brain	Cerebral cortex	Alzheimer's Disease	Removed
GSM388349	Brain	Cerebral cortex	Alzheimer's Disease	Removed
GSM388350	Brain	Cerebral cortex	Alzheimer's Disease	Removed
GSM388351	Brain	Cerebral cortex	Alzheimer's Disease	Removed
GSM388352	Brain	Cerebral cortex	Alzheimer's Disease	Removed
GSM388353	Brain	Cerebral cortex	Alzheimer's Disease	Removed
GSM388354	Brain	Cerebral cortex	Alzheimer's Disease	Removed
GSM388355	Brain	Cerebral cortex	Alzheimer's Disease	Removed
GSM388356	Brain	Cerebral cortex	Alzheimer's Disease	Removed
GSM388357	Brain	Cerebral cortex	Alzheimer's Disease	Removed
GSM388358	Brain	Cerebral cortex	Alzheimer's Disease	Removed
GSM388359	Brain	Cerebral cortex	Alzheimer's Disease	Removed
GSM388360	Brain	Cerebral cortex	Alzheimer's Disease	Removed
GSM388361	Brain	Cerebral cortex	Alzheimer's Disease	Removed
GSM388362	Brain	Cerebral cortex	Alzheimer's Disease	Removed
GSM388363	Brain	Cerebral cortex	Alzheimer's Disease	Removed
GSM388364	Brain	Cerebral cortex	Alzheimer's Disease	Removed
GSM388365	Brain	Cerebral cortex	Alzheimer's Disease	Removed
GSM388366	Brain	Cerebral cortex	Alzheimer's Disease	Removed
GSM388367	Brain	Cerebral cortex	Alzheimer's Disease	Removed
GSM388368	Brain	Cerebral cortex	Alzheimer's Disease	Removed
GSM388369	Brain	Cerebral cortex	Alzheimer's Disease	Removed
GSM388370	Brain	Cerebral cortex	Alzheimer's Disease	Removed
GSM388371	Brain	Cerebral cortex	Alzheimer's Disease	Removed
GSM388372	Brain	Cerebral cortex	Alzheimer's Disease	Removed
GSM388373	Brain	Cerebral cortex	Alzheimer's Disease	Removed
GSM388374	Brain	Cerebral cortex	Alzheimer's Disease	Removed
GSM388375	Brain	Cerebral cortex	Alzheimer's Disease	Removed
GSM388376	Brain	Cerebral cortex	Alzheimer's Disease	Removed
GSM388377	Brain	Cerebral cortex	Alzheimer's Disease	Removed
GSM388378	Brain	Cerebral cortex	Alzheimer's Disease	Removed
GSM388379	Brain	Cerebral cortex	Alzheimer's Disease	Removed
GSM388380	Brain	Cerebral cortex	Alzheimer's Disease	Removed
GSM388381	Brain	Cerebral cortex	Alzheimer's Disease	Removed
GSM388382	Brain	Cerebral cortex	Alzheimer's Disease	Removed
GSM388383	Brain	Cerebral cortex	Alzheimer's Disease	Removed
GSM388384	Brain	Cerebral cortex	Alzheimer's Disease	Removed
GSM388385	Brain	Cerebral cortex	Alzheimer's Disease	Removed
GSM388386	Brain	Cerebral cortex	Alzheimer's Disease	Removed
GSM388387	Brain	Cerebral cortex	Alzheimer's Disease	Removed
GSM388388	Brain	Cerebral cortex	Alzheimer's Disease	Removed
GSM388389	Brain	Cerebral cortex	Alzheimer's Disease	Removed
GSM388390	Brain	Cerebral cortex	Alzheimer's Disease	Removed
GSM388391	Brain	Cerebral cortex	Alzheimer's Disease	Removed
GSM388392	Brain	Cerebral cortex	Alzheimer's Disease	Removed
GSM388393	Brain	Cerebral cortex	Alzheimer's Disease	Removed
GSM388394	Brain	Cerebral cortex	Alzheimer's Disease	Removed
GSM388395	Brain	Cerebral cortex	Alzheimer's Disease	Removed
GSM388396	Brain	Cerebral cortex	Alzheimer's Disease	Removed
GSM388397	Brain	Cerebral cortex	Alzheimer's Disease	Removed

## Sheet: I_4_GSE13344
ID	Tissue Type	Anatomical Segion	Pathological State	Details	Inclusion Status
GSM336650	Brain	Cerebellum	Normal	gene-level analysis	Included into network
GSM336699	Brain	Cerebellum	Normal	gene-level analysis	Included into network
GSM336722	Brain	Cerebellum	Normal	gene-level analysis	Included into network
GSM336673	Brain	Cerebellum	Normal	gene-level analysis	Included into network
GSM336674	Brain	Cerebellum	Normal	gene-level analysis	Included into network
GSM336651	Brain	Dorsolateral prefrontal neocortex	Normal	gene-level analysis	Included into network
GSM336675	Brain	Dorsolateral prefrontal neocortex	Normal	gene-level analysis	Included into network
GSM336700	Brain	Dorsolateral prefrontal neocortex	Normal	gene-level analysis	Included into network
GSM336723	Brain	Dorsolateral prefrontal neocortex	Normal	gene-level analysis	Included into network
GSM336652	Brain	Dorsolateral prefrontal neocortex	Normal	gene-level analysis	Included into network
GSM336676	Brain	Dorsolateral prefrontal neocortex	Normal	gene-level analysis	Included into network
GSM336701	Brain	Dorsolateral prefrontal neocortex	Normal	gene-level analysis	Included into network
GSM336724	Brain	Dorsolateral prefrontal neocortex	Normal	gene-level analysis	Included into network
GSM336653	Brain	Hippocampus	Normal	gene-level analysis	Included into network
GSM336677	Brain	Hippocampus	Normal	gene-level analysis	Included into network
GSM336702	Brain	Hippocampus	Normal	gene-level analysis	Included into network
GSM336725	Brain	Hippocampus	Normal	gene-level analysis	Included into network
GSM336654	Brain	Hippocampus	Normal	gene-level analysis	Included into network
GSM336678	Brain	Hippocampus	Normal	gene-level analysis	Included into network
GSM336703	Brain	Hippocampus	Normal	gene-level analysis	Included into network
GSM336726	Brain	Hippocampus	Normal	gene-level analysis	Included into network
GSM336655	Brain	Medial prefrontal neocortex	Normal	gene-level analysis	Included into network
GSM336679	Brain	Medial prefrontal neocortex	Normal	gene-level analysis	Included into network
GSM336704	Brain	Medial prefrontal neocortex	Normal	gene-level analysis	Included into network
GSM336727	Brain	Medial prefrontal neocortex	Normal	gene-level analysis	Included into network
GSM336656	Brain	Medial prefrontal neocortex	Normal	gene-level analysis	Included into network
GSM336680	Brain	Medial prefrontal neocortex	Normal	gene-level analysis	Included into network
GSM336705	Brain	Medial prefrontal neocortex	Normal	gene-level analysis	Included into network
GSM336728	Brain	Medial prefrontal neocortex	Normal	gene-level analysis	Included into network
GSM336667	Brain	Mediodorsal thalamus	Normal	gene-level analysis	Included into network
GSM336693	Brain	Mediodorsal thalamus	Normal	gene-level analysis	Included into network
GSM336716	Brain	Mediodorsal thalamus	Normal	gene-level analysis	Included into network
GSM336739	Brain	Mediodorsal thalamus	Normal	gene-level analysis	Included into network
GSM336668	Brain	Mediodorsal thalamus	Normal	gene-level analysis	Included into network
GSM336694	Brain	Mediodorsal thalamus	Normal	gene-level analysis	Included into network
GSM336717	Brain	Mediodorsal thalamus	Normal	gene-level analysis	Included into network
GSM336740	Brain	Mediodorsal thalamus	Normal	gene-level analysis	Included into network
GSM336657	Brain	Motor-somatosensory neocortex	Normal	gene-level analysis	Included into network
GSM336681	Brain	Motor-somatosensory neocortex	Normal	gene-level analysis	Included into network
GSM336706	Brain	Motor-somatosensory neocortex	Normal	gene-level analysis	Included into network
GSM336729	Brain	Motor-somatosensory neocortex	Normal	gene-level analysis	Included into network
GSM336658	Brain	Motor-somatosensory neocortex	Normal	gene-level analysis	Included into network
GSM336682	Brain	Motor-somatosensory neocortex	Normal	gene-level analysis	Included into network
GSM336707	Brain	Motor-somatosensory neocortex	Normal	gene-level analysis	Included into network
GSM336730	Brain	Motor-somatosensory neocortex	Normal	gene-level analysis	Included into network
GSM336659	Brain	Occipital visual neocortex	Normal	gene-level analysis	Included into network
GSM336683	Brain	Occipital visual neocortex	Normal	gene-level analysis	Included into network
GSM336708	Brain	Occipital visual neocortex	Normal	gene-level analysis	Included into network
GSM336731	Brain	Occipital visual neocortex	Normal	gene-level analysis	Included into network
GSM336660	Brain	Occipital visual neocortex	Normal	gene-level analysis	Included into network
GSM336684	Brain	Occipital visual neocortex	Normal	gene-level analysis	Included into network
GSM336709	Brain	Occipital visual neocortex	Normal	gene-level analysis	Included into network
GSM336732	Brain	Occipital visual neocortex	Normal	gene-level analysis	Included into network
GSM336685	Brain	Orbital prefrontal neocortex	Normal	gene-level analysis	Included into network
GSM336686	Brain	Orbital prefrontal neocortex	Normal	gene-level analysis	Included into network
GSM336661	Brain	Parietal association neocortex	Normal	gene-level analysis	Included into network
GSM336687	Brain	Parietal association neocortex	Normal	gene-level analysis	Included into network
GSM336710	Brain	Parietal association neocortex	Normal	gene-level analysis	Included into network
GSM336733	Brain	Parietal association neocortex	Normal	gene-level analysis	Included into network
GSM336662	Brain	Parietal association neocortex	Normal	gene-level analysis	Included into network
GSM336688	Brain	Parietal association neocortex	Normal	gene-level analysis	Included into network
GSM336711	Brain	Parietal association neocortex	Normal	gene-level analysis	Included into network
GSM336734	Brain	Parietal association neocortex	Normal	gene-level analysis	Included into network
GSM336663	Brain	Striatum: putamen and caudate nucleus	Normal	gene-level analysis	Included into network
GSM336689	Brain	Striatum: putamen and caudate nucleus	Normal	gene-level analysis	Included into network
GSM336712	Brain	Striatum: putamen and caudate nucleus	Normal	gene-level analysis	Included into network
GSM336735	Brain	Striatum: putamen and caudate nucleus	Normal	gene-level analysis	Included into network
GSM336664	Brain	Striatum: putamen and caudate nucleus	Normal	gene-level analysis	Included into network
GSM336690	Brain	Striatum: putamen and caudate nucleus	Normal	gene-level analysis	Included into network
GSM336713	Brain	Striatum: putamen and caudate nucleus	Normal	gene-level analysis	Included into network
GSM336736	Brain	Striatum: putamen and caudate nucleus	Normal	gene-level analysis	Included into network
GSM336665	Brain	Temporal association cortex	Normal	gene-level analysis	Included into network
GSM336691	Brain	Temporal association cortex	Normal	gene-level analysis	Included into network
GSM336714	Brain	Temporal association cortex	Normal	gene-level analysis	Included into network
GSM336737	Brain	Temporal association cortex	Normal	gene-level analysis	Included into network
GSM336666	Brain	Temporal association cortex	Normal	gene-level analysis	Included into network
GSM336692	Brain	Temporal association cortex	Normal	gene-level analysis	Included into network
GSM336715	Brain	Temporal association cortex	Normal	gene-level analysis	Included into network
GSM336738	Brain	Temporal association cortex	Normal	gene-level analysis	Included into network
GSM336648	Brain	Temporal auditory neocortex	Normal	gene-level analysis	Included into network
GSM336671	Brain	Temporal auditory neocortex	Normal	gene-level analysis	Included into network
GSM336697	Brain	Temporal auditory neocortex	Normal	gene-level analysis	Included into network
GSM336720	Brain	Temporal auditory neocortex	Normal	gene-level analysis	Included into network
GSM336649	Brain	Temporal auditory neocortex	Normal	gene-level analysis	Included into network
GSM336672	Brain	Temporal auditory neocortex	Normal	gene-level analysis	Included into network
GSM336698	Brain	Temporal auditory neocortex	Normal	gene-level analysis	Included into network
GSM336721	Brain	Temporal auditory neocortex	Normal	gene-level analysis	Included into network
GSM336669	Brain	Ventrolateral prefrontal neocortex	Normal	gene-level analysis	Included into network
GSM336695	Brain	Ventrolateral prefrontal neocortex	Normal	gene-level analysis	Included into network
GSM336718	Brain	Ventrolateral prefrontal neocortex	Normal	gene-level analysis	Included into network
GSM336741	Brain	Ventrolateral prefrontal neocortex	Normal	gene-level analysis	Included into network
GSM336670	Brain	Ventrolateral prefrontal neocortex	Normal	gene-level analysis	Included into network
GSM336696	Brain	Ventrolateral prefrontal neocortex	Normal	gene-level analysis	Included into network
GSM336719	Brain	Ventrolateral prefrontal neocortex	Normal	gene-level analysis	Included into network
GSM336742	Brain	Ventrolateral prefrontal neocortex	Normal	gene-level analysis	Included into network
GSM336748	Brain	Cerebellum	Normal	exon-level analysis	Removed
GSM336798	Brain	Cerebellum	Normal	exon-level analysis	Removed
GSM336821	Brain	Cerebellum	Normal	exon-level analysis	Removed
GSM336772	Brain	Cerebellum	Normal	exon-level analysis	Removed
GSM336773	Brain	Cerebellum	Normal	exon-level analysis	Removed
GSM336749	Brain	Dorsolateral prefrontal neocortex	Normal	exon-level analysis	Removed
GSM336774	Brain	Dorsolateral prefrontal neocortex	Normal	exon-level analysis	Removed
GSM336799	Brain	Dorsolateral prefrontal neocortex	Normal	exon-level analysis	Removed
GSM336822	Brain	Dorsolateral prefrontal neocortex	Normal	exon-level analysis	Removed
GSM336750	Brain	Dorsolateral prefrontal neocortex	Normal	exon-level analysis	Removed
GSM336775	Brain	Dorsolateral prefrontal neocortex	Normal	exon-level analysis	Removed
GSM336800	Brain	Dorsolateral prefrontal neocortex	Normal	exon-level analysis	Removed
GSM336823	Brain	Dorsolateral prefrontal neocortex	Normal	exon-level analysis	Removed
GSM336751	Brain	Hippocampus	Normal	exon-level analysis	Removed
GSM336776	Brain	Hippocampus	Normal	exon-level analysis	Removed
GSM336801	Brain	Hippocampus	Normal	exon-level analysis	Removed
GSM336824	Brain	Hippocampus	Normal	exon-level analysis	Removed
GSM336752	Brain	Hippocampus	Normal	exon-level analysis	Removed
GSM336777	Brain	Hippocampus	Normal	exon-level analysis	Removed
GSM336802	Brain	Hippocampus	Normal	exon-level analysis	Removed
GSM336825	Brain	Hippocampus	Normal	exon-level analysis	Removed
GSM336753	Brain	Medial prefrontal neocortex	Normal	exon-level analysis	Removed
GSM336778	Brain	Medial prefrontal neocortex	Normal	exon-level analysis	Removed
GSM336803	Brain	Medial prefrontal neocortex	Normal	exon-level analysis	Removed
GSM336826	Brain	Medial prefrontal neocortex	Normal	exon-level analysis	Removed
GSM336754	Brain	Medial prefrontal neocortex	Normal	exon-level analysis	Removed
GSM336779	Brain	Medial prefrontal neocortex	Normal	exon-level analysis	Removed
GSM336804	Brain	Medial prefrontal neocortex	Normal	exon-level analysis	Removed
GSM336827	Brain	Medial prefrontal neocortex	Normal	exon-level analysis	Removed
GSM336765	Brain	Mediodorsal thalamus	Normal	exon-level analysis	Removed
GSM336792	Brain	Mediodorsal thalamus	Normal	exon-level analysis	Removed
GSM336815	Brain	Mediodorsal thalamus	Normal	exon-level analysis	Removed
GSM336838	Brain	Mediodorsal thalamus	Normal	exon-level analysis	Removed
GSM336766	Brain	Mediodorsal thalamus	Normal	exon-level analysis	Removed
GSM336793	Brain	Mediodorsal thalamus	Normal	exon-level analysis	Removed
GSM336816	Brain	Mediodorsal thalamus	Normal	exon-level analysis	Removed
GSM336839	Brain	Mediodorsal thalamus	Normal	exon-level analysis	Removed
GSM336755	Brain	Motor-somatosensory neocortex	Normal	exon-level analysis	Removed
GSM336780	Brain	Motor-somatosensory neocortex	Normal	exon-level analysis	Removed
GSM336805	Brain	Motor-somatosensory neocortex	Normal	exon-level analysis	Removed
GSM336828	Brain	Motor-somatosensory neocortex	Normal	exon-level analysis	Removed
GSM336756	Brain	Motor-somatosensory neocortex	Normal	exon-level analysis	Removed
GSM336781	Brain	Motor-somatosensory neocortex	Normal	exon-level analysis	Removed
GSM336806	Brain	Motor-somatosensory neocortex	Normal	exon-level analysis	Removed
GSM336829	Brain	Motor-somatosensory neocortex	Normal	exon-level analysis	Removed
GSM336757	Brain	Occipital visual neocortex	Normal	exon-level analysis	Removed
GSM336782	Brain	Occipital visual neocortex	Normal	exon-level analysis	Removed
GSM336807	Brain	Occipital visual neocortex	Normal	exon-level analysis	Removed
GSM336830	Brain	Occipital visual neocortex	Normal	exon-level analysis	Removed
GSM336758	Brain	Occipital visual neocortex	Normal	exon-level analysis	Removed
GSM336783	Brain	Occipital visual neocortex	Normal	exon-level analysis	Removed
GSM336808	Brain	Occipital visual neocortex	Normal	exon-level analysis	Removed
GSM336831	Brain	Occipital visual neocortex	Normal	exon-level analysis	Removed
GSM336784	Brain	Orbital prefrontal neocortex	Normal	exon-level analysis	Removed
GSM336785	Brain	Orbital prefrontal neocortex	Normal	exon-level analysis	Removed
GSM336759	Brain	Parietal association neocortex	Normal	exon-level analysis	Removed
GSM336786	Brain	Parietal association neocortex	Normal	exon-level analysis	Removed
GSM336809	Brain	Parietal association neocortex	Normal	exon-level analysis	Removed
GSM336832	Brain	Parietal association neocortex	Normal	exon-level analysis	Removed
GSM336760	Brain	Parietal association neocortex	Normal	exon-level analysis	Removed
GSM336787	Brain	Parietal association neocortex	Normal	exon-level analysis	Removed
GSM336810	Brain	Parietal association neocortex	Normal	exon-level analysis	Removed
GSM336833	Brain	Parietal association neocortex	Normal	exon-level analysis	Removed
GSM336761	Brain	Striatum: putamen and caudate nucleus	Normal	exon-level analysis	Removed
GSM336788	Brain	Striatum: putamen and caudate nucleus	Normal	exon-level analysis	Removed
GSM336811	Brain	Striatum: putamen and caudate nucleus	Normal	exon-level analysis	Removed
GSM336834	Brain	Striatum: putamen and caudate nucleus	Normal	exon-level analysis	Removed
GSM336762	Brain	Striatum: putamen and caudate nucleus	Normal	exon-level analysis	Removed
GSM336789	Brain	Striatum: putamen and caudate nucleus	Normal	exon-level analysis	Removed
GSM336812	Brain	Striatum: putamen and caudate nucleus	Normal	exon-level analysis	Removed
GSM336835	Brain	Striatum: putamen and caudate nucleus	Normal	exon-level analysis	Removed
GSM336763	Brain	Temporal association cortex	Normal	exon-level analysis	Removed
GSM336790	Brain	Temporal association cortex	Normal	exon-level analysis	Removed
GSM336813	Brain	Temporal association cortex	Normal	exon-level analysis	Removed
GSM336836	Brain	Temporal association cortex	Normal	exon-level analysis	Removed
GSM336764	Brain	Temporal association cortex	Normal	exon-level analysis	Removed
GSM336791	Brain	Temporal association cortex	Normal	exon-level analysis	Removed
GSM336814	Brain	Temporal association cortex	Normal	exon-level analysis	Removed
GSM336837	Brain	Temporal association cortex	Normal	exon-level analysis	Removed
GSM336746	Brain	Temporal auditory neocortex	Normal	exon-level analysis	Removed
GSM336770	Brain	Temporal auditory neocortex	Normal	exon-level analysis	Removed
GSM336796	Brain	Temporal auditory neocortex	Normal	exon-level analysis	Removed
GSM336819	Brain	Temporal auditory neocortex	Normal	exon-level analysis	Removed
GSM336747	Brain	Temporal auditory neocortex	Normal	exon-level analysis	Removed
GSM336771	Brain	Temporal auditory neocortex	Normal	exon-level analysis	Removed
GSM336797	Brain	Temporal auditory neocortex	Normal	exon-level analysis	Removed
GSM336820	Brain	Temporal auditory neocortex	Normal	exon-level analysis	Removed
GSM336767	Brain	Ventrolateral prefrontal neocortex	Normal	exon-level analysis	Removed
GSM336794	Brain	Ventrolateral prefrontal neocortex	Normal	exon-level analysis	Removed
GSM336817	Brain	Ventrolateral prefrontal neocortex	Normal	exon-level analysis	Removed
GSM336840	Brain	Ventrolateral prefrontal neocortex	Normal	exon-level analysis	Removed
GSM336769	Brain	Ventrolateral prefrontal neocortex	Normal	exon-level analysis	Removed
GSM336795	Brain	Ventrolateral prefrontal neocortex	Normal	exon-level analysis	Removed
GSM336818	Brain	Ventrolateral prefrontal neocortex	Normal	exon-level analysis	Removed
GSM336841	Brain	Ventrolateral prefrontal neocortex	Normal	exon-level analysis	Removed

## Sheet: I_5_GSE5281
ID	Tissue Type	Anatomical Region	Pathological State	Inclusion Status
GSM119615	Brain	Entorhinal Cortex	Normal	Included into network
GSM119616	Brain	Entorhinal Cortex	Normal	Included into network
GSM119617	Brain	Entorhinal Cortex	Normal	Included into network
GSM119618	Brain	Entorhinal Cortex	Normal	Included into network
GSM119619	Brain	Entorhinal Cortex	Normal	Included into network
GSM119620	Brain	Entorhinal Cortex	Normal	Included into network
GSM119621	Brain	Entorhinal Cortex	Normal	Included into network
GSM119622	Brain	Entorhinal Cortex	Normal	Included into network
GSM119623	Brain	Entorhinal Cortex	Normal	Included into network
GSM119624	Brain	Entorhinal Cortex	Normal	Included into network
GSM119625	Brain	Entorhinal Cortex	Normal	Included into network
GSM119626	Brain	Entorhinal Cortex	Normal	Included into network
GSM119627	Brain	Entorhinal Cortex	Normal	Included into network
GSM119628	Brain	Hippocampus	Normal	Included into network
GSM119629	Brain	Hippocampus	Normal	Included into network
GSM119630	Brain	Hippocampus	Normal	Included into network
GSM119631	Brain	Hippocampus	Normal	Included into network
GSM119632	Brain	Hippocampus	Normal	Included into network
GSM119633	Brain	Hippocampus	Normal	Included into network
GSM119634	Brain	Hippocampus	Normal	Included into network
GSM119635	Brain	Hippocampus	Normal	Included into network
GSM119636	Brain	Hippocampus	Normal	Included into network
GSM119637	Brain	Hippocampus	Normal	Included into network
GSM119638	Brain	Hippocampus	Normal	Included into network
GSM119639	Brain	Hippocampus	Normal	Included into network
GSM119640	Brain	Hippocampus	Normal	Included into network
GSM119641	Brain	Medial Temporal Gyrus	Normal	Included into network
GSM119642	Brain	Medial Temporal Gyrus	Normal	Included into network
GSM119643	Brain	Medial Temporal Gyrus	Normal	Included into network
GSM119644	Brain	Medial Temporal Gyrus	Normal	Included into network
GSM119645	Brain	Medial Temporal Gyrus	Normal	Included into network
GSM119646	Brain	Medial Temporal Gyrus	Normal	Included into network
GSM119647	Brain	Medial Temporal Gyrus	Normal	Included into network
GSM119648	Brain	Medial Temporal Gyrus	Normal	Included into network
GSM119649	Brain	Medial Temporal Gyrus	Normal	Included into network
GSM119650	Brain	Medial Temporal Gyrus	Normal	Included into network
GSM119651	Brain	Medial Temporal Gyrus	Normal	Included into network
GSM119652	Brain	Medial Temporal Gyrus	Normal	Included into network
GSM119653	Brain	Posterior Singulate	Normal	Included into network
GSM119654	Brain	Posterior Singulate	Normal	Included into network
GSM119655	Brain	Posterior Singulate	Normal	Included into network
GSM119656	Brain	Posterior Singulate	Normal	Included into network
GSM119657	Brain	Posterior Singulate	Normal	Included into network
GSM119658	Brain	Posterior Singulate	Normal	Included into network
GSM119659	Brain	Posterior Singulate	Normal	Included into network
GSM119660	Brain	Posterior Singulate	Normal	Included into network
GSM119661	Brain	Posterior Singulate	Normal	Included into network
GSM119662	Brain	Posterior Singulate	Normal	Included into network
GSM119663	Brain	Posterior Singulate	Normal	Included into network
GSM119664	Brain	Posterior Singulate	Normal	Included into network
GSM119665	Brain	Posterior Singulate	Normal	Included into network
GSM119666	Brain	Superior Frontal Gyrus	Normal	Included into network
GSM119667	Brain	Superior Frontal Gyrus	Normal	Included into network
GSM119668	Brain	Superior Frontal Gyrus	Normal	Included into network
GSM119669	Brain	Superior Frontal Gyrus	Normal	Included into network
GSM119670	Brain	Superior Frontal Gyrus	Normal	Included into network
GSM119671	Brain	Superior Frontal Gyrus	Normal	Included into network
GSM119672	Brain	Superior Frontal Gyrus	Normal	Included into network
GSM119673	Brain	Superior Frontal Gyrus	Normal	Included into network
GSM119674	Brain	Superior Frontal Gyrus	Normal	Included into network
GSM119675	Brain	Superior Frontal Gyrus	Normal	Included into network
GSM119676	Brain	Superior Frontal Gyrus	Normal	Included into network
GSM119677	Brain	Primary Visual Cortex	Normal	Included into network
GSM119678	Brain	Primary Visual Cortex	Normal	Included into network
GSM119679	Brain	Primary Visual Cortex	Normal	Included into network
GSM119680	Brain	Primary Visual Cortex	Normal	Included into network
GSM119681	Brain	Primary Visual Cortex	Normal	Included into network
GSM119682	Brain	Primary Visual Cortex	Normal	Included into network
GSM119683	Brain	Primary Visual Cortex	Normal	Included into network
GSM119684	Brain	Primary Visual Cortex	Normal	Included into network
GSM119685	Brain	Primary Visual Cortex	Normal	Included into network
GSM119686	Brain	Primary Visual Cortex	Normal	Included into network
GSM119687	Brain	Primary Visual Cortex	Normal	Included into network
GSM119688	Brain	Primary Visual Cortex	Normal	Included into network
GSM238763	Brain	Entorhinal Cortex	Alzheimer's Disease	Removed
GSM238790	Brain	Entorhinal Cortex	Alzheimer's Disease	Removed
GSM238791	Brain	Entorhinal Cortex	Alzheimer's Disease	Removed
GSM238792	Brain	Entorhinal Cortex	Alzheimer's Disease	Removed
GSM238793	Brain	Entorhinal Cortex	Alzheimer's Disease	Removed
GSM238794	Brain	Entorhinal Cortex	Alzheimer's Disease	Removed
GSM238795	Brain	Entorhinal Cortex	Alzheimer's Disease	Removed
GSM238796	Brain	Entorhinal Cortex	Alzheimer's Disease	Removed
GSM238797	Brain	Entorhinal Cortex	Alzheimer's Disease	Removed
GSM238798	Brain	Entorhinal Cortex	Alzheimer's Disease	Removed
GSM238799	Brain	Hippocampus	Alzheimer's Disease	Removed
GSM238800	Brain	Hippocampus	Alzheimer's Disease	Removed
GSM238801	Brain	Hippocampus	Alzheimer's Disease	Removed
GSM238802	Brain	Hippocampus	Alzheimer's Disease	Removed
GSM238803	Brain	Hippocampus	Alzheimer's Disease	Removed
GSM238804	Brain	Hippocampus	Alzheimer's Disease	Removed
GSM238805	Brain	Hippocampus	Alzheimer's Disease	Removed
GSM238806	Brain	Hippocampus	Alzheimer's Disease	Removed
GSM238807	Brain	Hippocampus	Alzheimer's Disease	Removed
GSM238808	Brain	Hippocampus	Alzheimer's Disease	Removed
GSM238809	Brain	Middle temporal gyrus	Alzheimer's Disease	Removed
GSM238810	Brain	Middle temporal gyrus	Alzheimer's Disease	Removed
GSM238811	Brain	Middle temporal gyrus	Alzheimer's Disease	Removed
GSM238812	Brain	Middle temporal gyrus	Alzheimer's Disease	Removed
GSM238813	Brain	Middle temporal gyrus	Alzheimer's Disease	Removed
GSM238815	Brain	Middle temporal gyrus	Alzheimer's Disease	Removed
GSM238816	Brain	Middle temporal gyrus	Alzheimer's Disease	Removed
GSM238817	Brain	Middle temporal gyrus	Alzheimer's Disease	Removed
GSM238818	Brain	Middle temporal gyrus	Alzheimer's Disease	Removed
GSM238819	Brain	Middle temporal gyrus	Alzheimer's Disease	Removed
GSM238820	Brain	Middle temporal gyrus	Alzheimer's Disease	Removed
GSM238821	Brain	Middle temporal gyrus	Alzheimer's Disease	Removed
GSM238822	Brain	Middle temporal gyrus	Alzheimer's Disease	Removed
GSM238823	Brain	Middle temporal gyrus	Alzheimer's Disease	Removed
GSM238824	Brain	Middle temporal gyrus	Alzheimer's Disease	Removed
GSM238825	Brain	Middle temporal gyrus	Alzheimer's Disease	Removed
GSM238826	Brain	Posterior cingulate cortex	Alzheimer's Disease	Removed
GSM238827	Brain	Posterior cingulate cortex	Alzheimer's Disease	Removed
GSM238834	Brain	Posterior cingulate cortex	Alzheimer's Disease	Removed
GSM238835	Brain	Posterior cingulate cortex	Alzheimer's Disease	Removed
GSM238837	Brain	Posterior cingulate cortex	Alzheimer's Disease	Removed
GSM238838	Brain	Posterior cingulate cortex	Alzheimer's Disease	Removed
GSM238839	Brain	Posterior cingulate cortex	Alzheimer's Disease	Removed
GSM238840	Brain	Posterior cingulate cortex	Alzheimer's Disease	Removed
GSM238841	Brain	Posterior cingulate cortex	Alzheimer's Disease	Removed
GSM238842	Brain	Superior frontal gyrus	Alzheimer's Disease	Removed
GSM238843	Brain	Superior frontal gyrus	Alzheimer's Disease	Removed
GSM238844	Brain	Superior frontal gyrus	Alzheimer's Disease	Removed
GSM238845	Brain	Superior frontal gyrus	Alzheimer's Disease	Removed
GSM238846	Brain	Superior frontal gyrus	Alzheimer's Disease	Removed
GSM238847	Brain	Superior frontal gyrus	Alzheimer's Disease	Removed
GSM238848	Brain	Superior frontal gyrus	Alzheimer's Disease	Removed
GSM238851	Brain	Superior frontal gyrus	Alzheimer's Disease	Removed
GSM238854	Brain	Superior frontal gyrus	Alzheimer's Disease	Removed
GSM238855	Brain	Superior frontal gyrus	Alzheimer's Disease	Removed
GSM238856	Brain	Superior frontal gyrus	Alzheimer's Disease	Removed
GSM238857	Brain	Superior frontal gyrus	Alzheimer's Disease	Removed
GSM238858	Brain	Superior frontal gyrus	Alzheimer's Disease	Removed
GSM238860	Brain	Superior frontal gyrus	Alzheimer's Disease	Removed
GSM238861	Brain	Superior frontal gyrus	Alzheimer's Disease	Removed
GSM238862	Brain	Superior frontal gyrus	Alzheimer's Disease	Removed
GSM238863	Brain	Superior frontal gyrus	Alzheimer's Disease	Removed
GSM238864	Brain	Superior frontal gyrus	Alzheimer's Disease	Removed
GSM238865	Brain	Superior frontal gyrus	Alzheimer's Disease	Removed
GSM238867	Brain	Superior frontal gyrus	Alzheimer's Disease	Removed
GSM238868	Brain	Superior frontal gyrus	Alzheimer's Disease	Removed
GSM238870	Brain	Superior frontal gyrus	Alzheimer's Disease	Removed
GSM238871	Brain	Superior frontal gyrus	Alzheimer's Disease	Removed
GSM238872	Brain	Primary visual cortex	Alzheimer's Disease	Removed
GSM238873	Brain	Primary visual cortex	Alzheimer's Disease	Removed
GSM238874	Brain	Primary visual cortex	Alzheimer's Disease	Removed
GSM238875	Brain	Primary visual cortex	Alzheimer's Disease	Removed
GSM238877	Brain	Primary visual cortex	Alzheimer's Disease	Removed
GSM238941	Brain	Primary visual cortex	Alzheimer's Disease	Removed
GSM238942	Brain	Primary visual cortex	Alzheimer's Disease	Removed
GSM238943	Brain	Primary visual cortex	Alzheimer's Disease	Removed
GSM238944	Brain	Primary visual cortex	Alzheimer's Disease	Removed
GSM238945	Brain	Primary visual cortex	Alzheimer's Disease	Removed
GSM238946	Brain	Primary visual cortex	Alzheimer's Disease	Removed
GSM238947	Brain	Primary visual cortex	Alzheimer's Disease	Removed
GSM238948	Brain	Primary visual cortex	Alzheimer's Disease	Removed
GSM238949	Brain	Primary visual cortex	Alzheimer's Disease	Removed
GSM238951	Brain	Primary visual cortex	Alzheimer's Disease	Removed
GSM238952	Brain	Primary visual cortex	Alzheimer's Disease	Removed
GSM238953	Brain	Primary visual cortex	Alzheimer's Disease	Removed
GSM238955	Brain	Primary visual cortex	Alzheimer's Disease	Removed
GSM238963	Brain	Primary visual cortex	Alzheimer's Disease	Removed

## Sheet: II_6_GSE13933
ID	Tissue type	Pathological state	Inclusion Status
GSM190151	Airways	Normal	Included into network
GSM190156	Airways	Normal	Included into network
GSM252855	Airways	Normal	Included into network
GSM252856	Airways	Normal	Included into network
GSM252857	Airways	Normal	Included into network
GSM252860	Airways	Normal	Included into network
GSM252861	Airways	Normal	Included into network
GSM252863	Airways	Normal	Included into network
GSM252865	Airways	Normal	Included into network
GSM252867	Airways	Normal	Included into network
GSM252871	Airways	Normal	Included into network
GSM252872	Airways	Normal	Included into network
GSM252874	Airways	Normal	Included into network
GSM252876	Airways	Normal	Included into network
GSM252879	Airways	Normal	Included into network
GSM252881	Airways	Normal	Included into network
GSM252882	Airways	Normal	Included into network
GSM252884	Airways	Normal	Included into network
GSM252885	Airways	Normal	Included into network
GSM254151	Airways	Normal	Included into network
GSM254152	Airways	Normal	Included into network
GSM254157	Airways	Normal	Included into network
GSM298220	Airways	Normal	Included into network
GSM298224	Airways	Normal	Included into network
GSM298226	Airways	Normal	Included into network
GSM298227	Airways	Normal	Included into network
GSM298228	Airways	Normal	Included into network
GSM298235	Airways	Normal	Included into network
GSM298236	Airways	Normal	Included into network
GSM298240	Airways	Normal	Included into network
GSM298243	Airways	Normal	Included into network
GSM298245	Airways	Normal	Included into network
GSM300859	Airways	Normal	Included into network
GSM300881	Airways	Normal	Included into network
GSM300882	Airways	Normal	Included into network
GSM300883	Airways	Normal	Included into network
GSM300884	Airways	Normal	Included into network
GSM300885	Airways	Normal	Included into network
GSM300886	Airways	Normal	Included into network
GSM300887	Airways	Normal	Included into network
GSM300888	Airways	Normal	Included into network
GSM300889	Airways	Normal	Included into network
GSM300890	Airways	Normal	Included into network
GSM300893	Airways	Normal	Included into network
GSM300894	Airways	Normal	Included into network
GSM300895	Airways	Normal	Included into network
GSM300896	Airways	Normal	Included into network
GSM300897	Airways	Normal	Included into network
GSM300900	Airways	Normal	Included into network
GSM300905	Airways	Normal	Included into network
GSM300907	Airways	Normal	Included into network
GSM300910	Airways	Normal	Included into network
GSM300911	Airways	Normal	Included into network
GSM300912	Airways	Normal	Included into network
GSM350955	Airways	Normal	Included into network
GSM350956	Airways	Normal	Included into network
GSM350957	Airways	Normal	Included into network
GSM350958	Airways	Normal	Included into network
GSM350959	Airways	Normal	Included into network
GSM350960	Airways	Normal	Included into network
GSM350961	Airways	Normal	Included into network
GSM350962	Airways	Normal	Included into network
GSM350963	Airways	Normal	Included into network
GSM350964	Airways	Normal	Included into network
GSM350965	Airways	Normal	Included into network
GSM350966	Airways	Normal	Included into network
GSM350967	Airways	Normal	Included into network
GSM350968	Airways	Normal	Included into network
GSM350969	Airways	Normal	Included into network
GSM350970	Airways	Normal	Included into network
GSM350971	Airways	Normal	Included into network
GSM350972	Airways	Normal	Included into network
GSM350973	Airways	Normal	Included into network
GSM350974	Airways	Normal	Included into network
GSM350975	Airways	Normal	Included into network
GSM350976	Airways	Normal	Included into network
GSM350977	Airways	Normal	Included into network
GSM350978	Airways	Normal	Included into network
GSM350979	Airways	Normal	Included into network
GSM350980	Airways	Normal	Included into network
GSM350981	Airways	Normal	Included into network
GSM350982	Airways	Normal	Included into network
GSM410161	Airways	Normal	Included into network
GSM410162	Airways	Normal	Included into network
GSM410163	Airways	Normal	Included into network
GSM410164	Airways	Normal	Included into network
GSM410165	Airways	Normal	Included into network

## Sheet: II_7_GSE19188
ID	Tissue Type	Pathological State	Inclusion Status
GSM475657	Airways	Normal	Included into network
GSM475658	Airways	Normal	Included into network
GSM475659	Airways	Normal	Included into network
GSM475660	Airways	Normal	Included into network
GSM475663	Airways	Normal	Included into network
GSM475665	Airways	Normal	Included into network
GSM475666	Airways	Normal	Included into network
GSM475667	Airways	Normal	Included into network
GSM475669	Airways	Normal	Included into network
GSM475671	Airways	Normal	Included into network
GSM475673	Airways	Normal	Included into network
GSM475675	Airways	Normal	Included into network
GSM475678	Airways	Normal	Included into network
GSM475680	Airways	Normal	Included into network
GSM475682	Airways	Normal	Included into network
GSM475684	Airways	Normal	Included into network
GSM475686	Airways	Normal	Included into network
GSM475688	Airways	Normal	Included into network
GSM475690	Airways	Normal	Included into network
GSM475693	Airways	Normal	Included into network
GSM475695	Airways	Normal	Included into network
GSM475697	Airways	Normal	Included into network
GSM475699	Airways	Normal	Included into network
GSM475702	Airways	Normal	Included into network
GSM475704	Airways	Normal	Included into network
GSM475705	Airways	Normal	Included into network
GSM475707	Airways	Normal	Included into network
GSM475711	Airways	Normal	Included into network
GSM475714	Airways	Normal	Included into network
GSM475716	Airways	Normal	Included into network
GSM475718	Airways	Normal	Included into network
GSM475721	Airways	Normal	Included into network
GSM475723	Airways	Normal	Included into network
GSM475725	Airways	Normal	Included into network
GSM475726	Airways	Normal	Included into network
GSM475729	Airways	Normal	Included into network
GSM475732	Airways	Normal	Included into network
GSM475734	Airways	Normal	Included into network
GSM475736	Airways	Normal	Included into network
GSM475738	Airways	Normal	Included into network
GSM475740	Airways	Normal	Included into network
GSM475742	Airways	Normal	Included into network
GSM475743	Airways	Normal	Included into network
GSM475745	Airways	Normal	Included into network
GSM475746	Airways	Normal	Included into network
GSM475749	Airways	Normal	Included into network
GSM475750	Airways	Normal	Included into network
GSM475752	Airways	Normal	Included into network
GSM475754	Airways	Normal	Included into network
GSM475755	Airways	Normal	Included into network
GSM475757	Airways	Normal	Included into network
GSM475764	Airways	Normal	Included into network
GSM475766	Airways	Normal	Included into network
GSM475767	Airways	Normal	Included into network
GSM475771	Airways	Normal	Included into network
GSM475775	Airways	Normal	Included into network
GSM475781	Airways	Normal	Included into network
GSM475783	Airways	Normal	Included into network
GSM475786	Airways	Normal	Included into network
GSM475790	Airways	Normal	Included into network
GSM475798	Airways	Normal	Included into network
GSM475800	Airways	Normal	Included into network
GSM475807	Airways	Normal	Included into network
GSM475809	Airways	Normal	Included into network
GSM475811	Airways	Normal	Included into network
GSM475656	Airways	Tumor	Removed
GSM475661	Airways	Tumor	Removed
GSM475662	Airways	Tumor	Removed
GSM475664	Airways	Tumor	Removed
GSM475668	Airways	Tumor	Removed
GSM475670	Airways	Tumor	Removed
GSM475672	Airways	Tumor	Removed
GSM475674	Airways	Tumor	Removed
GSM475676	Airways	Tumor	Removed
GSM475677	Airways	Tumor	Removed
GSM475679	Airways	Tumor	Removed
GSM475681	Airways	Tumor	Removed
GSM475683	Airways	Tumor	Removed
GSM475685	Airways	Tumor	Removed
GSM475687	Airways	Tumor	Removed
GSM475689	Airways	Tumor	Removed
GSM475691	Airways	Tumor	Removed
GSM475692	Airways	Tumor	Removed
GSM475694	Airways	Tumor	Removed
GSM475696	Airways	Tumor	Removed
GSM475698	Airways	Tumor	Removed
GSM475700	Airways	Tumor	Removed
GSM475701	Airways	Tumor	Removed
GSM475703	Airways	Tumor	Removed
GSM475706	Airways	Tumor	Removed
GSM475708	Airways	Tumor	Removed
GSM475709	Airways	Tumor	Removed
GSM475710	Airways	Tumor	Removed
GSM475712	Airways	Tumor	Removed
GSM475713	Airways	Tumor	Removed
GSM475715	Airways	Tumor	Removed
GSM475717	Airways	Tumor	Removed
GSM475719	Airways	Tumor	Removed
GSM475720	Airways	Tumor	Removed
GSM475722	Airways	Tumor	Removed
GSM475724	Airways	Tumor	Removed
GSM475727	Airways	Tumor	Removed
GSM475728	Airways	Tumor	Removed
GSM475730	Airways	Tumor	Removed
GSM475731	Airways	Tumor	Removed
GSM475733	Airways	Tumor	Removed
GSM475735	Airways	Tumor	Removed
GSM475737	Airways	Tumor	Removed
GSM475739	Airways	Tumor	Removed
GSM475741	Airways	Tumor	Removed
GSM475744	Airways	Tumor	Removed
GSM475747	Airways	Tumor	Removed
GSM475748	Airways	Tumor	Removed
GSM475751	Airways	Tumor	Removed
GSM475753	Airways	Tumor	Removed
GSM475756	Airways	Tumor	Removed
GSM475758	Airways	Tumor	Removed
GSM475759	Airways	Tumor	Removed
GSM475760	Airways	Tumor	Removed
GSM475761	Airways	Tumor	Removed
GSM475762	Airways	Tumor	Removed
GSM475763	Airways	Tumor	Removed
GSM475765	Airways	Tumor	Removed
GSM475768	Airways	Tumor	Removed
GSM475769	Airways	Tumor	Removed
GSM475770	Airways	Tumor	Removed
GSM475772	Airways	Tumor	Removed
GSM475773	Airways	Tumor	Removed
GSM475774	Airways	Tumor	Removed
GSM475776	Airways	Tumor	Removed
GSM475777	Airways	Tumor	Removed
GSM475778	Airways	Tumor	Removed
GSM475779	Airways	Tumor	Removed
GSM475780	Airways	Tumor	Removed
GSM475782	Airways	Tumor	Removed
GSM475784	Airways	Tumor	Removed
GSM475785	Airways	Tumor	Removed
GSM475787	Airways	Tumor	Removed
GSM475788	Airways	Tumor	Removed
GSM475789	Airways	Tumor	Removed
GSM475791	Airways	Tumor	Removed
GSM475792	Airways	Tumor	Removed
GSM475793	Airways	Tumor	Removed
GSM475794	Airways	Tumor	Removed
GSM475795	Airways	Tumor	Removed
GSM475796	Airways	Tumor	Removed
GSM475797	Airways	Tumor	Removed
GSM475799	Airways	Tumor	Removed
GSM475801	Airways	Tumor	Removed
GSM475802	Airways	Tumor	Removed
GSM475803	Airways	Tumor	Removed
GSM475804	Airways	Tumor	Removed
GSM475805	Airways	Tumor	Removed
GSM475806	Airways	Tumor	Removed
GSM475808	Airways	Tumor	Removed
GSM475810	Airways	Tumor	Removed

## Sheet: II_8_GSE18842
ID	Tissue Type	Pathological State	Inclusion Status
GSM466955	Airways	Normal	Included into network
GSM466957	Airways	Normal	Included into network
GSM466959	Airways	Normal	Included into network
GSM467001	Airways	Normal	Included into network
GSM466961	Airways	Normal	Included into network
GSM466948	Airways	Normal	Included into network
GSM466964	Airways	Normal	Included into network
GSM466966	Airways	Normal	Included into network
GSM466968	Airways	Normal	Included into network
GSM466970	Airways	Normal	Included into network
GSM466972	Airways	Normal	Included into network
GSM466974	Airways	Normal	Included into network
GSM466976	Airways	Normal	Included into network
GSM466950	Airways	Normal	Included into network
GSM466978	Airways	Normal	Included into network
GSM466979	Airways	Normal	Included into network
GSM466981	Airways	Normal	Included into network
GSM467002	Airways	Normal	Included into network
GSM466984	Airways	Normal	Included into network
GSM466986	Airways	Normal	Included into network
GSM466988	Airways	Normal	Included into network
GSM466990	Airways	Normal	Included into network
GSM466992	Airways	Normal	Included into network
GSM466995	Airways	Normal	Included into network
GSM466997	Airways	Normal	Included into network
GSM466999	Airways	Normal	Included into network
GSM467003	Airways	Normal	Included into network
GSM467005	Airways	Normal	Included into network
GSM467007	Airways	Normal	Included into network
GSM467009	Airways	Normal	Included into network
GSM467011	Airways	Normal	Included into network
GSM467013	Airways	Normal	Included into network
GSM467015	Airways	Normal	Included into network
GSM467017	Airways	Normal	Included into network
GSM467000	Airways	Normal	Included into network
GSM467020	Airways	Normal	Included into network
GSM467022	Airways	Normal	Included into network
GSM467025	Airways	Normal	Included into network
GSM467027	Airways	Normal	Included into network
GSM467037	Airways	Normal	Included into network
GSM467031	Airways	Normal	Included into network
GSM467033	Airways	Normal	Included into network
GSM467035	Airways	Normal	Included into network
GSM466953	Airways	Normal	Included into network
GSM467019	Airways	Normal	Included into network
GSM466954	Airways	Tumor	Removed
GSM466956	Airways	Tumor	Removed
GSM466958	Airways	Tumor	Removed
GSM466960	Airways	Tumor	Removed
GSM466962	Airways	Tumor	Removed
GSM466947	Airways	Tumor	Removed
GSM466963	Airways	Tumor	Removed
GSM466965	Airways	Tumor	Removed
GSM466967	Airways	Tumor	Removed
GSM466969	Airways	Tumor	Removed
GSM466971	Airways	Tumor	Removed
GSM466973	Airways	Tumor	Removed
GSM466975	Airways	Tumor	Removed
GSM466949	Airways	Tumor	Removed
GSM466977	Airways	Tumor	Removed
GSM466980	Airways	Tumor	Removed
GSM466982	Airways	Tumor	Removed
GSM466983	Airways	Tumor	Removed
GSM466985	Airways	Tumor	Removed
GSM466987	Airways	Tumor	Removed
GSM466989	Airways	Tumor	Removed
GSM466991	Airways	Tumor	Removed
GSM466993	Airways	Tumor	Removed
GSM466994	Airways	Tumor	Removed
GSM466996	Airways	Tumor	Removed
GSM466998	Airways	Tumor	Removed
GSM467004	Airways	Tumor	Removed
GSM467006	Airways	Tumor	Removed
GSM467008	Airways	Tumor	Removed
GSM467010	Airways	Tumor	Removed
GSM467012	Airways	Tumor	Removed
GSM467014	Airways	Tumor	Removed
GSM467016	Airways	Tumor	Removed
GSM467018	Airways	Tumor	Removed
GSM466951	Airways	Tumor	Removed
GSM467021	Airways	Tumor	Removed
GSM467023	Airways	Tumor	Removed
GSM467026	Airways	Tumor	Removed
GSM467028	Airways	Tumor	Removed
GSM467029	Airways	Tumor	Removed
GSM467032	Airways	Tumor	Removed
GSM467034	Airways	Tumor	Removed
GSM467036	Airways	Tumor	Removed
GSM466952	Airways	Tumor	Removed
GSM467024	Airways	Tumor	Removed
GSM467030	Airways	Tumor	Removed

## Sheet: II_9_GSE4302
ID	Tissue Type	Pathological State	Inclusion Status
GSM98206	Airways	Normal	Included into network
GSM98207	Airways	Normal	Included into network
GSM98209	Airways	Normal	Included into network
GSM98211	Airways	Normal	Included into network
GSM98212	Airways	Normal	Included into network
GSM98213	Airways	Normal	Included into network
GSM98217	Airways	Normal	Included into network
GSM98218	Airways	Normal	Included into network
GSM98219	Airways	Normal	Included into network
GSM98221	Airways	Normal	Included into network
GSM98222	Airways	Normal	Included into network
GSM98223	Airways	Normal	Included into network
GSM98225	Airways	Normal	Included into network
GSM98229	Airways	Normal	Included into network
GSM98230	Airways	Normal	Included into network
GSM98234	Airways	Normal	Included into network
GSM98235	Airways	Normal	Included into network
GSM98236	Airways	Normal	Included into network
GSM98239	Airways	Normal	Included into network
GSM98240	Airways	Normal	Included into network
GSM98241	Airways	Normal	Included into network
GSM98242	Airways	Normal	Included into network
GSM98243	Airways	Normal	Included into network
GSM98244	Airways	Normal	Included into network
GSM98245	Airways	Normal	Included into network
GSM98251	Airways	Normal	Included into network
GSM98254	Airways	Normal	Included into network
GSM98258	Airways	Normal	Included into network
GSM98205	Airways	Normal	Included into network
GSM98231	Airways	Normal	Included into network
GSM98232	Airways	Normal	Included into network
GSM98233	Airways	Normal	Included into network
GSM98237	Airways	Normal	Included into network
GSM98238	Airways	Normal	Included into network
GSM98246	Airways	Normal	Included into network
GSM98247	Airways	Normal	Included into network
GSM98248	Airways	Normal	Included into network
GSM98249	Airways	Normal	Included into network
GSM98250	Airways	Normal	Included into network
GSM98252	Airways	Normal	Included into network
GSM98253	Airways	Normal	Included into network
GSM98255	Airways	Normal	Included into network
GSM98256	Airways	Normal	Included into network
GSM98257	Airways	Normal	Included into network
GSM98142	Airways	Asthmatic	Removed
GSM98146	Airways	Asthmatic	Removed
GSM98147	Airways	Asthmatic	Removed
GSM98151	Airways	Asthmatic	Removed
GSM98156	Airways	Asthmatic	Removed
GSM98160	Airways	Asthmatic	Removed
GSM98162	Airways	Asthmatic	Removed
GSM98164	Airways	Asthmatic	Removed
GSM98168	Airways	Asthmatic	Removed
GSM98172	Airways	Asthmatic	Removed
GSM98173	Airways	Asthmatic	Removed
GSM98179	Airways	Asthmatic	Removed
GSM98181	Airways	Asthmatic	Removed
GSM98183	Airways	Asthmatic	Removed
GSM98188	Airways	Asthmatic	Removed
GSM98191	Airways	Asthmatic	Removed
GSM98194	Airways	Asthmatic	Removed
GSM98198	Airways	Asthmatic	Removed
GSM98199	Airways	Asthmatic	Removed
GSM98143	Airways	Asthmatic	Removed
GSM98150	Airways	Asthmatic	Removed
GSM98154	Airways	Asthmatic	Removed
GSM98157	Airways	Asthmatic	Removed
GSM98165	Airways	Asthmatic	Removed
GSM98170	Airways	Asthmatic	Removed
GSM98176	Airways	Asthmatic	Removed
GSM98178	Airways	Asthmatic	Removed
GSM98185	Airways	Asthmatic	Removed
GSM98189	Airways	Asthmatic	Removed
GSM98196	Airways	Asthmatic	Removed
GSM98202	Airways	Asthmatic	Removed
GSM98203	Airways	Asthmatic	Removed
GSM98141	Airways	Asthmatic	Removed
GSM98144	Airways	Asthmatic	Removed
GSM98145	Airways	Asthmatic	Removed
GSM98148	Airways	Asthmatic	Removed
GSM98149	Airways	Asthmatic	Removed
GSM98152	Airways	Asthmatic	Removed
GSM98153	Airways	Asthmatic	Removed
GSM98155	Airways	Asthmatic	Removed
GSM98158	Airways	Asthmatic	Removed
GSM98159	Airways	Asthmatic	Removed
GSM98161	Airways	Asthmatic	Removed
GSM98163	Airways	Asthmatic	Removed
GSM98166	Airways	Asthmatic	Removed
GSM98167	Airways	Asthmatic	Removed
GSM98169	Airways	Asthmatic	Removed
GSM98171	Airways	Asthmatic	Removed
GSM98174	Airways	Asthmatic	Removed
GSM98175	Airways	Asthmatic	Removed
GSM98177	Airways	Asthmatic	Removed
GSM98180	Airways	Asthmatic	Removed
GSM98182	Airways	Asthmatic	Removed
GSM98184	Airways	Asthmatic	Removed
GSM98186	Airways	Asthmatic	Removed
GSM98187	Airways	Asthmatic	Removed
GSM98190	Airways	Asthmatic	Removed
GSM98192	Airways	Asthmatic	Removed
GSM98193	Airways	Asthmatic	Removed
GSM98195	Airways	Asthmatic	Removed
GSM98197	Airways	Asthmatic	Removed
GSM98200	Airways	Asthmatic	Removed
GSM98201	Airways	Asthmatic	Removed
GSM98204	Airways	Asthmatic	Removed
GSM98208	Airways	Asthmatic	Removed
GSM98210	Airways	Asthmatic	Removed
GSM98214	Airways	Asthmatic	Removed
GSM98215	Airways	Asthmatic	Removed
GSM98216	Airways	Asthmatic	Removed
GSM98220	Airways	Asthmatic	Removed
GSM98224	Airways	Asthmatic	Removed
GSM98226	Airways	Asthmatic	Removed
GSM98227	Airways	Asthmatic	Removed
GSM98228	Airways	Asthmatic	Removed

## Sheet: II_10_GSE5264
ID	Tissue Type	Pathological State	Inclusion Status
GSM119354	Airways	Normal	Included into network
GSM119355	Airways	Normal	Included into network
GSM119356	Airways	Normal	Included into network
GSM119357	Airways	Normal	Included into network
GSM119358	Airways	Normal	Included into network
GSM119359	Airways	Normal	Included into network
GSM119360	Airways	Normal	Included into network
GSM119361	Airways	Normal	Included into network
GSM119362	Airways	Normal	Included into network
GSM119363	Airways	Normal	Included into network
GSM119364	Airways	Normal	Included into network
GSM119365	Airways	Normal	Included into network
GSM119366	Airways	Normal	Included into network
GSM119367	Airways	Normal	Included into network
GSM119368	Airways	Normal	Included into network
GSM119369	Airways	Normal	Included into network
GSM119370	Airways	Normal	Included into network
GSM119371	Airways	Normal	Included into network
GSM119372	Airways	Normal	Included into network
GSM119373	Airways	Normal	Included into network
GSM119374	Airways	Normal	Included into network
GSM119375	Airways	Normal	Included into network
GSM119376	Airways	Normal	Included into network
GSM119377	Airways	Normal	Included into network
GSM119378	Airways	Normal	Included into network
GSM119379	Airways	Normal	Included into network
GSM119380	Airways	Normal	Included into network
GSM119381	Airways	Normal	Included into network
GSM119382	Airways	Normal	Included into network
GSM119383	Airways	Normal	Included into network

[truncated: 2 more sheets: III_11_GSE12446, III_12_GSE10971]
