# Supplementary material for: Exploring the Transcriptome of Ciliated Cells Using In Silico Dissection of Human Tissues
Source: PLoS One. 2012 Apr 25;7(4):e35618. doi: 10.1371/journal.pone.0035618 (PMC3338421; doi:10.1371/journal.pone.0035618)
Supplement: Table S2 — Functional annotation of all modules. Column “Module size” describes numbers of genes in each module (after extension of the modules' gene composition from the 4,000 seed genes to the genome scale). Column “DAVID annotation” specifies top scoring annotation term (as measured by enrichment P-value) that functionally characterizes a given module according to the DAVID web tool. Original P-values are shown in brackets. P-values that remain≤0.05 after the Benjamini-Hochberg correction are marked with an asterisk. Column “Ciliary markers” provides P-values that measure enrichment of modules with the golden-standard ciliary markers from the Gherman's list (Fisher's exact test). Modules significantly enriched with the ciliary markers are marked green. “NS” stands for “non-significant” (P>0.05). (XLS) [file pone.0035618.s002.xls]

## Sheet: Modules annotation
Dataset #1 (GSE15745): Brain - all anatomical regions
Module name	Module size	DAVID annotation	Ciliary markers
M1	171	extracellular matrix (9.5E-18)	NS
M2	284	regulation of neurogenesis (8.2E-5)	NS
M3	479	nucleoplasm (6.2E-8)	NS
M4	424	transcription (5.2E-9)	NS
M5	886	blood vessel development (6.2E-11)	NS
M6	288	olfactory receptor activity (5.4E-18)	NS
M7	1355	olfactory receptor activity (5.1E-20)	NS
M8	1184	integral to membrane (6.9E-7)	NS
M9	195	cilium (4.0E-14)	3.6E-9
M10	219	inflammatory response (2.9E-13)	NS
M11	1024	apoptosis (2.8E-5)	NS
M12	883	regulation of transcription (8.9E-9)	NS
M13	646	rna processing (1.6E-10)	NS
M14	1211	regulation of transcription (1.0E-20)	NS
M15	292	embryonic morphogenesis (7.7E-5)	NS
M16	1077	dendrite (6.4E-8)	NS
M17	558	mitochondrion (1.2E-28)	NS
M18	468	macromolecule catabolic process (9.8E-6)	NS
M19	491	mitochondrial matrix (1.4E-15)	NS
M20	418	synapse (5.4E-14)	NS
Dataset #1 (GSE15745): Brain - pons
Module name	Module size	DAVID annotation	Ciliary markers
M1	395	ion channel activity (1.2E-6)	NS
M2	203	axonogenesis (1.7E-9)	NS
M3	226	mitochondrion (7.6E-3*)	NS
M4	413	ATP binding (1.1E-7)	NS
M5	681	mitochondrion (8.1E-18)	NS
M6	873	synapse (4.1E-6)	NS
M7	559	mitochondrion (9.0E-8)	NS
M8	735	mitochondrion (1.4E-35)	NS
M9	257	extracellular matrix (1.3E-22)	NS
M10	368	nuclear lumen (6.6E-6)	NS
M11	298	transcription (5.7E-8)	NS
M12	334	ribosome (1.6E-18)	NS
M13	442	transcription (1.4E-4*)	NS
M14	885	integral to plasma membrane (9.1E-14)	NS
M15	803	integral to membrane (4.1E-2*)	NS
M16	979	sensory perception (2.0E-6)	NS
M17	1812	olfactory receptor activity (4.1E-16)	NS
M18	235	inflammatory response (1.5E-15)	NS
M19	420	endoplasmic reticulum (8.3E-4)	NS
M20	422	actin cytoskeleton organization (9.8E-4*)	NS
M21	426	lysosome (3.9E-4*)	NS
M22	270	oligodendrocyte differentiation (3.9E-3*)	NS
M23	182	regulation of transcription (2.0E-5)	NS
M24	169	endoplasmic reticulum (3.4E-2*)	NS
M25	301	nucleolus (5.7E-8)	NS
M26	189	nuclear lumen (6.6E-5)	NS
M27	183	mitochondrion (1.0E-11)	NS
M28	350	cilium (3.1E-19)	5.4E-11
Dataset #1 (GSE15745): Brain - cerebellum
Module name	Module size	DAVID annotation	Ciliary markers
M1	294	nucleoplasm (4.5E-5)	NS
M2	109	extracellular region (3.9E-10)	NS
M3	151	inflammatory response (2.5E-13)	NS
M4	544	lysosome (1.2E-3*)	NS
M5	725	cell adhesion (2.5E-4)	NS
M6	363	synaptic transmission (1.5E-7)	NS
M7	838	kinase (4.6E-6)	NS
M8	85	immune response (2.4E-15)	NS
M9	223	extracellular matrix (2.2E-4*)	NS
M10	380	microtubule cytoskeleton (8.8E-3*)	NS
M11	2258	olfactory receptor activity (2.9E-26)	NS
M12	1081	vasculature development (4.9E-8)	NS
M13	616	regulation of transcription (3.6E-8)	NS
M14	347	protein transport (4.3E-4*)	NS
M15	340	nucleus (2.1E-11)	NS
M16	225	ribosome (3.9E-21)	NS
M17	613	nucleolus (7.0E-9)	NS
M18	377	mitochondrion (2.4E-45)	NS
M19	2468	protein transport (2.2E-15)	NS
Dataset #1 (GSE15745): Brain - cerebral cortex
Module name	Module size	DAVID annotation	Ciliary markers
M1	501	neuron projection (8.0E-8)	NS
M2	374	RNA processing (4.1E-6)	NS
M3	2631	mitochondrion (9.2E-31)	NS
M4	294	protein kinase activity (3.6E-5)	NS
M5	370	transcription regulation (3.4E-6)	NS
M6	207	transcription regulation (5.6E-5)	NS
M7	199	ribosome (1.6E-3*)	NS
M8	383	extracellular matrix (1.5E-21)	NS
M9	207	inflammatory response (7.9E-16)	NS
M10	245	ribosome (1.5E-14)	NS
M11	276	actin cytoskeleton (6.1E-6)	NS
M12	448	axon ensheathment (3.2E-7)	NS
M13	612	nucleus (3.8E-20)	NS
M14	518	nucleus (1.1E-8)	NS
M15	480	mitochondrion (7.4E-7)	NS
M16	957	olfactory receptor activity (4.8E-21)	NS
M17	649	blood vessel development (4.6E-6)	NS
M18	326	positive regulation of apoptosis (1.9E-4*)	NS
M19	1528	cytokine activity (2.6E-5)	NS
Dataset #2 (GSE11882): Brain - all anatomical regions
Module name	Module size	DAVID annotation	Ciliary markers
M1	159	extracellular matrix (8.7E-16)	NS
M2	287	calcium ion binding (3.6E-6)	9.4E-5
M3	427	transcription regulation (2.7E-13)	NS
M4	216	negative regulation of apoptosis (3.2E-8)	NS
M5	293	inflammatory response ( 3.0E-23)	NS
M6	582	fatty acid metabolism (1.8E-11)	NS
M7	339	response to wounding (4.7E-9)	NS
M8	728	ribosome (2.8E-37)	NS
M9	1224	cytoskeleton organization (1.4E-6)	NS
M10	370	leukocyte differentiation (2.9E-4*)	NS
M11	378	protein transport (1.4E-7)	NS
M12	2916	mitochondrion (2.2E-23)	NS
M13	396	synapse (2.3E-6)	NS
Dataset #2 (GSE11882): Brain - hippocampus
Module name	Module size	DAVID annotation	Ciliary markers
M1	206	nucleus (7.0E-5)	NS
M2	223	regulation of apoptosis (1.8E-6)	NS
M3	187	transcription regulation (4.0E-5)	NS
M4	131	defense response to bacterium (4.0E-8)	NS
M5	285	ribosome (2.5E-49)	NS
M6	206	cell adhesion (1.3E-3*)	NS
M7	273	regulation of NF-kappaB cascade (5.3E-5)	NS
M8	351	inflammatory response (9.4E-25)	NS
M9	205	cilium (1.3E-8)	1.2E-11
M10	703	carboxylic acid transport (6.6E-5)	NS
M11	211	transcription cofactor activity (2.0E-4*)	NS
M12	175	hexose metabolic process (3.8E-3*)	NS
M13	175	phosphatase activity (8.0E-3*)	NS
M14	237	regulation of transcription (2.7E-7)	NS
M15	206	nucleoplasm (3.4E-5)	NS
M16	252	regulation of transcription (5.5E-8)	NS
M17	218	protein folding (1.1E-13)	NS
M18	601	protein transport (4.8E-6)	NS
M19	303	nucleus (3.2E-11)	NS
M20	904	cytoskeleton (7.3E-7)	NS
M21	495	apoptosis (3.9E-5)	NS
M22	490	chromatin modification (2.8E-8)	NS
M23	134	integral to plasma membrane (5.3E-3*)	NS
M24	137	neurogenesis (1.1E-2*)	NS
M25	285	g-protein coupled receptor (5.1E-6)	NS
M26	279	transmission of nerve impulse (1.7E-5)	NS
M27	329	mRNA processing (1.3E-6)	NS
M28	388	response to extracellular stimulus (6.5E-4*)	NS
M29	320	proteasome (2.1E-6)	NS
M30	205	DNA metabolic process (4.7E-2*)	NS
M31	228	mitochondrion (4.8E-32)	NS
M32	179	nucleolus (1.2E-4)	NS
M33	378	synapse (3.1E-7)	NS
M34	675	protein import (2.7E-8)	NS
M35	252	mitochondrion (3.4E-12)	NS
M36	563	gated channel activity (4.7E-11)	NS
M37	373	ATP metabolic process (6.4E-7)	NS
M38	533	synapse (7.0E-7)	NS
Dataset #2 (GSE11882): Brain - cerebral cortex
Module name	Module size	DAVID annotation	Ciliary markers
M1	292	protein transport (9.0E-6)	NS
M2	367	MAP kinase phosphatase activity (6.4E-5)	NS
M3	3202	mitochondrion (6.9E-25)	NS
M4	349	zinc-finger (8.3E-5)	NS
M5	220	glycoprotein (6.5E-8)	NS
M6	272	extracellular matrix (1.1E-21)	NS
M7	270	angiogenesis (8.2E-5)	NS
M8	420	endoplasmic reticulum (8.0E-5)	NS
M9	958	cytoskeleton (3.7E-6)	NS
M10	1333	ribosome (1.0E-25)	NS
M11	433	mitosis (3.5E-5)	NS
Dataset #3 (GSE15222): Brain - all anatomical regions
Module name	Module size	DAVID annotation	Ciliary markers
M1	67	cilium (2.7E-3)	2.9E-7
M2	214	endoplasmic reticulum (2.8E-2*)	NS
M3	92	neuron projection (3.3E-5)	NS
M4	253	protein kinase activity (4.8E-3*)	NS
M5	539	nucleus (1.1E-9)	NS
M6	269	transcription regulation (1.6E-10)	NS
M7	907	transcription regulation (2.5E-10)	NS
M8	234	peroxisome (7.9E-4)	NS
M9	232	inflammatory response (2.6E-21)	NS
M10	290	axon ensheathment (3.7E-6)	NS
M11	163	cytoskeleton (1.2E-4)	NS
M12	208	ribosome (1.5E-15)	NS
M13	529	cell adhesion (1.5E-6)	NS
M14	300	nucleoplasm (1.4E-4)	NS
M15	102	extracellular matrix (9.4E-15)	NS
M16	577	synapse (1.7E-6)	NS
M17	819	mitochondrion (6.4E-16)	NS
M18	455	mitochondrion (3.8E-5)	NS
M19	389	mitochondrion (1.2E-7)	NS
M20	396	nucleus (7.6E-6)	NS
M21	659	mRNA processing (1.8E-5)	NS
M22	425	protein transport (3.9E-8)	NS
Dataset #4 (GSE13344): Brain - all anatomical regions
Module name	Module size	DAVID annotation	Ciliary markers
M1	214	voltage-gated cation channel activity (2.2E-4)	NS
M2	237	neuron development (3.2E-3*)	NS
M3	211	spliceosome (2.8E-6)	NS
M4	675	mitochondrion ( 1.7E-31)	NS
M5	314	chromatin modification (1.6E-14)	NS
M6	459	small GTPase regulator activity (5.8E-6)	NS
M7	2888	extracellular region (8.0E-23)	NS
M8	292	adherens junction (2.8E-4*)	NS
M9	336	transcription regulation (8.3E-5)	NS
M10	349	plasma membrane (4.0E-3*)	NS
M11	248	transcription regulation (1.9E-19)	NS
M12	219	DNA repair (3.5E-9)	NS
M13	148	nucleolus (1.9E-3*)	NS
M14	329	mitochondrion (3.6E-16)	NS
M15	667	nucleus (5.2E-35)	NS
M16	360	metal ion binding (1.2E-3*)	NS
M17	763	RNA processing (9.2E-18)	NS
M18	155	mitochondrion (1.0E-14)	NS
M19	155	transcription coactivator activity (1.3E-3*)	NS
M20	313	cell cycle (5.6E-79)	NS
M21	250	mitochondrion (1.0E-10)	NS
M22	309	synaptic transmission (2.3E-12)	NS
M23	133	nucleus (1.0E-2*)	NS
M24	204	protein folding (9.9E-3*)	NS
M25	470	endosome (3.4E-6)	NS
M26	279	axon guidance (7.7E-6)	NS
M27	341	extracellular matrix (3.1E-7)	NS
M28	325	transmission of nerve impulse (1.8E-8)	NS
M29	315	inflammatory response (2.2E-15)	NS
M30	393	cilium (1.6E-9)	4.6E-10
M31	407	synapse (5.9E-13)	NS
M32	523	synapse (3.7E-14)	NS
Dataset #5 (GSE5281): Brain - all anatomical regions
Module name	Module size	DAVID annotation	Ciliary markers
M1	204	notch signaling pathway (7.2E-3*)	NS
M2	340	actin-binding (2.0E-4)	NS
M3	229	zinc-finger (1.3E-3*)	NS
M4	261	transcription regulation (1.2E-10)	NS
M5	70	ATP binding (1.2E-3*)	NS
M6	105	cell adhesion (6.5E-2*)	NS
M7	455	extracellular region (2.2E-5)	NS
M8	302	mitochondrion (2.0E-4*)	NS
M9	1578	cell adhesion (3.4E-3*)	NS
M10	520	synapse (4.9E-4*)	NS
M11	416	glycoprotein (2.5E-5)	NS
M12	313	glycoprotein (2.5E-3*)	NS
M13	350	extracellular region (3.4E-8)	NS
M14	405	exocytosis (1.7E-2*)	NS
M15	241	glycoprotein (4.2E-7)	NS
M16	161	steroid metabolic process (3.9E-4*)	NS
M17	263	ATP binding (4.7E-5)	NS
M18	164	negative regulation of blood pressure (5.2E-4*)	NS
M19	174	ribosome (7.2E-10)	NS
M20	228	glucose metabolic process (2.1E-2*)	NS
M21	221	DNA repair (9.4E-3*)	NS
M22	331	zinc-finger (6.5E-4*)	NS
M23	559	ubiquitin-protein ligase activity (1.7E-6)	NS
M24	479	zinc-finger (8.9E-6)	NS
M25	345	nucleoplasm (4.1E-3*)	NS
M26	518	cytoplasmic vesicle (2.9E-5)	NS
M27	257	membrane (5.8E-6)	NS
M28	709	mitochondrion (1.4E-32)	NS
M29	611	protein transport (5.2E-12)	NS
M30	301	mitochondrion (2.0E-13)	NS
Dataset #6 (GSE13933): Airways
Module name	Module size	DAVID annotation	Ciliary markers
M1	355	nucleoplasm (1.7E-9)	NS
M2	402	Golgi apparatus (1.9E-4)	NS
M3	311	zinc-finger (2.0E-5)	NS
M4	269	response to wounding (6.9E-25)	NS
M5	311	inflammatory response (1.7E-10)	NS
M6	1285	cilium (2.0E-12)	1.8E-12
M7	238	lymphocyte activation (2.0E-13)	NS
M8	163	epidermal cell differentiation (2.5E-5)	NS
M9	318	ribosome (6.7E-44)	NS
M10	521	membrane (1.9E-10)	NS
M11	267	protein dimerization activity (2.1E-2*)	NS
M12	315	blood vessel development (4.5E-5)	NS
M13	427	anchoring junction (4.5E-4)	NS
M14	245	mitochondrion inner membrane (6.1E-6)	NS
M15	420	nucleus (4.7E-7)	NS
M16	523	transcription regulation (1.3E-4)	NS
M17	671	microtubule cytoskeleton (1.1E-4)	NS
M18	533	mitochondrion (2.7E-21)	NS
Dataset #7 (GSE19188): Airways
Module name	Module size	DAVID annotation	Ciliary markers
M1	609	cilium (5.6E-22)	1.6E-22
M2	70	secreted (2.0E-12)	NS
M3	296	mitochondrion (5.4E-10)	NS
M4	174	protein transport (2.9E-7)	NS
M5	163	lipid biosynthetic process (4.8E-7)	NS
M6	234	adherens junction (2.1E-5)	NS
M7	247	mitochondrion (1.6E-5)	NS
M8	207	zinc-finger (9.5E-5)	NS
M9	169	plasma membrane (3.8E-9)	NS
M10	245	axonogenesis (1.8E-3*)	NS
M11	259	ribosome biogenesis (7.8E-13)	NS
M12	250	ribosome (1.3E-4)	NS
M13	324	lymphocyte activation (8.2E-8)	NS
M14	245	inflammatory response (3.4E-6)	NS
M15	149	leukocyte activation (3.1E-11)	NS
M16	288	regulation of T cell activation (1.4E-13)	NS
M17	337	mitosis (9.2E-46)	NS
M18	212	ATP binding (3.9E-3*)	NS
M19	215	actin cytoskeleton organization (2.4E-4*)	NS
M20	191	mitochondrion (2.1E-6)	NS
M21	203	endoplasmic reticulum (1.9E-4)	NS
M22	401	intracellular transport (4.7E-8)	NS
M23	497	mitochondrion (6.0E-8)	NS
M24	342	endoplasmic reticulum (6.4E-5)	NS
M25	179	ATP binding (7.8E-4)	NS
M26	304	cell adhesion (2.6E-6)	NS
M27	228	Golgi apparatus (1.4E-3)	NS
M28	523	transcription regulation (3.7E-11)	NS
Dataset #8 (GSE18842): Airways
Module name	Module size	DAVID annotation	Ciliary markers
M1	357	cilium (2.9E-18)	6.2E-20
M2	223	extracellular matrix (4.8E-23)	NS
M3	259	lysosome (9.8E-9)	NS
M4	172	regulation of Ras GTPase activity (4.0E-4*)	NS
M5	250	GTP binding (9.1E-2*)	NS
M6	377	glycoprotein (9.4E-5)	NS
M7	132	glycoprotein (6.2E-7)	NS
M8	237	mitochondrion (2.2E-6)	NS
M9	119	protein transport (4.1E-3*)	NS
M10	182	tyrosine metabolism (4.6E-2*)	NS
M11	194	lysosome (4.8E-16)	NS
M12	169	myofibril (1.5E-3*)	NS
M13	244	mRNA processing (8.4E-6)	NS
M14	274	nucleus (1.1E-5)	NS
M15	181	neuron development (2.1E-2*)	NS
M16	205	ncRNA processing (1.7E-10)	NS
M17	460	ribosome (4.3E-9)	NS
M18	979	mitochondrion (2.5E-65)	NS
M19	415	mitochondrion (5.7E-7)	NS
M20	286	proton transport (3.3E-5)	NS
M21	209	cell adhesion (3.8E-14)	NS
M22	179	mRNA splicing (3.2E-11)	NS
M23	139	extracellular matrix (9.0E-6)	NS
M24	157	apoptosis (4.8E-3*)	NS
M25	300	ATP binding (2.7E-9)	NS
M26	320	regulation of apoptosis (1.1E-11)	NS
M27	339	ribosome biogenesis (1.3E-31)	NS
M28	129	transcription regulation (2.1E-3)	NS
M29	281	anchoring junction (6.8E-7)	NS
M30	282	regulation of transcription (1.8E-11)	NS
M31	139	transcription regulation (3.5E-6)	NS
M32	239	endomembrane system (2.2E-2*)	NS
M33	192	vesicle-mediated transport (8.3E-6)	NS
M34	146	IL2 signaling pathway (1.1E-4)	NS
M35	205	nucleoplasm (9.6E-6)	NS
M36	212	nucleoplasm (9.1E-7)	NS
M37	333	endoplasmic reticulum (5.9E-9)	NS
M38	509	cytoskeleton (2.1E-6)	NS
Dataset #9 (GSE4302): Airways
Module name	Module size	DAVID annotation	Ciliary markers
M1	307	chromatin modification (1.3E-5)	NS
M2	449	nuclear lumen (6.6E-5)	NS
M3	242	endoplasmic reticulum (8.1E-7)	NS
M4	214	RNA binding (2.3E-3*)	NS
M5	291	cytoskeleton (5.2E-5)	NS
M6	364	protein catabolic process (4.3E-7)	NS
M7	527	nucleoplasm (1.1E-5)	NS
M8	256	mitochondrion (4.0E-24)	NS
M9	217	vacuole (1.4E-4)	NS
M10	740	zinc-finger (1.0E-10)	NS
M11	387	mitochondrion (3.8E-8)	NS
M12	593	mitochondrial matrix (1.1E-3)	NS
M13	652	ncRNA processing (1.2E-4*)	NS
M14	548	mitochondrion (5.4E-9)	NS
M15	350	mitochondrion (1.0E-15)	NS
M16	416	mRNA splicing (4.9E-6)	NS
M17	471	endosome (9.0E-4*)	NS
M18	407	nucleolus (3.8E-4)	NS
M19	205	macromolecular complex assembly (4.5E-5)	NS
M20	361	oxidation reduction (7.4E-5*)	NS
M21	290	ribosome (3.1E-28)	NS
M22	297	inflammatory response (2.5E-9)	NS
M23	286	response to wounding (2.8E-16)	NS
M24	491	zinc-finger (8.5E-7)	NS
M25	440	transcription regulation (1.4E-6)	NS
M26	2173	synaptic transmission (2.8E-19)	NS
M27	1771	plasma membrane (3.9E-6)	NS
M28	1060	cell-cell signaling (4.4E-6)	NS
Dataset #10 (GSE5264): Airways
Module name	Module size	DAVID annotation	Ciliary markers
M1	270	zinc ion binding (7.7E-3*)	NS
M2	275	synapse (9.0E-5)	NS
M3	187	nucleolus (5.0E-4)	NS
M4	116	ATP binding (4.6E-2*)	NS
M5	241	transmembrane (4.1E-3*)	NS
M6	226	positive regulation of apoptosis (2.4E-3*)	NS
M7	231	mRNA processing (4.0E-12)	NS
M8	152	protein transport (2.5E-3*)	NS
M9	210	ion transport (1.4E-4*)	NS
M10	228	nuclear lumen (1.3E-3*)	NS
M11	291	glycoprotein (5.7E-5)	NS
M12	218	cAMP-mediated signaling (1.1E-2*)	NS
M13	255	transmission of nerve impulse (1.3E-3*)	NS
M14	250	ATP binding (1.3E-2*)	NS
M15	234	immunoglobulin domain (1.5E-2*)	NS
M16	371	phospholipid binding (1.7E-2*)	NS
M17	272	epidermis development (1.1E-2*)	NS
M18	173	hormone biosynthetic process (2.6E-2*)	NS
M19	285	apoptosis (1.4E-1*)	NS
M20	420	carboxylesterase activity (3.0E-3*)	NS
M21	321	phospholipid binding (6.0E-2*)	NS
M22	205	helicase (1.1E-2*)	NS
M23	207	ncRNA metabolic process (2.8E-6)	NS
M24	300	response to organic substance (1.9E-2*)	NS
M25	502	mitosis (2.8E-60)	NS
M26	304	endosome to lysosome transport (2.0E-2*)	NS
M27	302	ruffle (4.2E-3*)	NS
M28	367	endocytosis (6.8E-3*)	NS
M29	447	cell motion (1.0E-3*)	NS
M30	663	epithelial cell differentiation (5.0E-5)	NS
M31	303	actin cytoskeleton organization (2.6E-8)	NS
M32	189	protein biosynthesis (1.8E-3*)	NS
M33	261	cell membrane (1.5E-2*)	NS
M34	307	endocrine system development (1.7E-2*)	NS
M35	196	acid-amino acid ligase activity (5.4E-3*)	NS
M36	406	exocytosis (5.8E-3*)	NS
M37	253	sexual reproduction (1.1E-2*)	NS
M38	150	protein transporter activity (3.4E-4*)	NS
M39	274	Zinc finger, C2H2-type (1.8E-5)	NS
M40	132	lysosome (1.4E-2*)	NS
M41	338	endoplasmic reticulum (2.2E-5)	NS
M42	462	DNA damage (6.0E-5)	NS
M43	632	selenium binding (4.9E-6)	NS
M44	508	cellular respiration (7.6E-6)	NS
M45	844	respiratory chain (1.2E-6)	NS
M46	1330	cilium (6.9E-31)	4.7E-32
Dataset #11 (GSE12446): Reproductive tracts
Module name	Module size	DAVID annotation	Ciliary markers
M1	283	hormone activity (3.4E-2*)	NS
M2	417	nucleus (2.7E-8)	NS
M3	507	cellular protein localization (3.6E-4*)	NS
M4	260	mitochondrion (3.0E-5)	NS
M5	681	cilium (5.6E-27)	1.6E-22
M6	264	peroxisome (5.2E-3*)	NS
M7	201	cAMP-mediated signaling (5.5E-3*)	NS
M8	278	oxidative phosphorylation (4.7E-6)	NS
M9	308	mitochondrion (4.1E-6)	NS
M10	601	ncRNA metabolic process (7.8E-7)	NS
M11	369	mitochondrion (1.4E-30)	NS
M12	563	mitosis (1.8E-50)	NS
M13	524	nucleoplasm (2.2E-3*)	NS
M14	356	vesicle (4.2E-3*)	NS
M15	306	endoplasmic reticulum (6.6E-7)	NS
M16	294	cell motion (1.1E-5)	NS
M17	422	Golgi apparatus (6.3E-7)	NS
M18	255	glycoprotein (8.2E-8)	NS
M19	407	lymphocyte activation (1.6E-15)	NS
M20	227	cell-cell signaling (1.6E-2*)	NS
M21	219	negative regulation of apoptosis (9.0E-9)	NS
M22	243	zinc ion binding (4.9E-3*)	NS
M23	369	transcription regulation (1.7E-6)	NS
M24	516	cellular protein catabolic process (4.1E-5)	NS
M25	744	nucleus (1.1E-20)	NS
M26	524	nucleoplasm (7.5E-5)	NS
M27	226	cytokine (5.9E-4)	NS
M28	276	JAK-STAT cascade (2.7E-3*)	NS
M29	316	intrinsic to plasma membrane (3.5E-6)	NS
M30	337	glycoprotein (5.6E-10)	NS
Dataset #12 (GSE10971): Reproductive tracts
Module name	Module size	DAVID annotation	Ciliary markers
M1	282	glycoprotein (1.7E-3*)	NS
M2	518	mitosis (2.4E-21)	NS
M3	308	nucleoplasm (1.7E-4)	NS
M4	636	glycoprotein (6.6E-4*)	NS
M5	524	cilium (1.8E-14)	6.4E-11
M6	442	nucleus (1.1E-8)	NS
M7	1171	intrinsic to plasma membrane (9.0E-5)	NS
M8	365	FAD binding (3.9E-3*)	NS
M9	445	protein transport (1.6E-4)	NS
M10	691	helicase activity (2.6E-7)	NS
M11	417	endoplasmic reticulum (1.6E-28)	NS
M12	334	electron transport chain (4.0E-4*)	NS
M13	388	membrane fraction (1.8E-2*)	NS
M14	317	extracellular matrix (6.0E-13)	NS
M15	357	EGF-like domain (1.4E-4)	NS
M16	473	cytokine (1.9E-4)	NS
M17	390	defense response (7.5E-5)	NS
M18	345	ubl conjugation pathway (1.1E-2*)	NS
M19	348	extracellular matrix (1.1E-6)	NS
M20	388	response to wounding (8.9E-7)	NS
M21	358	positive regulation of NF-kappaB cascade (1.8E-6)	NS
M22	371	cell death (2.4E-4*)	NS
M23	337	negative regulation of apoptosis (7.7E-5)	NS
M24	799	defense response (2.5E-6)	NS
M25	358	ribosome (4.6E-53)	NS
* - Asterisk means that the p-value becomes > 0.05 after applying a multiple testing correction
