# Supplementary material for: Exploring the Transcriptome of Ciliated Cells Using In Silico Dissection of Human Tissues
Source: PLoS One. 2012 Apr 25;7(4):e35618. doi: 10.1371/journal.pone.0035618 (PMC3338421; doi:10.1371/journal.pone.0035618)
Supplement: Table S3 — Gene composition of the ciliary modules. For each network a list of genes in the ciliary module is provided (genome scale analysis). The “Module membership” column provides Pearson correlations between expression profile of a given gene and integrated eigengene of the ciliary module (see Methods). This measure ranks genes based on their proximity to the center of the ciliary module (hub position). (XLS) [file pone.0035618.s003.xls]

## Sheet: 1_GSE15745_Brain(Pons)
Symbol	Name	Cytoband	EntrezID	Module membership
ABAT	4-aminobutyrate aminotransferase	16p13.2	18	0.574
NT5DC2	5-nucleotidase domain containing 2	3p21.1	64943	0.554
AKAP14	A kinase (PRKA) anchor protein 14	Xq24	158798	0.809
AK1	adenylate kinase 1	9q34.1	203	0.717
AEBP1	AE binding protein 1	7p13	165	0.657
ALDH3A1	aldehyde dehydrogenase 3 family, memberA1	17p11.2	218	0.753
AMBP	alpha-1-microglobulin/bikunin precursor	9q32-q33	259	0.702
ALS2CR12	amyotrophic lateral sclerosis 2 (juvenile) chromosome region, candidate 12	2q33.1	130540	0.687
AGT	angiotensinogen (serpin peptidase inhibitor, clade A, member 8)	1q42-q43	183	0.545
ANKMY1	ankyrin repeat and MYND domain containing 1	2q37.3	51281	0.681
AGR3	anterior gradient homolog 3 (Xenopus laevis)	7p21.1	155465	0.747
ANTXR2	anthrax toxin receptor 2	4q21.21	118429	0.597
ACAP1	ArfGAP with coiled-coil, ankyrin repeat and PH domains 1	17p13.1	9744	0.711
ARMC2	armadillo repeat containing 2	6q21	84071	0.828
ARMC4	armadillo repeat containing 4	10p12.1-p11.23	55130	0.956
AGBL1	ATP/GTP binding protein-like 1	15q25.3	123624	0.644
AGBL2	ATP/GTP binding protein-like 2	11p11.2	79841	0.911
ATP4B	ATPase, H+/K+ exchanging, beta polypeptide	13q34	496	0.876
B9D1	B9 protein domain 1	17p11.2	27077	0.703
BAIAP3	BAI1-associated protein 3	16p13.3	8938	0.561
BBOX1	butyrobetaine (gamma), 2-oxoglutarate dioxygenase (gamma-butyrobetaine hydroxylase) 1	11p14.2	8424	0.684
CACNG6	calcium channel, voltage-dependent, gamma subunit 6	19q13.4	59285	0.844
CAPS	calcyphosine	19p13.3	828	0.913
CASC1	cancer susceptibility candidate 1	12p12.1	55259	0.702
CASC2	cancer susceptibility candidate 2	10q26.11	255082	0.65
CHST9	carbohydrate (N-acetylgalactosamine 4-0) sulfotransferase 9	18q11.2	83539	0.509
CD164L2	CD164 sialomucin-like 2	1p36.11	388611	0.676
CD24	CD24 molecule	6q21	934	0.604
CD36	CD36 molecule (thrombospondin receptor)	7q11.2	948	0.942
CDCA7	cell division cycle associated 7	2q31	83879	0.51
CETN2	centrin, EF-hand protein, 2	Xq28	1069	0.838
CLIC6	chloride intracellular channel 6	21q22.12	54102	0.793
C1orf158	chromosome 1 open reading frame 158	1p36.21	93190	0.971
C1orf175	chromosome 1 open reading frame 175	1p32.3	374977	0.593
C1orf192	chromosome 1 open reading frame 192	1q23.3	257177	0.863
C1orf222	chromosome 1 open reading frame 222	1p36.33	339457	0.515
C1orf228	chromosome 1 open reading frame 228	1p34.1	339541	0.596
C1orf87	chromosome 1 open reading frame 87	1p32.1	127795	0.968
C1orf88	chromosome 1 open reading frame 88	1p13.2	128344	0.772
C1orf91	chromosome 1 open reading frame 91	1p36.11-p34.2	56063	0.738
C1orf92	chromosome 1 open reading frame 92	1q23.1	149499	0.921
C10orf107	chromosome 10 open reading frame 107	10q21.2	219621	0.661
C10orf111	chromosome 10 open reading frame 111	10p13	221060	0.515
C10orf57	chromosome 10 open reading frame 57	10q22.3	80195	0.648
C10orf63	chromosome 10 open reading frame 63	10p12.1	219670	0.76
C10orf67	chromosome 10 open reading frame 67	10p12.2	256815	0.817
C10orf79	chromosome 10 open reading frame 79	10q25.1	80217	0.94
C10orf92	chromosome 10 open reading frame 92	10q26.3	54777	0.766
C11orf60	chromosome 11 open reading frame 60	11q23.3	56912	0.703
C11orf66	chromosome 11 open reading frame 66	11q12.2	220004	0.953
C11orf70	chromosome 11 open reading frame 70	11q22.1	85016	0.956
C11orf88	chromosome 11 open reading frame 88	11q23.1	399949	0.932
C11orf92	chromosome 11 open reading frame 92	11q23.1	399948	0.721
C13orf26	chromosome 13 open reading frame 26	13q12.3	122046	0.744
C13orf30	chromosome 13 open reading frame 30	13q14.11	144809	0.976
LOC400891	chromosome 14 open reading frame 166B pseudogene	22q11.21	400891	0.848
C14orf179	chromosome 14 open reading frame 179	14q24.3	112752	0.672
C14orf180	chromosome 14 open reading frame 180	14q32.33	400258	0.794
C14orf45	chromosome 14 open reading frame 45	14q24.3	80127	0.787
C14orf79	chromosome 14 open reading frame 79	14q32.33	122616	0.57
C15orf26	chromosome 15 open reading frame 26	15q25.1	161502	0.971
C16orf48	chromosome 16 open reading frame 48	16q22.1	84080	0.648
C16orf71	chromosome 16 open reading frame 71	16p13.3	146562	0.69
C18orf16	chromosome 18 open reading frame 16	18q11.2	147429	0.697
C19orf44	chromosome 19 open reading frame 44	19p13.11	84167	0.56
C19orf51	chromosome 19 open reading frame 51	19q13.4	352909	0.952
C2orf39	chromosome 2 open reading frame 39	2p23.3	92749	0.957
C2orf62	chromosome 2 open reading frame 62	2q35	375307	0.765
C2orf63	chromosome 2 open reading frame 63	2p16.1	130162	0.56
C2orf73	chromosome 2 open reading frame 73	2p16.2	129852	0.52
C20orf12	chromosome 20 open reading frame 12	20p11.23	55184	0.567
C20orf195	chromosome 20 open reading frame 195	20q13.33	79025	0.751
C20orf26	chromosome 20 open reading frame 26	20p11.23	26074	0.653
C20orf85	chromosome 20 open reading frame 85	20q13.32	128602	0.825
C21orf58	chromosome 21 open reading frame 58	21q22.3	54058	0.719
C22orf23	chromosome 22 open reading frame 23	22q13.1	84645	0.887
C3orf15	chromosome 3 open reading frame 15	3q12-q13.3	89876	0.887
C3orf25	chromosome 3 open reading frame 25	3q21.3	90288	0.928
C4orf22	chromosome 4 open reading frame 22	4q21.21	255119	0.91
C6orf108	chromosome 6 open reading frame 108	6p21.1	10591	0.609
C6orf165	chromosome 6 open reading frame 165	6q15	154313	0.945
C6orf97	chromosome 6 open reading frame 97	6q25.1	80129	0.957
C7orf63	chromosome 7 open reading frame 63	7q21.13	79846	0.92
C7orf67	chromosome 7 open reading frame 67	7p15.1	84182	0.627
C9orf116	chromosome 9 open reading frame 116	9q34.3	138162	0.762
C9orf117	chromosome 9 open reading frame 117	9q34.11	286207	0.929
C9orf135	chromosome 9 open reading frame 135	9q21.11	138255	0.901
C9orf163	chromosome 9 open reading frame 163	9q34.3	158055	0.537
C9orf171	chromosome 9 open reading frame 171	9q34.13	389799	0.945
C9orf24	chromosome 9 open reading frame 24	9p13.3	84688	0.923
C9orf9	chromosome 9 open reading frame 9	9q34	11092	0.626
C9orf98	chromosome 9 open reading frame 98	9q34.13	158067	0.718
CXorf41	chromosome X open reading frame 41	Xq22.3	139212	0.867
CCDC102A	coiled-coil domain containing 102A	16q13	92922	0.525
CCDC103	coiled-coil domain containing 103	17q21.31	388389	0.53
CCDC108	coiled-coil domain containing 108	2q35	255101	0.724
CCDC11	coiled-coil domain containing 11	18q21.1	220136	0.975
CCDC113	coiled-coil domain containing 113	16q21	29070	0.864
CCDC114	coiled-coil domain containing 114	19q13.32	93233	0.832
CCDC146	coiled-coil domain containing 146	7q11.23	57639	0.869
CCDC151	coiled-coil domain containing 151	19p13.2	115948	0.609
CCDC153	coiled-coil domain containing 153	11q23.3	283152	0.71
CCDC157	coiled-coil domain containing 157	22q12.2	550631	0.697
CCDC33	coiled-coil domain containing 33	15q24.1	80125	0.908
CCDC37	coiled-coil domain containing 37	3q21.2	348807	0.885
CCDC41	coiled-coil domain containing 41	12q22	51134	0.529
CCDC60	coiled-coil domain containing 60	12q24.23	160777	0.96
CCDC65	coiled-coil domain containing 65	12q13.12	85478	0.957
CCDC74A	coiled-coil domain containing 74A	2q21.1	90557	0.695
CCDC74B	coiled-coil domain containing 74B	2q21.1	91409	0.806
CCDC8	coiled-coil domain containing 8	19q13.32	83987	0.87
CCDC81	coiled-coil domain containing 81	11q14.2	60494	0.957
CCDC89	coiled-coil domain containing 89	11q14.1	220388	0.732
COL5A1	collagen, type V, alpha 1	9q34.2-q34.3	1289	0.581
COL22A1	collagen, type XXII, alpha 1	8q24.23	169044	0.647
COLQ	collagen-like tail subunit (single strand of homotrimer) of asymmetric acetylcholinesterase	3p25	8292	0.54
COLEC12	collectin sub-family member 12	18pter-p11.3	81035	0.566
CRB1	crumbs homolog 1 (Drosophila)	1q31-q32.1	23418	0.817
CNGA3	cyclic nucleotide gated channel alpha 3	2q11.2	1261	0.672
CCNO	cyclin O	5p15.2-p13.1	10309	0.684
CRLF1	cytokine receptor-like factor 1	19p12	9244	0.822
DLEC1	deleted in lung and esophageal cancer 1	3p22-p21.3	9940	0.754
DNAJB13	DnaJ (Hsp40) related, subfamily B, member 13	11q13.4	374407	0.714
DCDC2	doublecortin domain containing 2	6p22.1	51473	0.783
DCLK2	doublecortin-like kinase 2	4q31.3	166614	0.542
DYDC1	DPY30 domain containing 1	10q23.1	143241	0.647
DYDC2	DPY30 domain containing 2	10q23.1	84332	0.637
DNAH1	dynein, axonemal, heavy chain 1	3p21.1	25981	0.552
DNAH12	dynein, axonemal, heavy chain 12	3p14.3	201625	0.96
DNAH2	dynein, axonemal, heavy chain 2	17p13.1	146754	0.963
DNAH3	dynein, axonemal, heavy chain 3	16p12.2	55567	0.736
DNAH7	dynein, axonemal, heavy chain 7	2q32.3	56171	0.896
DNAH9	dynein, axonemal, heavy chain 9	17p12	1770	0.909
DNAI1	dynein, axonemal, intermediate chain 1	9p21-p13	27019	0.947
DNALI1	dynein, axonemal, light intermediate chain 1	1p35.1	7802	0.875
DYNLRB2	dynein, light chain, roadblock-type 2	16q23.3	83657	0.944
E2F7	E2F transcription factor 7	12q21.2	144455	0.739
ENTPD2	ectonucleoside triphosphate diphosphohydrolase 2	9q34	954	0.628
EFCAB1	EF-hand calcium binding domain 1	8q11.21	79645	0.973
EFCAB6	EF-hand calcium binding domain 6	22q13.1-q13.33	64800	0.885
EFHC1	EF-hand domain (C-terminal) containing 1	6p12.3	114327	0.786
EFHC2	EF-hand domain (C-terminal) containing 2	Xp11.3	80258	0.833
EFHB	EF-hand domain family, member B	3p24.3	151651	0.845
EFEMP1	EGF-containing fibulin-like extracellular matrix protein 1	2p16	2202	0.621
EPHX2	epoxide hydrolase 2, cytoplasmic	8p21-p12	2053	0.679
ECM2	extracellular matrix protein 2, female organ and adipocyte specific	9q22.3	1842	0.63
EYA1	eyes absent homolog 1 (Drosophila)	8q13.3	2138	0.512
EYA4	eyes absent homolog 4 (Drosophila)	6q23	2070	0.56
EZR	ezrin	6q25.2-q26	7430	0.554
FAM154A	family with sequence similarity 154, member A	9p22.1	158297	0.725
FAM154B	family with sequence similarity 154, member B	15q25.2	283726	0.763
FAM164C	family with sequence similarity 164, member C	14q24.3	79696	0.819
FAM181A	family with sequence similarity 181, member A	14q32.13	90050	0.662
FAM74A4	family with sequence similarity 74, member A4	9q12	401508	0.748
FAM81B	family with sequence similarity 81, member B	5q15	153643	0.708
FAM92B	family with sequence similarity 92, member B	16q24.1	339145	0.891
FBXL13	F-box and leucine-rich repeat protein 13	7q22.1	222235	0.753
FBXW9	F-box and WD repeat domain containing 9	19p13.13	84261	0.534
FBXO15	F-box protein 15	18q22.3	201456	0.872
FBXO36	F-box protein 36	2q36.3	130888	0.541
FBXO6	F-box protein 6	1p36.22	26270	0.505
FRMPD2	FERM and PDZ domain containing 2	10q11.22	143162	0.72
FBN2	fibrillin 2	5q23-q31	2201	0.565
FANK1	fibronectin type III and ankyrin repeat domains 1	10q26.2	92565	0.814
FNDC7	fibronectin type III domain containing 7	1p13.3	163479	0.66
FILIP1	filamin A interacting protein 1	6q14.1	27145	0.558
FMO3	flavin containing monooxygenase 3	1q23-q25	2328	0.528
FLJ26850	FLJ26850 protein	19q13.33	400710	0.918
FLJ31132	FLJ31132 protein	Xq26.3	441522	0.717
FLJ35934	FLJ35934 protein	17p11.2	400579	0.637
FLJ45966	FLJ45966 protein	4p16.1	401120	0.609
FOLR1	folate receptor 1 (adult)	11q13.3-q14.1	2348	0.758
FOXJ1	forkhead box J1	17q22-q25	2302	0.922
FJX1	four jointed box 1 (Drosophila)	11p13	24147	0.526
GLB1L	galactosidase, beta 1-like	2q35	79411	0.744
GRIN3B	glutamate receptor, ionotropic, N-methyl-D-aspartate 3B	19p13.3	116444	0.811
GFPT2	glutamine-fructose-6-phosphate transaminase 2	5q34-q35	9945	0.527
ENPEP	glutamyl aminopeptidase (aminopeptidase A)	4q25	2028	0.805
GSTM2	glutathione S-transferase mu 2 (muscle)	1p13.3	2946	0.514
GDPD2	glycerophosphodiester phosphodiesterase domain containing 2	Xq13.1	54857	0.6
GYG2	glycogenin 2	Xp22.3	8908	0.617
CGA	glycoprotein hormones, alpha polypeptide	6q12-q21	1081	0.534
GRAMD2	GRAM domain containing 2	15q23	196996	0.913
GRAMD4	GRAM domain containing 4	22q13.31	23151	0.597
GAS2L2	growth arrest-specific 2 like 2	17q12	246176	0.849
GNG4	guanine nucleotide binding protein (G protein), gamma 4	1q42.3	2786	0.508
GMPR	guanosine monophosphate reductase	6p23	2766	0.688
HSPB8	heat shock 22kDa protein 8	12q24.23	26353	0.518
HKDC1	hexokinase domain containing 1	10q21.3	80201	0.845
FLJ22167	hypothetical protein FLJ22167	16q23.1	79583	0.65
FLJ36208	hypothetical protein FLJ36208	16p13.3	283948	0.652
IL13RA2	interleukin 13 receptor, alpha 2	Xq13.1-q28	3598	0.541
IL17D	interleukin 17D	13q12.11	53342	0.507
IQUB	IQ motif and ubiquitin domain containing	7q31.32	154865	0.817
IQCD	IQ motif containing D	12q24.13	115811	0.75
IQCG	IQ motif containing G	3q29	84223	0.93
IQCA1	IQ motif containing with AAA domain 1	2q37.2-q37.3	79781	0.692
IRX3	iroquois homeobox 3	16q12.2	79191	0.637
IRX5	iroquois homeobox 5	16q11.2-q13	10265	0.507
KIAA1407	KIAA1407	3q13.31	57577	0.669
KIF24	kinesin family member 24	9p13.3	347240	0.908
KIF27	kinesin family member 27	9q21.32	55582	0.564
LAMA1	laminin, alpha 1	18p11.31	284217	0.533
LCA5L	Leber congenital amaurosis 5-like	21q22.2	150082	0.754
LRRC18	leucine rich repeat containing 18	10q11.22	474354	0.696
LRRC23	leucine rich repeat containing 23	12p13	10233	0.842
LRRC34	leucine rich repeat containing 34	3q26.2	151827	0.768
LRRC43	leucine rich repeat containing 43	12q24.31	254050	0.891
LRRC46	leucine rich repeat containing 46	17q21.32	90506	0.962
LRRC48	leucine rich repeat containing 48	17p11.2	83450	0.958
LRRC50	leucine rich repeat containing 50	16q24.1	123872	0.902
LRRC56	leucine rich repeat containing 56	11p15.5	115399	0.719
LRRC6	leucine rich repeat containing 6	8q24.22	23639	0.887
LRRC9	leucine rich repeat containing 9	14q23.1	341883	0.882
LRTOMT	leucine rich transmembrane and 0-methyltransferase domain containing	11q13.4	220074	0.788
LRGUK	leucine-rich repeats and guanylate kinase domain containing	7q33	136332	0.834
LRRIQ1	leucine-rich repeats and IQ motif containing 1	12q21.31	84125	0.897
LIX1	Lix1 homolog (chicken)	5q15	167410	0.51
LDLRAD2	low density lipoprotein receptor class A domain containing 2	1p36.12	401944	0.92
LRP2BP	LRP2 binding protein	4q35.1	55805	0.813
LYPD1	LY6/PLAUR domain containing 1	2q21.2	116372	0.553
LPAR3	lysophosphatidic acid receptor 3	1p22.3	23566	0.596
LPAR4	lysophosphatidic acid receptor 4	Xq13-q21.1	2846	0.552
MDH1B	malate dehydrogenase 1B, NAD (soluble)	2q33.3	130752	0.575
MAK	male germ cell-associated kinase	6p24	4117	0.935
MLC1	megalencephalic leukoencephalopathy with subcortical cysts 1	22q13.33	23209	0.535
MNS1	meiosis-specific nuclear structural 1	15q21.3	55329	0.758
MRAP	melanocortin 2 receptor accessory protein	21q22.1	56246	0.617
MAPK15	mitogen-activated protein kinase 15	-	225689	0.889
MAOB	monoamine oxidase B	Xp11.23	4129	0.575
MORN3	MORN repeat containing 3	12q24.31	283385	0.857
MORN5	MORN repeat containing 5	9q33.2	254956	0.912
MSI1	musashi homolog 1 (Drosophila)	12q24.1-q24.31	4440	0.551
MSI2	musashi homolog 2 (Drosophila)	17q22	124540	0.512
MLLT1	myeloid/lymphoid or mixed-lineage leukemia (trithorax homolog, Drosophila); translocated to, 1	19p13.3	4298	0.852
MYLK3	myosin light chain kinase 3	16q11.2	91807	0.876
MYOZ3	myozenin 3	5q33.1	91977	0.652
NWD1	NACHT and WD repeat domain containing 1	19p13.11	284434	0.774
NELF	nasal embryonic LHRH factor	9q34.3	26012	0.55
NPHP1	nephronophthisis 1 (juvenile)	2q13	4867	0.608
NNAT	neuronatin	20q11.2-q12	4826	0.521
NTS	neurotensin	12q21	4922	0.762
NEK11	NIMA (never in mitosis gene a)- related kinase 11	3q22.1	79858	0.721
NSUN7	NOL1/NOP2/Sun domain family, member 7	4p14	79730	0.898
NUP62CL	nucleoporin 62kDa C-terminal like	Xq22.3	54830	0.967
OCA2	oculocutaneous albinism II	15q11.2-q12	4948	0.677
OSTalpha	organic solute transporter alpha	3q29	200931	0.65
OSTbeta	organic solute transporter beta	15q22.31	123264	0.889
PPIL6	peptidylprolyl isomerase (cyclophilin)-like 6	6q21	285755	0.91
PLTP	phospholipid transfer protein	20q12-q13.1	5360	0.885
PHKG1	phosphorylase kinase, gamma 1 (muscle)	7p11.2	5260	0.709
PIH1D2	PIH1 domain containing 2	11q23.1	120379	0.507
KCNRG	potassium channel regulator	13q14.3	283518	0.524
PZP	pregnancy-zone protein	12p13-p12.2	5858	0.717
hCG_17324	primary ciliary dyskinesia protein 1	2q14.2	200373	0.839
POFUT2	protein O-fucosyltransferase 2	21q22.3	23275	0.546
PPP1R16A	protein phosphatase 1, regulatory (inhibitor) subunit 16A	8q24.3	84988	0.5
PTPN3	protein tyrosine phosphatase, non-receptor type 3	9q31	5774	0.608
RAB36	RAB36, member RAS oncogene family	22q11.22	9609	0.64
RSPH1	radial spoke head 1 homolog (Chlamydomonas)	21q22.3	89765	0.954
RSPH4A	radial spoke head 4 homolog A (Chlamydomonas)	6q22.1	345895	0.959
RSPH9	radial spoke head 9 homolog (Chlamydomonas)	6p21.1	221421	0.818
RASEF	RAS and EF-hand domain containing	9q21.32	158158	0.567
RASSF9	Ras association (RalGDS/AF-6) domain family (N-terminal) member 9	12q21.31	9182	0.794
ROR2	receptor tyrosine kinase-like orphan receptor 2	9q22	4920	0.735
DKFZP586H2123	regeneration associated muscle protease	11p13	25891	0.647
RGS22	regulator of G-protein signaling 22	8q22.2	26166	0.966
RGS9	regulator of G-protein signaling 9	17q23-q24	8787	0.527
RFX2	regulatory factor X, 2 (influences HLA class II expression)	19p13.3-p13.2	5990	0.764
RAGE	renal tumor antigen	14q32	5891	0.793
RTDR1	rhabdoid tumor deletion region gene 1	22q11.2	27156	0.622
RIBC2	RIB43A domain with coiled-coils 2	22q13.31	26150	0.824
ROPN1L	ropporin 1-like	5p15.2	83853	0.879
SCGB2A1	secretoglobin, family 2A, member 1	11q13	4246	0.723
STK33	serine/threonine kinase 33	11p15.3	65975	0.826
LOC730303	similar to testis specific gene A2	-	730303	0.88
SMO	smoothened homolog (Drosophila)	7q32.3	6608	0.587
SCN9A	sodium channel, voltage-gated, type IX, alpha subunit	2q24	6335	0.512
SLC16A11	solute carrier family 16, member 11 (monocarboxylic acid transporter 11)	17p13.1	162515	0.635
SLC16A5	solute carrier family 16, member 5 (monocarboxylic acid transporter 6)	17q25.1	9121	0.592
SLC17A8	solute carrier family 17 (sodium-dependent inorganic phosphate cotransporter), member 8	12q23.1	246213	0.563
SLC26A3	solute carrier family 26, member 3	7q31	1811	0.608
SLC39A12	solute carrier family 39 (zinc transporter), member 12	10p12.33	221074	0.582
SLC47A2	solute carrier family 47, member 2	17p11.2	146802	0.98
SLC6A16	solute carrier family 6, member 16	19q13.1-q13.4	28968	0.745
SLC9A11	solute carrier family 9, member 11	1q25.1	284525	0.519
SST	somatostatin	3q28	6750	0.508
SPAG17	sperm associated antigen 17	1p12	200162	0.927
SPAG6	sperm associated antigen 6	10p12.2	9576	0.943
SPAG8	sperm associated antigen 8	9p13.3	26206	0.817
SPA17	sperm autoantigenic protein 17	11q24.2	53340	0.738
SPEF1	sperm flagellar 1	20pter-q11.23	25876	0.745
SPEF2	sperm flagellar 2	5p13.2	79925	0.654
SPATA17	spermatogenesis associated 17	1q41	128153	0.833
SPATA18	spermatogenesis associated 18 homolog (rat)	4q12	132671	0.95
SPATA4	spermatogenesis associated 4	4q34.2	132851	0.776
SPATS1	spermatogenesis associated, serine-rich 1	6p21.1	221409	0.932
SOX9	SRY (sex determining region Y)-box 9	17q24.3-q25.1	6662	0.564
ST6GALNAC2	ST6 (alpha-N-acetyl-neuraminyl-2,3-beta-galactosyl-1,3)-N-acetylgalactosaminide alpha-2,6-sialyltransferase 2	17q25.1	10610	0.571
STOML3	stomatin (EPB72)-like 3	13q13.3	161003	0.928
SYNC	syncoilin, intermediate filament protein	1p34.3-p33	81493	0.518
SNTB1	syntrophin, beta 1 (dystrophin-associated protein A1, 59kDa, basic component 1)	8q23-q24	6641	0.589
SNCAIP	synuclein, alpha interacting protein	5q23.1-q23.3	9627	0.747
TCTEX1D1	Tctex1 domain containing 1	1p31.3	200132	0.779
TCTN1	tectonic family member 1	12q24.11	79600	0.835
TEKT1	tektin 1	17p13.2	83659	0.973
TEKT2	tektin 2 (testicular)	1p35.3-p34.1	27285	0.552
TEKT3	tektin 3	17p12	64518	0.557
TEKT4	tektin 4	2q11.1	150483	0.896
TEX9	testis expressed 9	15q21.3	374618	0.612
TSPAN6	tetraspanin 6	Xq22	7105	0.705
TTC18	tetratricopeptide repeat domain 18	10q22.2	118491	0.928
TTC21A	tetratricopeptide repeat domain 21A	3p22.2	199223	0.76
TTC25	tetratricopeptide repeat domain 25	17q21.2	83538	0.921
TTC29	tetratricopeptide repeat domain 29	4q31.23	83894	0.956
TTC30B	tetratricopeptide repeat domain 30B	2q31.2	150737	0.546
TTC6	tetratricopeptide repeat domain 6	14q21.1	115669	0.745
TGIF1	TGFB-induced factor homeobox 1	18p11.3	7050	0.509
TGM3	transglutaminase 3 (E polypeptide, protein-glutamine-gamma-glutamyltransferase)	20q11.2	7053	0.618
TRPC6	transient receptor potential cation channel, subfamily C, member 6	11q21-q22	7225	0.585
TSNAXIP1	translin-associated factor X interacting protein 1	16q22.1	55815	0.821
TMEM138	transmembrane protein 138	11q12.2	51524	0.602
TMEM146	transmembrane protein 146	19p13.3	257062	0.922
TMEM190	transmembrane protein 190	19q13.42	147744	0.593
TMEM47	transmembrane protein 47	Xp11.4	83604	0.727
TMEM67	transmembrane protein 67	8q22.1	91147	0.814
TTLL10	tubulin tyrosine ligase-like family, member 10	1p36.33	254173	0.53
TTLL9	tubulin tyrosine ligase-like family, member 9	20q11.21	164395	0.632
MGC16703	tubulin, alpha pseudogene	22q11.21	113691	0.557
VANGL2	vang-like 2 (van gogh, Drosophila)	1q22-q23	57216	0.531
MYB	v-myb myeloblastosis viral oncogene homolog (avian)	6q22-q23	4602	0.92
WDR16	WD repeat domain 16	17p13.1	146845	0.978
WDR19	WD repeat domain 19	4p14	57728	0.679
WDR27	WD repeat domain 27	6q27	253769	0.619
WDR34	WD repeat domain 34	9q34.11	89891	0.647
WDR49	WD repeat domain 49	3q26.1	151790	0.878
WDR60	WD repeat domain 60	7q36.3	55112	0.699
WDR63	WD repeat domain 63	1p22.3	126820	0.926
WDR66	WD repeat domain 66	12q24.31	144406	0.916
WDR69	WD repeat domain 69	2q36.3	164781	0.877
WDR78	WD repeat domain 78	1p31.3	79819	0.882
WDR90	WD repeat domain 90	16p13.3	197335	0.67
WDR92	WD repeat domain 92	2p14	116143	0.513
WDR93	WD repeat domain 93	15q26.1	56964	0.769
WBSCR28	Williams-Beuren syndrome chromosome region 28	7q11.23	135886	0.577
YSK4	YSK4 Sps1/Ste20-related kinase homolog (S. cerevisiae)	2q21.3	80122	0.97
ZNF20	zinc finger protein 20	19p13.3-p13.2	7568	0.669
ZBBX	zinc finger, B-box domain containing	3q26.1	79740	0.967
ZMYND10	zinc finger, MYND-type containing 10	3p21.3	51364	0.953
ZMYND12	zinc finger, MYND-type containing 12	1p34.2	84217	0.723

## Sheet: 2_GSE11882_Brain(Hippocampus)
Symbol	Name	Cytoband	EntrezID	Module membership
NT5DC2	5-nucleotidase domain containing 2	3p21.1	64943	0.696
AK1	adenylate kinase 1	9q34.1	203	0.834
AK7	adenylate kinase 7	14q32.2	122481	0.571
AMT	aminomethyltransferase	3p21.2-p21.1	275	0.657
ANKRD45	ankyrin repeat domain 45	1q25.1	339416	0.625
ARMC2	armadillo repeat containing 2	6q21	84071	0.698
ARMC3	armadillo repeat containing 3	10p12.31	219681	0.865
ARMC4	armadillo repeat containing 4	10p12.1-p11.23	55130	0.689
AS3MT	arsenic (+3 oxidation state) methyltransferase	10q24.32	57412	0.525
AGBL2	ATP/GTP binding protein-like 2	11p11.2	79841	0.82
ABCC6	ATP-binding cassette, sub-family C (CFTR/MRP), member 6	16p13.1	368	0.586
BMP7	bone morphogenetic protein 7	20q13	655	0.641
CACHD1	cache domain containing 1	1p31.3	57685	0.605
CAPS	calcyphosine	19p13.3	828	0.774
CAPSL	calcyphosine-like	5p13.2	133690	0.857
CASC1	cancer susceptibility candidate 1	12p12.1	55259	0.728
CHST5	carbohydrate (N-acetylglucosamine 6-O) sulfotransferase 5	16q22.3	23563	0.783
CTSH	cathepsin H	15q24-q25	1512	0.558
CD36	CD36 molecule (thrombospondin receptor)	7q11.2	948	0.691
CD58	CD58 molecule	1p13	965	0.678
CDCA7	cell division cycle associated 7	2q31	83879	0.62
CETN2	centrin, EF-hand protein, 2	Xq28	1069	0.806
C1orf87	chromosome 1 open reading frame 87	1p32.1	127795	0.791
C1orf92	chromosome 1 open reading frame 92	1q23.1	149499	0.649
C10orf63	chromosome 10 open reading frame 63	10p12.1	219670	0.716
C10orf67	chromosome 10 open reading frame 67	10p12.2	256815	0.561
C10orf92	chromosome 10 open reading frame 92	10q26.3	54777	0.582
C11orf66	chromosome 11 open reading frame 66	11q12.2	220004	0.581
C11orf70	chromosome 11 open reading frame 70	11q22.1	85016	0.91
C11orf88	chromosome 11 open reading frame 88	11q23.1	399949	0.746
C12orf55	chromosome 12 open reading frame 55	12q23.1	144535	0.567
C13orf30	chromosome 13 open reading frame 30	13q14.11	144809	0.748
C14orf45	chromosome 14 open reading frame 45	14q24.3	80127	0.762
C14orf50	chromosome 14 open reading frame 50	14q23.3	145376	0.524
C16orf48	chromosome 16 open reading frame 48	16q22.1	84080	0.599
C19orf51	chromosome 19 open reading frame 51	19q13.4	352909	0.781
C2orf39	chromosome 2 open reading frame 39	2p23.3	92749	0.706
C2orf70	chromosome 2 open reading frame 70	2p23.3	339778	0.526
C2orf77	chromosome 2 open reading frame 77	2q31.1	129881	0.755
C2orf79	chromosome 2 open reading frame 79	2p23.3	391356	0.59
C22orf23	chromosome 22 open reading frame 23	22q13.1	84645	0.611
C3orf25	chromosome 3 open reading frame 25	3q21.3	90288	0.811
C4orf22	chromosome 4 open reading frame 22	4q21.21	255119	0.755
C5orf49	chromosome 5 open reading frame 49	5p15.31	134121	0.576
C6orf118	chromosome 6 open reading frame 118	6q27	168090	0.739
C6orf165	chromosome 6 open reading frame 165	6q15	154313	0.703
C6orf97	chromosome 6 open reading frame 97	6q25.1	80129	0.622
C7orf57	chromosome 7 open reading frame 57	7p12.3	136288	0.918
C9orf103	chromosome 9 open reading frame 103	9q21-q22	414328	0.548
C9orf117	chromosome 9 open reading frame 117	9q34.11	286207	0.855
C9orf98	chromosome 9 open reading frame 98	9q34.13	158067	0.63
CXorf41	chromosome X open reading frame 41	Xq22.3	139212	0.655
CC2D2A	coiled-coil and C2 domain containing 2A	4p15.33	57545	0.67
CCDC11	coiled-coil domain containing 11	18q21.1	220136	0.831
CCDC114	coiled-coil domain containing 114	19q13.32	93233	0.816
CCDC135	coiled-coil domain containing 135	16q13	84229	0.673
CCDC146	coiled-coil domain containing 146	7q11.23	57639	0.781
CCDC153	coiled-coil domain containing 153	11q23.3	283152	0.769
CCDC19	coiled-coil domain containing 19	1q22	25790	0.741
CCDC37	coiled-coil domain containing 37	3q21.2	348807	0.783
CCDC39	coiled-coil domain containing 39	3q26.33	339829	0.665
CCDC40	coiled-coil domain containing 40	17q25.3	55036	0.791
CCDC60	coiled-coil domain containing 60	12q24.23	160777	0.649
CCDC65	coiled-coil domain containing 65	12q13.12	85478	0.581
CCDC78	coiled-coil domain containing 78	16p13.3	124093	0.631
CCDC80	coiled-coil domain containing 80	3q13.2	151887	0.547
CCDC81	coiled-coil domain containing 81	11q14.2	60494	0.688
CCDC96	coiled-coil domain containing 96	4p16.1	257236	0.68
COL4A6	collagen, type IV, alpha 6	Xq22	1288	0.71
COL6A2	collagen, type VI, alpha 2	21q22.3	1292	0.672
CCNJL	cyclin J-like	5q33.3	79616	0.512
CRIP1	cysteine-rich protein 1 (intestinal)	14q32.33	1396	0.503
CYBASC3	cytochrome b, ascorbate dependent 3	11q12.2	220002	0.68
DZIP1L	DAZ interacting protein 1-like	3q22.3	199221	0.539
DHRSX	dehydrogenase/reductase (SDR family) X-linked	Xp22.33; Yp11.2	207063	0.585
DLEC1	deleted in lung and esophageal cancer 1	3p22-p21.3	9940	0.906
DNASE2	deoxyribonuclease II, lysosomal	19p13.2	1777	0.537
DCDC5	doublecortin domain containing 5	11p14.1-p13	196296	0.685
DYDC2	DPY30 domain containing 2	10q23.1	84332	0.622
DNAH11	dynein, axonemal, heavy chain 11	7p21	8701	0.653
DNAH12	dynein, axonemal, heavy chain 12	3p14.3	201625	0.89
DNAH5	dynein, axonemal, heavy chain 5	5p15.2	1767	0.66
DNAI1	dynein, axonemal, intermediate chain 1	9p21-p13	27019	0.809
DNAI2	dynein, axonemal, intermediate chain 2	17q25	64446	0.896
DNALI1	dynein, axonemal, light intermediate chain 1	1p35.1	7802	0.828
DYNLRB2	dynein, light chain, roadblock-type 2	16q23.3	83657	0.933
DYX1C1	dyslexia susceptibility 1 candidate 1	15q21.3	161582	0.622
EFCAB1	EF-hand calcium binding domain 1	8q11.21	79645	0.659
EFHB	EF-hand domain family, member B	3p24.3	151651	0.627
ELN	elastin	7q11.23	2006	0.755
EIF4EBP3	eukaryotic translation initiation factor 4E binding protein 3	5q31.3	8637	0.618
FAM164C	family with sequence similarity 164, member C	14q24.3	79696	0.607
FAM179A	family with sequence similarity 179, member A	2p23.2	165186	0.79
FBXO15	F-box protein 15	18q22.3	201456	0.695
FCGRT	Fc fragment of IgG, receptor, transporter, alpha	19q13.3	2217	0.647
FANK1	fibronectin type III and ankyrin repeat domains 1	10q26.2	92565	0.864
FOXJ1	forkhead box J1	17q22-q25	2302	0.888
FHAD1	forkhead-associated (FHA) phosphopeptide binding domain 1	1p36.21	114827	0.593
GPR143	G protein-coupled receptor 143	Xp22.3	4935	0.606
GATAD2A	GATA zinc finger domain containing 2A	19p13.11	54815	0.611
GRTP1	growth hormone regulated TBC protein 1	13q34	79774	0.701
HKDC1	hexokinase domain containing 1	10q21.3	80201	0.728
HEXA	hexosaminidase A (alpha polypeptide)	15q23-q24	3073	0.631
HOMER3	homer homolog 3 (Drosophila)	19p13.11	9454	0.54
HYDIN	hydrocephalus inducing homolog (mouse)	16q22.1-q22.3	54768	0.528
LOC284033	hypothetical LOC284033	17p12	284033	0.513
LOC92497	hypothetical LOC92497	12q23.1	92497	0.696
FLJ23834	hypothetical protein FLJ23834	7q22.2	222256	0.648
FLJ39061	hypothetical protein FLJ39061	2q33.1	165057	0.556
ITM2B	integral membrane protein 2B	13q14.3	9445	0.591
IL13RA2	interleukin 13 receptor, alpha 2	Xq13.1-q28	3598	0.653
IFT74	intraflagellar transport 74 homolog (Chlamydomonas)	9p21.2	80173	0.598
IQCG	IQ motif containing G	3q29	84223	0.823
IQGAP2	IQ motif containing GTPase activating protein 2	5q13.3	10788	0.606
IQCH	IQ motif containing H	15q23	64799	0.523
JUB	jub, ajuba homolog (Xenopus laevis)	14q11.2	84962	0.746
KIAA1529	KIAA1529	9q22.33	57653	0.718
LCA5L	Leber congenital amaurosis 5-like	21q22.2	150082	0.543
LRRC34	leucine rich repeat containing 34	3q26.2	151827	0.688
LRRC46	leucine rich repeat containing 46	17q21.32	90506	0.774
LRRC48	leucine rich repeat containing 48	17p11.2	83450	0.669
LRRC50	leucine rich repeat containing 50	16q24.1	123872	0.642
LRGUK	leucine-rich repeats and guanylate kinase domain containing	7q33	136332	0.548
LRRIQ1	leucine-rich repeats and IQ motif containing 1	12q21.31	84125	0.709
LYSMD3	LysM, putative peptidoglycan-binding, domain containing 3	5q14.3	116068	0.604
LPAR3	lysophosphatidic acid receptor 3	1p22.3	23566	0.675
MDM1	Mdm1 nuclear protein homolog (mouse)	12q15	56890	0.615
MNS1	meiosis-specific nuclear structural 1	15q21.3	55329	0.821
METRN	meteorin, glial cell differentiation regulator	16p13.3	79006	0.539
MFAP5	microfibrillar associated protein 5	12p13.1-p12.3	8076	0.649
MORN5	MORN repeat containing 5	9q33.2	254956	0.887
NANOS1	nanos homolog 1 (Drosophila)	10q26.11	340719	0.545
NUP62CL	nucleoporin 62kDa C-terminal like	Xq22.3	54830	0.824
OSR1	odd-skipped related 1 (Drosophila)	2p24.1	130497	0.63
ODF3B	outer dense fiber of sperm tails 3B	22q13.33	440836	0.876
PPIL6	peptidylprolyl isomerase (cyclophilin)-like 6	6q21	285755	0.63
PPIC	peptidylprolyl isomerase C (cyclophilin C)	5q23.2	5480	0.675
PPARD	peroxisome proliferator-activated receptor delta	6p21.2-p21.1	5467	0.505
PLTP	phospholipid transfer protein	20q12-q13.1	5360	0.859
PYGM	phosphorylase, glycogen, muscle	11q12-q13.2	5837	0.574
PLEKHA7	pleckstrin homology domain containing, family A member 7	11p15.1	144100	0.65
PZP	pregnancy-zone protein	12p13-p12.2	5858	0.567
PROM1	prominin 1	4p15.32	8842	0.512
RSPH1	radial spoke head 1 homolog (Chlamydomonas)	21q22.3	89765	0.916
RASSF9	Ras association (RalGDS/AF-6) domain family (N-terminal) member 9	12q21.31	9182	0.557
RGS22	regulator of G-protein signaling 22	8q22.2	26166	0.596
RFX2	regulatory factor X, 2 (influences HLA class II expression)	19p13.3-p13.2	5990	0.786
RAGE	renal tumor antigen	14q32	5891	0.642
ARHGEF5	Rho guanine nucleotide exchange factor (GEF) 5	7q33-q35	7984	0.637
RIBC1	RIB43A domain with coiled-coils 1	Xp11.22	158787	0.537
RNF182	ring finger protein 182	6p23	221687	0.622
RNF185	ring finger protein 185	22q12.2	91445	0.557
ROPN1L	ropporin 1-like	5p15.2	83853	0.708
SELM	selenoprotein M	22q12.2	140606	0.582
SERPINI2	serpin peptidase inhibitor, clade I (pancpin), member 2	3q26.1-q26.2	5276	0.606
LOC440461	SH3 domain containing 20 pseudogene	17q24.2	440461	0.572
LOC285929	similar to matrilin 2 precursor	7p21.3	285929	0.572
LOC391047	similar to NAD-dependent deacetylase sirtuin 5 (SIR2-like protein 5)	1p31.2	391047	0.53
LOC390940	similar to R28379_1	19q13.31	390940	0.659
SNAI2	snail homolog 2 (Drosophila)	8q11	6591	0.59
SLC16A11	solute carrier family 16, member 11 (monocarboxylic acid transporter 11)	17p13.1	162515	0.537
SLC16A5	solute carrier family 16, member 5 (monocarboxylic acid transporter 6)	17q25.1	9121	0.522
SLC35F2	solute carrier family 35, member F2	11q22.3	54733	0.513
SLC47A2	solute carrier family 47, member 2	17p11.2	146802	0.948
SLC6A16	solute carrier family 6, member 16	19q13.1-q13.4	28968	0.788
SLC9A11	solute carrier family 9, member 11	1q25.1	284525	0.518
SPAG1	sperm associated antigen 1	8q22.2	6674	0.7
SPAG17	sperm associated antigen 17	1p12	200162	0.947
SPAG8	sperm associated antigen 8	9p13.3	26206	0.701
SPATA17	spermatogenesis associated 17	1q41	128153	0.789
SPATA18	spermatogenesis associated 18 homolog (rat)	4q12	132671	0.836
STOML3	stomatin (EPB72)-like 3	13q13.3	161003	0.608
SNCAIP	synuclein, alpha interacting protein	5q23.1-q23.3	9627	0.685
TCTEX1D1	Tctex1 domain containing 1	1p31.3	200132	0.747
TEKT1	tektin 1	17p13.2	83659	0.651
TEKT2	tektin 2 (testicular)	1p35.3-p34.1	27285	0.626
TEX9	testis expressed 9	15q21.3	374618	0.613
TSPAN18	tetraspanin 18	11p11.2	90139	0.541
TTC18	tetratricopeptide repeat domain 18	10q22.2	118491	0.915
TTC21A	tetratricopeptide repeat domain 21A	3p22.2	199223	0.756
TTC29	tetratricopeptide repeat domain 29	4q31.23	83894	0.749
TTC6	tetratricopeptide repeat domain 6	14q21.1	115669	0.553
TTC8	tetratricopeptide repeat domain 8	14q31.3	123016	0.582
TXNRD3	thioredoxin reductase 3	3q21.3	114112	0.528
TRAF3IP1	TNF receptor-associated factor 3 interacting protein 1	2q37.3	26146	0.557
TSNAXIP1	translin-associated factor X interacting protein 1	16q22.1	55815	0.782
TMCO4	transmembrane and coiled-coil domains 4	1p36.13	255104	0.764
TMEM146	transmembrane protein 146	19p13.3	257062	0.69
TRPT1	tRNA phosphotransferase 1	11q13.1	83707	0.577
TUBA4B	tubulin, alpha 4b (pseudogene)	2q35	80086	0.632
UBXN10	UBX domain protein 10	1p36.12	127733	0.554
B4GALT1	UDP-Gal:betaGlcNAc beta 1,4- galactosyltransferase, polypeptide 1	9p13	2683	0.539
LOC120376	Uncharacterized protein LOC120376	11q23.1	120376	0.505
VWA3A	von Willebrand factor A domain containing 3A	16p12.1	146177	0.735
VWA3B	von Willebrand factor A domain containing 3B	2q11.2	200403	0.848
WDR16	WD repeat domain 16	17p13.1	146845	0.926
WDR49	WD repeat domain 49	3q26.1	151790	0.75
WDR63	WD repeat domain 63	1p22.3	126820	0.816
WDR66	WD repeat domain 66	12q24.31	144406	0.729
YSK4	YSK4 Sps1/Ste20-related kinase homolog (S. cerevisiae)	2q21.3	80122	0.846
ZNF474	zinc finger protein 474	5q23.1-q23.2	133923	0.51
ZFPM1	zinc finger protein, multitype 1	16q24.2	161882	0.56
ZBBX	zinc finger, B-box domain containing	3q26.1	79740	0.822
ZMYND10	zinc finger, MYND-type containing 10	3p21.3	51364	0.895
ZMYND12	zinc finger, MYND-type containing 12	1p34.2	84217	0.643

## Sheet: 3_GSE15222_Brain
Symbol	Name	Cytoband	EntrezID	Module membership
ARMC3	armadillo repeat containing 3	10p12.31	219681	0.903
ARMC4	armadillo repeat containing 4	10p12.1-p11.23	55130	0.806
AGBL2	ATP/GTP binding protein-like 2	11p11.2	79841	0.76
CAPS	calcyphosine	19p13.3	828	0.94
CAPSL	calcyphosine-like	5p13.2	133690	0.93
CD99	CD99 molecule	Xp22.32; Yp11.3	4267	0.56
C1orf158	chromosome 1 open reading frame 158	1p36.21	93190	0.692
C1orf87	chromosome 1 open reading frame 87	1p32.1	127795	0.83
C1orf88	chromosome 1 open reading frame 88	1p13.2	128344	0.758
C11orf70	chromosome 11 open reading frame 70	11q22.1	85016	0.831
C13orf30	chromosome 13 open reading frame 30	13q14.11	144809	0.726
C15orf26	chromosome 15 open reading frame 26	15q25.1	161502	0.715
C2orf39	chromosome 2 open reading frame 39	2p23.3	92749	0.618
C8orf84	chromosome 8 open reading frame 84	8q21.11	157869	0.512
C9orf24	chromosome 9 open reading frame 24	9p13.3	84688	0.632
CCDC11	coiled-coil domain containing 11	18q21.1	220136	0.807
CCDC114	coiled-coil domain containing 114	19q13.32	93233	0.562
CCDC37	coiled-coil domain containing 37	3q21.2	348807	0.929
CCDC81	coiled-coil domain containing 81	11q14.2	60494	0.675
CLEC5A	C-type lectin domain family 5, member A	7q33	23601	0.549
DNAH12	dynein, axonemal, heavy chain 12	3p14.3	201625	0.716
DNAH9	dynein, axonemal, heavy chain 9	17p12	1770	0.579
DNAI1	dynein, axonemal, intermediate chain 1	9p21-p13	27019	0.752
DNALI1	dynein, axonemal, light intermediate chain 1	1p35.1	7802	0.634
DYNLRB2	dynein, light chain, roadblock-type 2	16q23.3	83657	0.915
EFCAB1	EF-hand calcium binding domain 1	8q11.21	79645	0.871
FAM164C	family with sequence similarity 164, member C	14q24.3	79696	0.691
FBXO15	F-box protein 15	18q22.3	201456	0.686
FANK1	fibronectin type III and ankyrin repeat domains 1	10q26.2	92565	0.698
FOXJ1	forkhead box J1	17q22-q25	2302	0.611
GYG2	glycogenin 2	Xp22.3	8908	0.695
GMPR	guanosine monophosphate reductase	6p23	2766	0.653
HOXA5	homeobox A5	7p15-p14	3202	0.704
IGSF1	immunoglobulin superfamily, member 1	Xq25	3547	0.664
IQCG	IQ motif containing G	3q29	84223	0.758
IRX3	iroquois homeobox 3	16q12.2	79191	0.648
KANK4	KN motif and ankyrin repeat domains 4	1p31.3	163782	0.671
LRRC46	leucine rich repeat containing 46	17q21.32	90506	0.781
MARCH3	membrane-associated ring finger (C3HC4) 3	5q23.2	115123	0.503
MORN5	MORN repeat containing 5	9q33.2	254956	0.732
MYO1A	myosin IA	12q13-q14	4640	0.668
NTS	neurotensin	12q21	4922	0.619
NEK11	NIMA (never in mitosis gene a)- related kinase 11	3q22.1	79858	0.501
PNMT	phenylethanolamine N-methyltransferase	17q21-q22	5409	0.635
PZP	pregnancy-zone protein	12p13-p12.2	5858	0.559
RSPH1	radial spoke head 1 homolog (Chlamydomonas)	21q22.3	89765	0.616
RASL12	RAS-like, family 12	15q11.2-q22.33	51285	0.582
ROPN1L	ropporin 1-like	5p15.2	83853	0.688
SPARC	secreted protein, acidic, cysteine-rich (osteonectin)	5q31.3-q32	6678	0.614
SLC47A2	solute carrier family 47, member 2	17p11.2	146802	0.977
SORD	sorbitol dehydrogenase	15q15.3	6652	0.556
SPAG6	sperm associated antigen 6	10p12.2	9576	0.89
SPAG8	sperm associated antigen 8	9p13.3	26206	0.748
SPATA18	spermatogenesis associated 18 homolog (rat)	4q12	132671	0.723
ST6GALNAC2	ST6 (alpha-N-acetyl-neuraminyl-2,3-beta-galactosyl-1,3)-N-acetylgalactosaminide alpha-2,6-sialyltransferase 2	17q25.1	10610	0.785
SNTB1	syntrophin, beta 1 (dystrophin-associated protein A1, 59kDa, basic component 1)	8q23-q24	6641	0.536
TCTEX1D1	Tctex1 domain containing 1	1p31.3	200132	0.561
TEKT1	tektin 1	17p13.2	83659	0.946
TTC18	tetratricopeptide repeat domain 18	10q22.2	118491	0.683
TTC25	tetratricopeptide repeat domain 25	17q21.2	83538	0.597
TTC29	tetratricopeptide repeat domain 29	4q31.23	83894	0.638
UST	uronyl-2-sulfotransferase	6q25.1	10090	0.585
WDR16	WD repeat domain 16	17p13.1	146845	0.55
WDR49	WD repeat domain 49	3q26.1	151790	0.648
WDR63	WD repeat domain 63	1p22.3	126820	0.763
WDR66	WD repeat domain 66	12q24.31	144406	0.611
ZMYND10	zinc finger, MYND-type containing 10	3p21.3	51364	0.906

## Sheet: 4_GSE13344_Brain
Symbol	Name	Cytoband	EntrezID	Module membership
HTR4	5-hydroxytryptamine (serotonin) receptor 4	5q31-q33	3360	0.577
PFKFB2	6-phosphofructo-2-kinase/fructose-2,6-biphosphatase 2	1q31	5208	0.694
AKAP14	A kinase (PRKA) anchor protein 14	Xq24	158798	0.85
AKAP3	A kinase (PRKA) anchor protein 3	12p13.3	10566	0.587
ACSL1	acyl-CoA synthetase long-chain family member 1	4q34-q35	2180	0.513
ACSL5	acyl-CoA synthetase long-chain family member 5	10q25.1-q25.2	51703	0.525
ADAMTS16	ADAM metallopeptidase with thrombospondin type 1 motif, 16	5p15	170690	0.561
ADAMTS3	ADAM metallopeptidase with thrombospondin type 1 motif, 3	4q13.3	9508	0.705
APC	adenomatous polyposis coli	5q21-q22	324	0.64
AK1	adenylate kinase 1	9q34.1	203	0.633
AK5	adenylate kinase 5	1p31	26289	0.724
AK7	adenylate kinase 7	14q32.2	122481	0.987
AVIL	advillin	12q14.1	10677	0.701
A2ML1	alpha-2-macroglobulin-like 1	12p13.31	144568	0.755
ALPK1	alpha-kinase 1	4q25	80216	0.568
ALS2CR12	amyotrophic lateral sclerosis 2 (juvenile) chromosome region, candidate 12	2q33.1	130540	0.672
ANGPT1	angiopoietin 1	8q22.3-q23	284	0.863
AGT	angiotensinogen (serpin peptidase inhibitor, clade A, member 8)	1q42-q43	183	0.933
ANXA1	annexin A1	9q12-q21.2	301	0.981
APLF	aprataxin and PNKP like factor	2p14	200558	0.544
AQP1	aquaporin 1 (Colton blood group)	7p14	358	0.808
ARMC3	armadillo repeat containing 3	10p12.31	219681	0.985
ARMC4	armadillo repeat containing 4	10p12.1-p11.23	55130	0.953
ARSE	arylsulfatase E (chondrodysplasia punctata 1)	Xp22.3	415	0.584
ASPA	aspartoacylase (Canavan disease)	17pter-p13	443	0.887
AGBL2	ATP/GTP binding protein-like 2	11p11.2	79841	0.98
ABCA13	ATP-binding cassette, sub-family A (ABC1), member 13	7p12.3	154664	0.803
BVES	blood vessel epicardial substance	6q21	11149	0.539
BMP6	bone morphogenetic protein 6	6p24-p23	654	0.948
BTN3A2	butyrophilin, subfamily 3, member A2	6p22.1	11118	0.884
BTN3A3	butyrophilin, subfamily 3, member A3	6p21.3	10384	0.815
CAMK1G	calcium/calmodulin-dependent protein kinase IG	1q32-q41	57172	0.54
CAPS	calcyphosine	19p13.3	828	0.911
CAPSL	calcyphosine-like	5p13.2	133690	0.955
CLSTN2	calsyntenin 2	3q23-q24	64084	0.613
CALU	calumenin	7q32.1	813	0.764
CASC1	cancer susceptibility candidate 1	12p12.1	55259	0.973
CA5B	carbonic anhydrase VB, mitochondrial	Xp21.1	11238	0.709
CARTPT	CART prepropeptide	5q13.2	9607	0.764
CTNNA2	catenin (cadherin-associated protein), alpha 2	2p12-p11.1	1496	0.648
CTSH	cathepsin H	15q24-q25	1512	0.919
CTSO	cathepsin O	4q31-q32	1519	0.714
CD109	CD109 molecule	6q13	135228	0.93
CD36	CD36 molecule (thrombospondin receptor)	7q11.2	948	0.846
CD38	CD38 molecule	4p15	952	0.743
CD44	CD44 molecule (Indian blood group)	11p13	960	0.875
CD93	CD93 molecule	20p11.21	22918	0.532
CDC20B	cell division cycle 20 homolog B (S. cerevisiae)	5q11.2	166979	0.959
CETN2	centrin, EF-hand protein, 2	Xq28	1069	0.807
CP	ceruloplasmin (ferroxidase)	3q23-q25	1356	0.892
CXCL12	chemokine (C-X-C motif) ligand 12 (stromal cell-derived factor 1)	10q11.1	6387	0.753
CLCN3	chloride channel 3	4q33	1182	0.641
CLIC5	chloride intracellular channel 5	6p21.1-p12.1	53405	0.757
CHRM5	cholinergic receptor, muscarinic 5	15q26	1133	0.687
CHODL	chondrolectin	21q11.2	140578	0.722
C1orf125	chromosome 1 open reading frame 125	1q25.2	126859	0.715
C1orf158	chromosome 1 open reading frame 158	1p36.21	93190	0.744
C1orf168	chromosome 1 open reading frame 168	1p32.2	199920	0.947
C1orf87	chromosome 1 open reading frame 87	1p32.1	127795	0.897
C1orf88	chromosome 1 open reading frame 88	1p13.2	128344	0.97
C10orf107	chromosome 10 open reading frame 107	10q21.2	219621	0.929
C10orf63	chromosome 10 open reading frame 63	10p12.1	219670	0.975
C10orf72	chromosome 10 open reading frame 72	10q11.22	196740	0.711
C10orf79	chromosome 10 open reading frame 79	10q25.1	80217	0.976
C11orf70	chromosome 11 open reading frame 70	11q22.1	85016	0.893
C11orf88	chromosome 11 open reading frame 88	11q23.1	399949	0.958
C12orf63	chromosome 12 open reading frame 63	12q23.1	374467	0.987
C13orf26	chromosome 13 open reading frame 26	13q12.3	122046	0.746
C13orf30	chromosome 13 open reading frame 30	13q14.11	144809	0.976
C13orf38	chromosome 13 open reading frame 38	13q13.3	728591	0.605
C14orf45	chromosome 14 open reading frame 45	14q24.3	80127	0.625
C15orf26	chromosome 15 open reading frame 26	15q25.1	161502	0.926
C15orf33	chromosome 15 open reading frame 33	15q21.1-q21.2	196951	0.733
C18orf16	chromosome 18 open reading frame 16	18q11.2	147429	0.517
C19orf51	chromosome 19 open reading frame 51	19q13.4	352909	0.716
C2orf39	chromosome 2 open reading frame 39	2p23.3	92749	0.958
C2orf40	chromosome 2 open reading frame 40	2q12.2	84417	0.741
C2orf73	chromosome 2 open reading frame 73	2p16.2	129852	0.8
C20orf26	chromosome 20 open reading frame 26	20p11.23	26074	0.955
C20orf85	chromosome 20 open reading frame 85	20q13.32	128602	0.538
C3orf15	chromosome 3 open reading frame 15	3q12-q13.3	89876	0.915
C3orf25	chromosome 3 open reading frame 25	3q21.3	90288	0.84
C6orf118	chromosome 6 open reading frame 118	6q27	168090	0.876
C6orf165	chromosome 6 open reading frame 165	6q15	154313	0.919
C6orf97	chromosome 6 open reading frame 97	6q25.1	80129	0.938
C7orf63	chromosome 7 open reading frame 63	7q21.13	79846	0.781
C7orf67	chromosome 7 open reading frame 67	7p15.1	84182	0.834
C8orf46	chromosome 8 open reading frame 46	8q13.1	254778	0.707
C8orf84	chromosome 8 open reading frame 84	8q21.11	157869	0.72
CXorf22	chromosome X open reading frame 22	Xp21.1	170063	0.964
CXorf41	chromosome X open reading frame 41	Xq22.3	139212	0.88
CXorf59	chromosome X open reading frame 59	Xp21.1	286464	0.969
CGNL1	cingulin-like 1	15q21.3	84952	0.802
F13A1	coagulation factor XIII, A1 polypeptide	6p25.3-p24.3	2162	0.716
CCDC103	coiled-coil domain containing 103	17q21.31	388389	0.699
CCDC11	coiled-coil domain containing 11	18q21.1	220136	0.899
CCDC113	coiled-coil domain containing 113	16q21	29070	0.781
CCDC135	coiled-coil domain containing 135	16q13	84229	0.912
CCDC146	coiled-coil domain containing 146	7q11.23	57639	0.905
CCDC19	coiled-coil domain containing 19	1q22	25790	0.736
CCDC33	coiled-coil domain containing 33	15q24.1	80125	0.622
CCDC60	coiled-coil domain containing 60	12q24.23	160777	0.507
CCDC65	coiled-coil domain containing 65	12q13.12	85478	0.624
CCDC67	coiled-coil domain containing 67	11q21	159989	0.738
CCDC81	coiled-coil domain containing 81	11q14.2	60494	0.976
COL4A5	collagen, type IV, alpha 5	Xq22	1287	0.654
COL4A6	collagen, type IV, alpha 6	Xq22	1288	0.667
COL21A1	collagen, type XXI, alpha 1	6p12.3-p11.2	81578	0.864
COL24A1	collagen, type XXIV, alpha 1	1p22.3	255631	0.689
C1QL2	complement component 1, q subcomponent-like 2	2q14.2	165257	0.681
C1S	complement component 1, s subcomponent	12p13	716	0.515
C4B	complement component 4B (Chido blood group)	6p21.3	721	0.797
C7	complement component 7	5p13	730	0.594
CTGF	connective tissue growth factor	6q23.1	1490	0.542
CRHBP	corticotropin releasing hormone binding protein	5q11.2-q13.3	1393	0.59
CRB1	crumbs homolog 1 (Drosophila)	1q31-q32.1	23418	0.786
CLEC3A	C-type lectin domain family 3, member A	16q23	10143	0.739
CYB5D1	cytochrome b5 domain containing 1	17p13.1	124637	0.692
CYP1B1	cytochrome P450, family 1, subfamily B, polypeptide 1	2p21	1545	0.704
CYP7B1	cytochrome P450, family 7, subfamily B, polypeptide 1	8q21.3	9420	0.514
DDX58	DEAD (Asp-Glu-Ala-Asp) box polypeptide 58	9p12	23586	0.62
DOCK8	dedicator of cytokinesis 8	9p24.3	81704	0.783
DLEC1	deleted in lung and esophageal cancer 1	3p22-p21.3	9940	0.715
DDR2	discoidin domain receptor tyrosine kinase 2	1q23.3	4921	0.845
DAAM2	dishevelled associated activator of morphogenesis 2	6p21.2	23500	0.85
DDIT4L	DNA-damage-inducible transcript 4-like	4q23	115265	0.698
DCDC2	doublecortin domain containing 2	6p22.1	51473	0.91
DMRT3	doublesex and mab-3 related transcription factor 3	9p24.3	58524	0.921
DYDC2	DPY30 domain containing 2	10q23.1	84332	0.68
DNAH11	dynein, axonemal, heavy chain 11	7p21	8701	0.955
DNAH12	dynein, axonemal, heavy chain 12	3p14.3	201625	0.983
DNAH2	dynein, axonemal, heavy chain 2	17p13.1	146754	0.674
DNAH3	dynein, axonemal, heavy chain 3	16p12.2	55567	0.872
DNAH6	dynein, axonemal, heavy chain 6	2p11.2	1768	0.848
DNAH7	dynein, axonemal, heavy chain 7	2q32.3	56171	0.611
DNAH9	dynein, axonemal, heavy chain 9	17p12	1770	0.978
DNAI1	dynein, axonemal, intermediate chain 1	9p21-p13	27019	0.918
DNALI1	dynein, axonemal, light intermediate chain 1	1p35.1	7802	0.775
DYNLRB2	dynein, light chain, roadblock-type 2	16q23.3	83657	0.891
EFCAB1	EF-hand calcium binding domain 1	8q11.21	79645	0.964
EFHC1	EF-hand domain (C-terminal) containing 1	6p12.3	114327	0.706
EFHC2	EF-hand domain (C-terminal) containing 2	Xp11.3	80258	0.973
EFHD1	EF-hand domain family, member D1	2q37.1	80303	0.831
EMX2	empty spiracles homeobox 2	10q26.1	2018	0.607
ESM1	endothelial cell-specific molecule 1	5q11.2	11082	0.89
FAM81B	family with sequence similarity 81, member B	5q15	153643	0.938
FAS	Fas (TNF receptor superfamily, member 6)	10q24.1	355	0.78
FBXL13	F-box and leucine-rich repeat protein 13	7q22.1	222235	0.851
FLVCR2	feline leukemia virus subgroup C cellular receptor family, member 2	14q24.3	55640	0.666
FRMPD2	FERM and PDZ domain containing 2	10q11.22	143162	0.958
FRMD6	FERM domain containing 6	14q22.1	122786	0.716
FDXACB1	ferredoxin-fold anticodon binding domain containing 1	11q23.1	91893	0.84
FGF2	fibroblast growth factor 2 (basic)	4q26-q27	2247	0.604
FGFR2	fibroblast growth factor receptor 2	10q26	2263	0.54
FANK1	fibronectin type III and ankyrin repeat domains 1	10q26.2	92565	0.949
FMO4	flavin containing monooxygenase 4	1q23-q25	2329	0.723
FMO5	flavin containing monooxygenase 5	1q21.1	2330	0.565
FOXJ1	forkhead box J1	17q22-q25	2302	0.872
GPR64	G protein-coupled receptor 64	Xp22.13	10149	0.559
GPR98	G protein-coupled receptor 98	5q13	84059	0.797
GLB1L	galactosidase, beta 1-like	2q35	79411	0.965
GLB1L2	galactosidase, beta 1-like 2	11q25	89944	0.701
ENPEP	glutamyl aminopeptidase (aminopeptidase A)	4q25	2028	0.916
GLT8D2	glycosyltransferase 8 domain containing 2	12q	83468	0.704
GRAMD3	GRAM domain containing 3	5q23.2	65983	0.931
GEM	GTP binding protein overexpressed in skeletal muscle	8q13-q21	2669	0.796
GMPR	guanosine monophosphate reductase	6p23	2766	0.8
HPR	haptoglobin-related protein	16q22.1	3250	0.564
HSPB8	heat shock 22kDa protein 8	12q24.23	26353	0.95
HERC6	hect domain and RLD 6	4q22.1	55008	0.768
HMCN1	hemicentin 1	1q25.3-q31.1	83872	0.713
HS2ST1	heparan sulfate 2-O-sulfotransferase 1	1p31.1-p22.1	9653	0.664
HKDC1	hexokinase domain containing 1	10q21.3	80201	0.678
HPCA	hippocalcin	1p35-p34.2	3208	0.668
HNMT	histamine N-methyltransferase	2q22.1	3176	0.755
HIPK1	homeodomain interacting protein kinase 1	1p13.2	204851	0.738
HAPLN1	hyaluronan and proteoglycan link protein 1	5q14.3	1404	0.841
HYDIN	hydrocephalus inducing homolog (mouse)	16q22.1-q22.3	54768	0.747
FLJ22167	hypothetical protein FLJ22167	16q23.1	79583	0.757
LOC202051	hypothetical protein LOC202051	5q31.2	202051	0.551
RP4-692D3.1	hypothetical protein LOC728621	1p34.2	728621	0.78
ITPKB	inositol 1,4,5-trisphosphate 3-kinase B	1q42.13	3707	0.863
ITGA2	integrin, alpha 2 (CD49B, alpha 2 subunit of VLA-2 receptor)	5q23-q31	3673	0.745
ITGA4	integrin, alpha 4 (antigen CD49D, alpha 4 subunit of VLA-4 receptor)	2q31.3	3676	0.784
ITGA6	integrin, alpha 6	2q31.1	3655	0.834
ITIH2	inter-alpha (globulin) inhibitor H2	10p15	3698	0.77
IFIH1	interferon induced with helicase C domain 1	2q24	64135	0.595
IFIT3	interferon-induced protein with tetratricopeptide repeats 3	10q24	3437	0.684
IL13RA2	interleukin 13 receptor, alpha 2	Xq13.1-q28	3598	0.948
IL5RA	interleukin 5 receptor, alpha	3p26-p24	3568	0.984
IFLTD1	intermediate filament tail domain containing 1	12p12.1	160492	0.796
IFT172	intraflagellar transport 172 homolog (Chlamydomonas)	2p23.3	26160	0.607
IQUB	IQ motif and ubiquitin domain containing	7q31.32	154865	0.888
IQCG	IQ motif containing G	3q29	84223	0.714
IQGAP2	IQ motif containing GTPase activating protein 2	5q13.3	10788	0.823
IQCK	IQ motif containing K	16p12.3	124152	0.621
KATNAL2	katanin p60 subunit A-like 2	18q21.1	83473	0.589
KDELC2	KDEL (Lys-Asp-Glu-Leu) containing 2	11q22.3	143888	0.773
KLHL2	kelch-like 2, Mayven (Drosophila)	4q21.2	11275	0.689
KERA	keratocan	12q22	11081	0.589
KIAA1407	KIAA1407	3q13.31	57577	0.742
KDR	kinase insert domain receptor (a type III receptor tyrosine kinase)	4q11-q12	3791	0.73
KIF6	kinesin family member 6	6p21.2	221458	0.776
KIF9	kinesin family member 9	3p21.31	64147	0.865
LAMC1	laminin, gamma 1 (formerly LAMB2)	1q31	3915	0.555
LTBP1	latent transforming growth factor beta binding protein 1	2p22-p21	4052	0.828
LATS2	LATS, large tumor suppressor, homolog 2 (Drosophila)	13q11-q12	26524	0.606
LCA5L	Leber congenital amaurosis 5-like	21q22.2	150082	0.794
LRAT	lecithin retinol acyltransferase (phosphatidylcholine--retinol O-acyltransferase)	4q32.1	9227	0.647
LMAN2L	lectin, mannose-binding 2-like	2q11.2	81562	0.598
LRRC23	leucine rich repeat containing 23	12p13	10233	0.899
LRRC34	leucine rich repeat containing 34	3q26.2	151827	0.85
LRRC46	leucine rich repeat containing 46	17q21.32	90506	0.931
LRRC48	leucine rich repeat containing 48	17p11.2	83450	0.972
LRRC50	leucine rich repeat containing 50	16q24.1	123872	0.949
LRRC67	leucine rich repeat containing 67	8q13.1-q13.2	286187	0.953
LRTOMT	leucine rich transmembrane and 0-methyltransferase domain containing	11q13.4	220074	0.93
LRIG3	leucine-rich repeats and immunoglobulin-like domains 3	12q14.1	121227	0.845
LRRIQ1	leucine-rich repeats and IQ motif containing 1	12q21.31	84125	0.935
LRP2BP	LRP2 binding protein	4q35.1	55805	0.818
LPAR1	lysophosphatidic acid receptor 1	9q31.3	1902	0.76
HLA-DRA	major histocompatibility complex, class II, DR alpha	6p21.3	3122	0.668
MDH1B	malate dehydrogenase 1B, NAD (soluble)	2q33.3	130752	0.839
MAK	male germ cell-associated kinase	6p24	4117	0.976
MAS1	MAS1 oncogene	6q25.3-q26	4142	0.774
MATN2	matrilin 2	8q22	4147	0.822
MXRA5	matrix-remodelling associated 5	Xp22.33	25878	0.587
MNS1	meiosis-specific nuclear structural 1	15q21.3	55329	0.865
MARCH10	membrane-associated ring finger (C3HC4) 10	17q23.2	162333	0.826
MTTP	microsomal triglyceride transfer protein	4q24	4547	0.781
MORC1	MORC family CW-type zinc finger 1	3q13	27136	0.917
MORN5	MORN repeat containing 5	9q33.2	254956	0.941
MPDZ	multiple PDZ domain protein	9p24-p22	8777	0.594
MUSK	muscle, skeletal, receptor tyrosine kinase	9q31.3-q32	4593	0.941
MLF1	myeloid leukemia factor 1	3q25.1	4291	0.768
MYLK3	myosin light chain kinase 3	16q11.2	91807	0.893
MSTN	myostatin	2q32.2	2660	0.962
MTM1	myotubularin 1	Xq28	4534	0.706
NAP5	Nck-associated protein 5	2q21.2	344148	0.572
NDST4	N-deacetylase/N-sulfotransferase (heparan glucosaminyl) 4	4q25-q26	64579	0.738
NEBL	nebulette	10p12	10529	0.534
NPHP1	nephronophthisis 1 (juvenile)	2q13	4867	0.839
NRP1	neuropilin 1	10p12	8829	0.736
NRP2	neuropilin 2	2q33.3	8828	0.729
NTS	neurotensin	12q21	4922	0.705
NID1	nidogen 1	1q43	4811	0.668
NEK11	NIMA (never in mitosis gene a)- related kinase 11	3q22.1	79858	0.904
NEK5	NIMA (never in mitosis gene a)-related kinase 5	13q14.3	341676	0.961
NME5	non-metastatic cells 5, protein expressed in (nucleoside-diphosphate kinase)	5q31	8382	0.787
NFATC2	nuclear factor of activated T-cells, cytoplasmic, calcineurin-dependent 2	20q13.2-q13.3	4773	0.611
NRIP3	nuclear receptor interacting protein 3	11p15.3	56675	0.672
NR3C2	nuclear receptor subfamily 3, group C, member 2	4q31.1	4306	0.743
OLFML1	olfactomedin-like 1	11p15.4	283298	0.861
OPHN1	oligophrenin 1	Xq12	4983	0.624
OSMR	oncostatin M receptor	5p13.1	9180	0.795
OGN	osteoglycin	9q22	4969	0.62
PALLD	palladin, cytoskeletal associated protein	4q32.3	23022	0.783
PDLIM1	PDZ and LIM domain 1	10q22-q26.3	9124	0.642
PRDX6	peroxiredoxin 6	1q25.1	9588	0.794
PIH1D2	PIH1 domain containing 2	11q23.1	120379	0.941
PKP2	plakophilin 2	12p11	5318	0.81
PARP9	poly (ADP-ribose) polymerase family, member 9	3q21	83666	0.883
PCGF5	polycomb group ring finger 5	10q23.32	84333	0.883
KCTD6	potassium channel tetramerisation domain containing 6	3p14.3	200845	0.676
KCNJ13	potassium inwardly-rectifying channel, subfamily J, member 13	2q37	3769	0.746
KCNAB1	potassium voltage-gated channel, shaker-related subfamily, beta member 1	3q26.1	7881	0.719
PRLR	prolactin receptor	5p13.2	5618	0.614
PTGER4	prostaglandin E receptor 4 (subtype EP4)	5p13.1	5734	0.541
PRSS35	protease, serine, 35	6q14.2	167681	0.877
PRKCA	protein kinase C, alpha	17q22-q23.2	5578	0.604
PPP1R3C	protein phosphatase 1, regulatory (inhibitor) subunit 3C	10q23-q24	5507	0.825
PROS1	protein S (alpha)	3q11.2	5627	0.698
PCDH20	protocadherin 20	13q21	64881	0.857
RAB36	RAB36, member RAS oncogene family	22q11.22	9609	0.599
RSPH1	radial spoke head 1 homolog (Chlamydomonas)	21q22.3	89765	0.953
RANBP3L	RAN binding protein 3-like	5p13.2	202151	0.858
RIN2	Ras and Rab interactor 2	20p11.22	54453	0.716
RASSF9	Ras association (RalGDS/AF-6) domain family (N-terminal) member 9	12q21.31	9182	0.871
RGS22	regulator of G-protein signaling 22	8q22.2	26166	0.94
RPE65	retinal pigment epithelium-specific protein 65kDa	1p31	6121	0.699
RPGR	retinitis pigmentosa GTPase regulator	Xp11.4	6103	0.973
RIBC1	RIB43A domain with coiled-coils 1	Xp11.22	158787	0.944
RIBC2	RIB43A domain with coiled-coils 2	22q13.31	26150	0.759
ROPN1L	ropporin 1-like	5p15.2	83853	0.978
RSPO2	R-spondin 2 homolog (Xenopus laevis)	8q23.1	340419	0.679
S100A10	S100 calcium binding protein A10	1q21	6281	0.712
SLFN11	schlafen family member 11	17q12	91607	0.812
SLFN13	schlafen family member 13	17q12	146857	0.927
SFRP2	secreted frizzled-related protein 2	4q31.3	6423	0.957
SFRP4	secreted frizzled-related protein 4	7p14.1	6424	0.945
SCPEP1	serine carboxypeptidase 1	17q22	59342	0.838
STK36	serine/threonine kinase 36, fused homolog (Drosophila)	2q35	27148	0.579
SERPINA3	serpin peptidase inhibitor, clade A (alpha-1 antiproteinase, antitrypsin), member 3	14q32.1	12	0.876
SERPIND1	serpin peptidase inhibitor, clade D (heparin cofactor), member 1	22q11.21	3053	0.598
SIDT1	SID1 transmembrane family, member 1	3q13.2	54847	0.875
SIPA1L1	signal-induced proliferation-associated 1 like 1	14q24.2	26037	0.532
SLIT2	slit homolog 2 (Drosophila)	4p15.2	9353	0.675
SLIT3	slit homolog 3 (Drosophila)	5q35	6586	0.64
SLC1A2	solute carrier family 1 (glial high affinity glutamate transporter), member 2	11p13-p12	6506	0.621
SLC14A1	solute carrier family 14 (urea transporter), member 1 (Kidd blood group)	18q11-q12	6563	0.521
SLC16A1	solute carrier family 16, member 1 (monocarboxylic acid transporter 1)	1p12	6566	0.664
SLC16A10	solute carrier family 16, member 10 (aromatic amino acid transporter)	6q21-q22	117247	0.531
SLC16A12	solute carrier family 16, member 12 (monocarboxylic acid transporter 12)	10q23.31	387700	0.835
SLC2A12	solute carrier family 2 (facilitated glucose transporter), member 12	6q23.2	154091	0.697
SLC22A3	solute carrier family 22 (extraneuronal monoamine transporter), member 3	6q26-q27	6581	0.745
SLC22A4	solute carrier family 22 (organic cation/ergothioneine transporter), member 4	5q31.1	6583	0.624
SLC41A1	solute carrier family 41, member 1	1q32.1	254428	0.824
SLC47A2	solute carrier family 47, member 2	17p11.2	146802	0.988
SLCO1C1	solute carrier organic anion transporter family, member 1C1	12p12.2	53919	0.698
SORT1	sortilin 1	1p21.3-p13.1	6272	0.771
SNX31	sorting nexin 31	8q22.3	169166	0.774
SPAG1	sperm associated antigen 1	8q22.2	6674	0.621
SPAG17	sperm associated antigen 17	1p12	200162	0.974
SPAG6	sperm associated antigen 6	10p12.2	9576	0.978
SPA17	sperm autoantigenic protein 17	11q24.2	53340	0.882
SPEF2	sperm flagellar 2	5p13.2	79925	0.79
SPATA17	spermatogenesis associated 17	1q41	128153	0.878
SPATA18	spermatogenesis associated 18 homolog (rat)	4q12	132671	0.977
SPATA4	spermatogenesis associated 4	4q34.2	132851	0.551
SMPD2	sphingomyelin phosphodiesterase 2, neutral membrane (neutral sphingomyelinase)	6q21	6610	0.646
ST6GALNAC2	ST6 (alpha-N-acetyl-neuraminyl-2,3-beta-galactosyl-1,3)-N-acetylgalactosaminide alpha-2,6-sialyltransferase 2	17q25.1	10610	0.763
SAMD9L	sterile alpha motif domain containing 9-like	7q21.2-q21.3	219285	0.921
STOML3	stomatin (EPB72)-like 3	13q13.3	161003	0.948
STON2	stonin 2	14q31.1	85439	0.843
STIM2	stromal interaction molecule 2	4p15.2	57620	0.611
SULF2	sulfatase 2	20q12-q13.2	55959	0.617
SULT1B1	sulfotransferase family, cytosolic, 1B, member 1	4q13.3	27284	0.708
SRPX	sushi-repeat-containing protein, X-linked	Xp21.1	8406	0.818
SYNC	syncoilin, intermediate filament protein	1p34.3-p33	81493	0.602
SDC4	syndecan 4	20q12	6385	0.625
STX17	syntaxin 17	9q31.1	55014	0.659
SNCAIP	synuclein, alpha interacting protein	5q23.1-q23.3	9627	0.647
TCP11L2	t-complex 11 (mouse)-like 2	12q23.3	255394	0.638
TCTEX1D1	Tctex1 domain containing 1	1p31.3	200132	0.954
TCTN1	tectonic family member 1	12q24.11	79600	0.743
TEKT1	tektin 1	17p13.2	83659	0.982
TSGA10	testis specific, 10	2q11.2	80705	0.804
TTC12	tetratricopeptide repeat domain 12	11q23.1	54970	0.852
TTC18	tetratricopeptide repeat domain 18	10q22.2	118491	0.97
TTC25	tetratricopeptide repeat domain 25	17q21.2	83538	0.942
TTC26	tetratricopeptide repeat domain 26	7q34	79989	0.732
TTC29	tetratricopeptide repeat domain 29	4q31.23	83894	0.952
TTC30A	tetratricopeptide repeat domain 30A	2q31.2	92104	0.633
TTC30B	tetratricopeptide repeat domain 30B	2q31.2	150737	0.613
TXNDC6	thioredoxin domain containing 6	3q22.3	347736	0.715
TSHR	thyroid stimulating hormone receptor	14q31	7253	0.931
TLR1	toll-like receptor 1	4p14	7096	0.767
TLR3	toll-like receptor 3	4q35	7098	0.781
TGFBR2	transforming growth factor, beta receptor II (70/80kDa)	3p22	7048	0.823
TGFBI	transforming growth factor, beta-induced, 68kDa	5q31	7045	0.856
TAGLN2	transgelin 2	1q21-q25	8407	0.663
TRPC6	transient receptor potential cation channel, subfamily C, member 6	11q21-q22	7225	0.679
TSNAXIP1	translin-associated factor X interacting protein 1	16q22.1	55815	0.764
TMEM67	transmembrane protein 67	8q22.1	91147	0.854
TPH1	tryptophan hydroxylase 1	11p15.3-p14	7166	0.571
TPPP3	tubulin polymerization-promoting protein family member 3	16q22.1	51673	0.964
TNFRSF10B	tumor necrosis factor receptor superfamily, member 10b	8p22-p21	8795	0.545
TNFAIP8L3	tumor necrosis factor, alpha-induced protein 8-like 3	15q21.2	388121	0.592
USP53	ubiquitin specific peptidase 53	4q26	54532	0.636
UBXN10	UBX domain protein 10	1p36.12	127733	0.897
UBXN11	UBX domain protein 11	1p36.11	91544	0.558
ULK4	unc-51-like kinase 4 (C. elegans)	3p22.1	54986	0.691
USH1C	Usher syndrome 1C (autosomal recessive, severe)	11p15.1-p14	10083	0.578
VEGFC	vascular endothelial growth factor C	4q34.1-q34.3	7424	0.812
ETS1	v-ets erythroblastosis virus E26 oncogene homolog 1 (avian)	11q23.3	2113	0.71
KIT	v-kit Hardy-Zuckerman 4 feline sarcoma viral oncogene homolog	4q11-q12	3815	0.574
VWA3A	von Willebrand factor A domain containing 3A	16p12.1	146177	0.946
VWA3B	von Willebrand factor A domain containing 3B	2q11.2	200403	0.975
LYN	v-yes-1 Yamaguchi sarcoma viral related oncogene homolog	8q13	4067	0.89
WDR16	WD repeat domain 16	17p13.1	146845	0.993
WDR31	WD repeat domain 31	9q32	114987	0.539
WDR35	WD repeat domain 35	2p24.1	57539	0.81
WDR52	WD repeat domain 52	3q13.2	55779	0.985
WDR63	WD repeat domain 63	1p22.3	126820	0.966
WDR65	WD repeat domain 65	1p34.2	149465	0.983
WDR66	WD repeat domain 66	12q24.31	144406	0.856
WDR69	WD repeat domain 69	2q36.3	164781	0.978
WDR78	WD repeat domain 78	1p31.3	79819	0.979
WDR93	WD repeat domain 93	15q26.1	56964	0.889
WNT8B	wingless-type MMTV integration site family, member 8B	10q24	7479	0.608
WIF1	WNT inhibitory factor 1	12q14.3	11197	0.652
WSCD2	WSC domain containing 2	12q23.3	9671	0.747
WWTR1	WW domain containing transcription regulator 1	3q23-q24	25937	0.715
YSK4	YSK4 Sps1/Ste20-related kinase homolog (S. cerevisiae)	2q21.3	80122	0.917
ZBTB20	zinc finger and BTB domain containing 20	3q13.2	26137	0.705
ZC3HAV1	zinc finger CCCH-type, antiviral 1	7q34	56829	0.837
ZNF215	zinc finger protein 215	11p15.4	7762	0.646
ZNF474	zinc finger protein 474	5q23.1-q23.2	133923	0.934
ZFPM2	zinc finger protein, multitype 2	8q23	23414	0.662
ZBBX	zinc finger, B-box domain containing	3q26.1	79740	0.962
ZDHHC23	zinc finger, DHHC-type containing 23	3q13.31	254887	0.561
ZMYND10	zinc finger, MYND-type containing 10	3p21.3	51364	0.941
ZMYND12	zinc finger, MYND-type containing 12	1p34.2	84217	0.957

## Sheet: 6_GSE13933_Airways
Symbol	Name	Cytoband	EntrezID	Module membership
AGPAT5	1-acylglycerol-3-phosphate O-acyltransferase 5 (lysophosphatidic acid acyltransferase, epsilon)	8p23.1	55326	0.69
HACL1	2-hydroxyacyl-CoA lyase 1	3p24.3	26061	0.623
MTHFS	5,10-methenyltetrahydrofolate synthetase (5-formyltetrahydrofolate cyclo-ligase)	15q25.1	10588	0.549
AKAP14	A kinase (PRKA) anchor protein 14	Xq24	158798	0.886
AKAP3	A kinase (PRKA) anchor protein 3	12p13.3	10566	0.537
AKAP6	A kinase (PRKA) anchor protein 6	14q13.1	9472	0.532
AKAP7	A kinase (PRKA) anchor protein 7	6q23	9465	0.525
AHI1	Abelson helper integration site 1	6q23.3	54806	0.6
ABHD12B	abhydrolase domain containing 12B	14q22.1	145447	0.512
ABHD6	abhydrolase domain containing 6	3p14.3	57406	0.724
ABI2	abl interactor 2	2q33	10152	0.638
ACAA2	acetyl-Coenzyme A acyltransferase 2	18q21.1	10449	0.765
ACP1	acid phosphatase 1, soluble	2p25	52	0.607
ATF7	activating transcription factor 7	12q13	11016	0.593
ATF7IP2	activating transcription factor 7 interacting protein 2	16p13.13	80063	0.501
ACVR1	activin A receptor, type I	2q23-q24	90	0.513
ACSBG1	acyl-CoA synthetase bubblegum family member 1	15q23-q24	23205	0.806
ACAD11	acyl-Coenzyme A dehydrogenase family, member 11	3q22.1	84129	0.657
ACADL	acyl-Coenzyme A dehydrogenase, long chain	2q34-q35	33	0.593
ACYP1	acylphosphatase 1, erythrocyte (common) type	14q24.3	97	0.726
ADAMTS8	ADAM metallopeptidase with thrombospondin type 1 motif, 8	11q25	11095	0.524
AP3M2	adaptor-related protein complex 3, mu 2 subunit	8p11.2	10947	0.6
AP4S1	adaptor-related protein complex 4, sigma 1 subunit	14q12	11154	0.613
AMPD3	adenosine monophosphate deaminase (isoform E)	11p15	272	0.611
AKD2	adenylate kinase domain containing 2	6q21	221264	0.599
ARL13B	ADP-ribosylation factor-like 13B	3q11.2	200894	0.79
ARL6	ADP-ribosylation factor-like 6	3q11.2	84100	0.814
ADRBK2	adrenergic, beta, receptor kinase 2	22q12.1	157	0.728
AHSA1	AHA1, activator of heat shock 90kDa protein ATPase homolog 1 (yeast)	14q24	10598	0.69
ADH6	alcohol dehydrogenase 6 (class V)	4q23	130	0.624
ALDH5A1	aldehyde dehydrogenase 5 family, member A1	6p22.2-p22.3	7915	0.61
ALS2CR12	amyotrophic lateral sclerosis 2 (juvenile) chromosome region, candidate 12	2q33.1	130540	0.638
ANUBL1	AN1, ubiquitin-like, homolog (Xenopus laevis)	10q11.21	93550	0.518
ANAPC10	anaphase promoting complex subunit 10	4q31	10393	0.617
ANAPC4	anaphase promoting complex subunit 4	4p15.2	29945	0.638
ANKRD26	ankyrin repeat domain 26	10pter-q22.1	22852	0.64
ANKRD32	ankyrin repeat domain 32	5q15	84250	0.526
ANKRD37	ankyrin repeat domain 37	4q35.1	353322	0.849
ANKRD39	ankyrin repeat domain 39	2q11.2	51239	0.688
ANKRD43	ankyrin repeat domain 43	5q31.1	134548	0.662
ANKRD45	ankyrin repeat domain 45	1q25.1	339416	0.906
ANKRD5	ankyrin repeat domain 5	20pter-q11.23	63926	0.612
ANXA6	annexin A6	5q32-q34	309	0.683
ANO7	anoctamin 7	2q37.3	50636	0.636
AMN1	antagonist of mitotic exit network 1 homolog (S. cerevisiae)	12p11.21	196394	0.518
AGR3	anterior gradient homolog 3 (Xenopus laevis)	7p21.1	155465	0.833
APH1B	anterior pharynx defective 1 homolog B (C. elegans)	15q22.2	83464	0.683
ANTXR2	anthrax toxin receptor 2	4q21.21	118429	0.556
AZIN1	antizyme inhibitor 1	8q22.3	51582	0.787
APOBEC4	apolipoprotein B mRNA editing enzyme, catalytic polypeptide-like 4 (putative)	1q25.3	403314	0.598
APOO	apolipoprotein O	Xp22.11	79135	0.596
APITD1	apoptosis-inducing, TAF9-like domain 1	1p36.22	378708	0.872
AQP1	aquaporin 1 (Colton blood group)	7p14	358	0.566
AQP4	aquaporin 4	18q11.2-q12.1	361	0.62
AMZ2	archaelysin family metallopeptidase 2	17q24.2	51321	0.612
ADAP2	ArfGAP with dual PH domains 2	17q11.2	55803	0.505
ARMC10	armadillo repeat containing 10	7q22.1	83787	0.54
ARMC2	armadillo repeat containing 2	6q21	84071	0.682
ARMC3	armadillo repeat containing 3	10p12.31	219681	0.751
ARMC4	armadillo repeat containing 4	10p12.1-p11.23	55130	0.68
ARMC8	armadillo repeat containing 8	3q22.3	25852	0.641
ARMC9	armadillo repeat containing 9	2q37.1	80210	0.656
ARMCX1	armadillo repeat containing, X-linked 1	Xq21.33-q22.2	51309	0.628
ACTR3B	ARP3 actin-related protein 3 homolog B (yeast)	7q36.1	57180	0.711
ARRB1	arrestin, beta 1	11q13	408	0.684
ALG2	asparagine-linked glycosylation 2, alpha-1,3-mannosyltransferase homolog (S. cerevisiae)	9q22.33	85365	0.585
ATR	ataxia telangiectasia and Rad3 related	3q22-q24	545	0.526
ATG4C	ATG4 autophagy related 4 homolog C (S. cerevisiae)	1p31.3	84938	0.656
ATL1	atlastin GTPase 1	14q22.1	51062	0.662
ATP5L	ATP synthase, H+ transporting, mitochondrial F0 complex, subunit G	11q23.3	10632	0.573
ATP8B2	ATPase, class I, type 8B, member 2	1q21.3	57198	0.732
ATP6V1E2	ATPase, H+ transporting, lysosomal 31kDa, V1 subunit E2	2p21	90423	0.55
ATP6V1D	ATPase, H+ transporting, lysosomal 34kDa, V1 subunit D	14q23-q24.2	51382	0.81
ABCB10	ATP-binding cassette, sub-family B (MDR/TAP), member 10	1q42.13	23456	0.624
ABCC2	ATP-binding cassette, sub-family C (CFTR/MRP), member 2	10q24	1244	0.671
ABCD2	ATP-binding cassette, sub-family D (ALD), member 2	12q11-q12	225	0.64
B9D2	B9 protein domain 2	19q13.2	80776	0.644
BBS12	Bardet-Biedl syndrome 12	4q27	166379	0.927
BBS4	Bardet-Biedl syndrome 4	15q22.3-q23	585	0.746
BBS9	Bardet-Biedl syndrome 9	7p14	27241	0.865
BHLHE41	basic helix-loop-helix family, member e41	12p11.23-p12.1	79365	0.666
BCDIN3D	BCDIN3 domain containing	12q13.13	144233	0.566
BCO2	beta-carotene oxygenase 2	11q22.3-q23.1	83875	0.573
BICC1	bicaudal C homolog 1 (Drosophila)	10q21.1	80114	0.701
BTD	biotinidase	3p25	686	0.541
BMP2K	BMP2 inducible kinase	4q21.21	55589	0.519
BOLA3	bolA homolog 3 (E. coli)	2p13.1	388962	0.544
BMP6	bone morphogenetic protein 6	6p24-p23	654	0.574
BMPR1A	bone morphogenetic protein receptor, type IA	10q22.3	657	0.54
BRP44	brain protein 44	1q24	25874	0.826
BRAP	BRCA1 associated protein	12q24	8315	0.539
BRCA1	breast cancer 1, early onset	17q21	672	0.581
BCAR3	breast cancer anti-estrogen resistance 3	1p22.1	8412	0.799
BTBD1	BTB (POZ) domain containing 1	15q24	53339	0.663
BTBD3	BTB (POZ) domain containing 3	20p12.2	22903	0.593
BUD31	BUD31 homolog (S. cerevisiae)	7q22.1	8896	0.628
C1GALT1C1	C1GALT1-specific chaperone 1	Xq24	29071	0.506
C2CD3	C2 calcium-dependent domain containing 3	11q13.4	26005	0.666
CDH26	cadherin-like 26	20q13.2-q13.33	60437	0.75
CIB1	calcium and integrin binding 1 (calmyrin)	15q25.3-q26	10519	0.547
CACYBP	calcyclin binding protein	1q24-q25	27101	0.754
CAPS2	calcyphosine 2	12q21.1	84698	0.66
CAPSL	calcyphosine-like	5p13.2	133690	0.928
CLGN	calmegin	4q28.3-q31.1	1047	0.682
CALM2	calmodulin 2 (phosphorylase kinase, delta)	2p21	805	0.711
CREBL2	cAMP responsive element binding protein-like 2	12p13	1389	0.728
CASC1	cancer susceptibility candidate 1	12p12.1	55259	0.804
CASC2	cancer susceptibility candidate 2	10q26.11	255082	0.919
CAP2	CAP, adenylate cyclase-associated protein, 2 (yeast)	6p22.3	10486	0.514
CAPRIN2	caprin family member 2	12p11	65981	0.56
CHST11	carbohydrate (chondroitin 4) sulfotransferase 11	12q	50515	0.746
CPA3	carboxypeptidase A3 (mast cell)	3q21-q25	1359	0.507
CPVL	carboxypeptidase, vitellogenic-like	7p15-p14	54504	0.706
CASD1	CAS1 domain containing 1	7q21.3	64921	0.523
CAT	catalase	11p13	847	0.533
CTSS	cathepsin S	1q21	1520	0.618
CNOT10	CCR4-NOT transcription complex, subunit 10	3p22.3	25904	0.596
CNOT6	CCR4-NOT transcription complex, subunit 6	5q35.3	57472	0.655
CD1E	CD1e molecule	1q22-q23	913	0.504
CD302	CD302 molecule	2q24.2	9936	0.539
CD38	CD38 molecule	4p15	952	0.546
CD46	CD46 molecule, complement regulatory protein	1q32	4179	0.577
CD59	CD59 molecule, complement regulatory protein	11p13	966	0.539
CDC42EP3	CDC42 effector protein (Rho GTPase binding) 3	2p21	10602	0.729
CDS1	CDP-diacylglycerol synthase (phosphatidate cytidylyltransferase) 1	4q21.23	1040	0.785
CAPRIN1	cell cycle associated protein 1	11p13	4076	0.526
CCRK	cell cycle related kinase	9q22.1	23552	0.601
CDC16	cell division cycle 16 homolog (S. cerevisiae)	13q34	8881	0.813
CGRRF1	cell growth regulator with ring finger domain 1	14q22.2	10668	0.659
CETN2	centrin, EF-hand protein, 2	Xq28	1069	0.816
CETN3	centrin, EF-hand protein, 3 (CDC31 homolog, yeast)	5q14.3	1070	0.697
CENPM	centromere protein M	22q13.2	79019	0.589
CEP110	centrosomal protein 110kDa	9q33-q34	11064	0.774
CEP135	centrosomal protein 135kDa	4q12	9662	0.664
CEP57	centrosomal protein 57kDa	11q21	9702	0.608
CEP70	centrosomal protein 70kDa	3q22-q23	80321	0.705
CEP76	centrosomal protein 76kDa	18p11.21	79959	0.593
CEP78	centrosomal protein 78kDa	9q21.2	84131	0.68
CEP97	centrosomal protein 97kDa	3q12.3	79598	0.723
CSPP1	centrosome and spindle pole associated protein 1	8q13.2	79848	0.545
CCT2	chaperonin containing TCP1, subunit 2 (beta)	12q15	10576	0.61
CCT5	chaperonin containing TCP1, subunit 5 (epsilon)	5p15.2	22948	0.541
CX3CR1	chemokine (C-X3-C motif) receptor 1	3p21.3	1524	0.634
CXCL6	chemokine (C-X-C motif) ligand 6 (granulocyte chemotactic protein 2)	4q21	6372	0.548
CBY1	chibby homolog 1 (Drosophila)	22q12	25776	0.671
CHN1	chimerin (chimaerin) 1	2q31.1	1123	0.755
CHN2	chimerin (chimaerin) 2	7p15.3	1124	0.746
CLCN4	chloride channel 4	Xp22.3	1183	0.597
CLCA2	chloride channel accessory 2	1p31-p22	9635	0.549
C1orf101	chromosome 1 open reading frame 101	1q44	257044	0.713
C1orf102	chromosome 1 open reading frame 102	1p34.3	127700	0.701
C1orf114	chromosome 1 open reading frame 114	1q24	57821	0.863
C1orf123	chromosome 1 open reading frame 123	1p32.3	54987	0.539
C1orf125	chromosome 1 open reading frame 125	1q25.2	126859	0.64
C1orf129	chromosome 1 open reading frame 129	1q24.3	80133	0.83
C1orf149	chromosome 1 open reading frame 149	1p35.3-p33	64769	0.707
C1orf150	chromosome 1 open reading frame 150	1q44	148823	0.518
C1orf173	chromosome 1 open reading frame 173	1p31.1	127254	0.645
C1orf201	chromosome 1 open reading frame 201	1p36.11	90529	0.662
C1orf25	chromosome 1 open reading frame 25	1q25.2	81627	0.706
C1orf50	chromosome 1 open reading frame 50	1p34.2	79078	0.564
C1orf87	chromosome 1 open reading frame 87	1p32.1	127795	0.744
C1orf88	chromosome 1 open reading frame 88	1p13.2	128344	0.849
C1orf97	chromosome 1 open reading frame 97	1q32.3	84791	0.596
C10orf25	chromosome 10 open reading frame 25	10q11.21	220979	0.507
C10orf32	chromosome 10 open reading frame 32	10q24.32	119032	0.727
C10orf57	chromosome 10 open reading frame 57	10q22.3	80195	0.739
C10orf63	chromosome 10 open reading frame 63	10p12.1	219670	0.886
C10orf67	chromosome 10 open reading frame 67	10p12.2	256815	0.568
C10orf79	chromosome 10 open reading frame 79	10q25.1	80217	0.513
C10orf93	chromosome 10 open reading frame 93	10q26.3	255352	0.65
C10orf97	chromosome 10 open reading frame 97	10p13	80013	0.749
C11orf30	chromosome 11 open reading frame 30	11q13.5	56946	0.541
C11orf49	chromosome 11 open reading frame 49	11p11.2	79096	0.777
C11orf52	chromosome 11 open reading frame 52	11q23.1	91894	0.816
C11orf60	chromosome 11 open reading frame 60	11q23.3	56912	0.637
C11orf63	chromosome 11 open reading frame 63	11q24.1	79864	0.772
C11orf65	chromosome 11 open reading frame 65	11q22.3	160140	0.682
C11orf67	chromosome 11 open reading frame 67	11q14.1	28971	0.507
C11orf70	chromosome 11 open reading frame 70	11q22.1	85016	0.852
C11orf73	chromosome 11 open reading frame 73	11q14.2	51501	0.551
C11orf74	chromosome 11 open reading frame 74	11p12	119710	0.91
C11orf88	chromosome 11 open reading frame 88	11q23.1	399949	0.591
C11orf92	chromosome 11 open reading frame 92	11q23.1	399948	0.575
C12orf4	chromosome 12 open reading frame 4	12p13.3	57102	0.567
C12orf52	chromosome 12 open reading frame 52	12q24.13	84934	0.681
C12orf60	chromosome 12 open reading frame 60	12p12.3	144608	0.79
C12orf75	chromosome 12 open reading frame 75	12q23.3	387882	0.684
C13orf30	chromosome 13 open reading frame 30	13q14.11	144809	0.507
C14orf100	chromosome 14 open reading frame 100	14q23.1	51528	0.662
C14orf135	chromosome 14 open reading frame 135	14q23.1	64430	0.534
C14orf139	chromosome 14 open reading frame 139	14q32.13	79686	0.664
C14orf142	chromosome 14 open reading frame 142	14q32.12	84520	0.838
C14orf145	chromosome 14 open reading frame 145	14q31.1	145508	0.612
C14orf174	chromosome 14 open reading frame 174	14q24.3	161394	0.732
C14orf179	chromosome 14 open reading frame 179	14q24.3	112752	0.868
C14orf45	chromosome 14 open reading frame 45	14q24.3	80127	0.739
C14orf50	chromosome 14 open reading frame 50	14q23.3	145376	0.612
C14orf79	chromosome 14 open reading frame 79	14q32.33	122616	0.636
C15orf23	chromosome 15 open reading frame 23	15q15.1	90417	0.615
C15orf26	chromosome 15 open reading frame 26	15q25.1	161502	0.816
C15orf33	chromosome 15 open reading frame 33	15q21.1-q21.2	196951	0.74
C15orf38	chromosome 15 open reading frame 38	15q26.1	348110	0.533
C16orf55	chromosome 16 open reading frame 55	16q24.3	124045	0.644
C16orf80	chromosome 16 open reading frame 80	16q21	29105	0.741
C16orf89	chromosome 16 open reading frame 89	16p13.3	146556	0.637
C17orf42	chromosome 17 open reading frame 42	-	79736	0.537
C17orf51	chromosome 17 open reading frame 51	17p11.2	339263	0.502
C17orf58	chromosome 17 open reading frame 58	17q24.2	284018	0.683
C17orf79	chromosome 17 open reading frame 79	17q11.2	55352	0.847
C17orf80	chromosome 17 open reading frame 80	17q25.1	55028	0.609
C18orf1	chromosome 18 open reading frame 1	18p11.2	753	0.67
C2orf39	chromosome 2 open reading frame 39	2p23.3	92749	0.502
C2orf40	chromosome 2 open reading frame 40	2q12.2	84417	0.712
C2orf42	chromosome 2 open reading frame 42	2p14	54980	0.645
C2orf67	chromosome 2 open reading frame 67	2q34	151050	0.719
C2orf70	chromosome 2 open reading frame 70	2p23.3	339778	0.591
C2orf73	chromosome 2 open reading frame 73	2p16.2	129852	0.729
C2orf76	chromosome 2 open reading frame 76	2q14.2	130355	0.83
C2orf77	chromosome 2 open reading frame 77	2q31.1	129881	0.658
C20orf12	chromosome 20 open reading frame 12	20p11.23	55184	0.817
C20orf142	chromosome 20 open reading frame 142	20q13.12	128486	0.646
C20orf26	chromosome 20 open reading frame 26	20p11.23	26074	0.74
C20orf46	chromosome 20 open reading frame 46	20p13	55321	0.575
C20orf85	chromosome 20 open reading frame 85	20q13.32	128602	0.87
C21orf119	chromosome 21 open reading frame 119	21q22.11	84996	0.65
C21orf58	chromosome 21 open reading frame 58	21q22.3	54058	0.744
C21orf59	chromosome 21 open reading frame 59	21q22.1	56683	0.749
C22orf23	chromosome 22 open reading frame 23	22q13.1	84645	0.797
C22orf32	chromosome 22 open reading frame 32	22q13.2	91689	0.631
C3orf15	chromosome 3 open reading frame 15	3q12-q13.3	89876	0.728
C3orf34	chromosome 3 open reading frame 34	3q29	84984	0.769
C3orf38	chromosome 3 open reading frame 38	3p11.2	285237	0.583
C4orf12	chromosome 4 open reading frame 12	4q21.3	404201	0.512
C4orf22	chromosome 4 open reading frame 22	4q21.21	255119	0.581
C4orf3	chromosome 4 open reading frame 3	4q26	401152	0.522
C4orf31	chromosome 4 open reading frame 31	4q27	79625	0.848
C4orf48	chromosome 4 open reading frame 48	4p16.3	401115	0.538
C5orf32	chromosome 5 open reading frame 32	5q31.3	84418	0.818
C5orf33	chromosome 5 open reading frame 33	5p13.2	133686	0.66
C5orf37	chromosome 5 open reading frame 37	5q13.3	134359	0.743
C5orf42	chromosome 5 open reading frame 42	5p13.2	65250	0.598
C5orf49	chromosome 5 open reading frame 49	5p15.31	134121	0.854
C5orf53	chromosome 5 open reading frame 53	5q31	492311	0.515
C5orf54	chromosome 5 open reading frame 54	5q33.3	63920	0.778
C6orf108	chromosome 6 open reading frame 108	6p21.1	10591	0.578
C6orf118	chromosome 6 open reading frame 118	6q27	168090	0.611
C6orf164	chromosome 6 open reading frame 164	6q15-q16.1	63914	0.609
C6orf165	chromosome 6 open reading frame 165	6q15	154313	0.714
C6orf217	chromosome 6 open reading frame 217	6q23.3	441171	0.598
C6orf226	chromosome 6 open reading frame 226	6p21.1	441150	0.53
C6orf35	chromosome 6 open reading frame 35	6q25.3	55836	0.543
C6orf52	chromosome 6 open reading frame 52	6p24.1	347744	0.624
C6orf61	chromosome 6 open reading frame 61	6q22.31	54844	0.737
C7orf11	chromosome 7 open reading frame 11	7p14.1	136647	0.593
C7orf23	chromosome 7 open reading frame 23	7q21.1-q21.2	79161	0.765
C7orf25	chromosome 7 open reading frame 25	7p14-p11.2	79020	0.526
C7orf41	chromosome 7 open reading frame 41	7p15.1	222166	0.528
C7orf46	chromosome 7 open reading frame 46	7p15.3	340277	0.537
C7orf63	chromosome 7 open reading frame 63	7q21.13	79846	0.533
C8orf12	chromosome 8 open reading frame 12	8p23-p22	83656	0.51
C8orf34	chromosome 8 open reading frame 34	8q13	116328	0.785
C8orf37	chromosome 8 open reading frame 37	8q22.1	157657	0.566
C8orf40	chromosome 8 open reading frame 40	8p11.21	114926	0.592
C8orf42	chromosome 8 open reading frame 42	8p23.3	157695	0.783
C8orf47	chromosome 8 open reading frame 47	8q22.2	203111	0.625
C8orf48	chromosome 8 open reading frame 48	8p22	157773	0.557
C8orf83	chromosome 8 open reading frame 83	8q22.1	286144	0.689
C9orf103	chromosome 9 open reading frame 103	9q21-q22	414328	0.649
C9orf116	chromosome 9 open reading frame 116	9q34.3	138162	0.84
C9orf122	chromosome 9 open reading frame 122	9p13.1	158228	0.558
C9orf135	chromosome 9 open reading frame 135	9q21.11	138255	0.83
C9orf156	chromosome 9 open reading frame 156	9q22.33	51531	0.54
C9orf24	chromosome 9 open reading frame 24	9p13.3	84688	0.791
C9orf43	chromosome 9 open reading frame 43	9q32	257169	0.556
C9orf6	chromosome 9 open reading frame 6	9q31.3	54942	0.8
C9orf72	chromosome 9 open reading frame 72	9p21.2	203228	0.788
C9orf93	chromosome 9 open reading frame 93	9p22.3	203238	0.509
CXorf41	chromosome X open reading frame 41	Xq22.3	139212	0.952
CXorf57	chromosome X open reading frame 57	Xq22.3	55086	0.845
CXorf58	chromosome X open reading frame 58	Xp22.11	254158	0.616
CROCCL2	ciliary rootlet coiled-coil, rootletin-like 2	1p36.13	114819	0.526
CLDN8	claudin 8	21q22.11	9073	0.546
CSTF3	cleavage stimulation factor, 3 pre-RNA, subunit 3, 77kDa	11p13	1479	0.535
MYCBP	c-myc binding protein	1p33-p32.2	26292	0.903
COQ10A	coenzyme Q10 homolog A (S. cerevisiae)	12q13.2	93058	0.711
CC2D2A	coiled-coil and C2 domain containing 2A	4p15.33	57545	0.608
CCDC104	coiled-coil domain containing 104	2p16.1	112942	0.883
CCDC11	coiled-coil domain containing 11	18q21.1	220136	0.779
CCDC110	coiled-coil domain containing 110	4q35.1	256309	0.718
CCDC111	coiled-coil domain containing 111	4q35.1	201973	0.597
CCDC113	coiled-coil domain containing 113	16q21	29070	0.811
CCDC121	coiled-coil domain containing 121	2p23.2	79635	0.784
CCDC123	coiled-coil domain containing 123	19q13.11	84902	0.637
CCDC125	coiled-coil domain containing 125	5q13.2	202243	0.501
CCDC126	coiled-coil domain containing 126	7p15.3	90693	0.597
CCDC138	coiled-coil domain containing 138	2q13	165055	0.742
CCDC146	coiled-coil domain containing 146	7q11.23	57639	0.693
CCDC147	coiled-coil domain containing 147	10q25.1	159686	0.916
CCDC148	coiled-coil domain containing 148	2q24.1	130940	0.882
CCDC15	coiled-coil domain containing 15	11q24.2	80071	0.531
CCDC153	coiled-coil domain containing 153	11q23.3	283152	0.689
CCDC19	coiled-coil domain containing 19	1q22	25790	0.694
CCDC23	coiled-coil domain containing 23	1p34.2	374969	0.509
CCDC28A	coiled-coil domain containing 28A	6q23.1-q24.1	25901	0.634
CCDC34	coiled-coil domain containing 34	11p14.1	91057	0.819
CCDC39	coiled-coil domain containing 39	3q26.33	339829	0.677
CCDC40	coiled-coil domain containing 40	17q25.3	55036	0.514
CCDC41	coiled-coil domain containing 41	12q22	51134	0.652
CCDC43	coiled-coil domain containing 43	17q21.31	124808	0.524
CCDC47	coiled-coil domain containing 47	17q23.3	57003	0.508
CCDC52	coiled-coil domain containing 52	3q13.2	152185	0.578
CCDC53	coiled-coil domain containing 53	12q23.2	51019	0.603
CCDC59	coiled-coil domain containing 59	12q21.31	29080	0.59
CCDC82	coiled-coil domain containing 82	11q21	79780	0.773
CCDC85A	coiled-coil domain containing 85A	2p16.1	114800	0.541
CCDC89	coiled-coil domain containing 89	11q14.1	220388	0.603
CCDC91	coiled-coil domain containing 91	12p11.22	55297	0.622
CCDC96	coiled-coil domain containing 96	4p16.1	257236	0.761
COL24A1	collagen, type XXIV, alpha 1	1p22.3	255631	0.576
COMMD3	COMM domain containing 3	10pter-q22.1	23412	0.564
C6	complement component 6	5p13	729	0.814
CNTN5	contactin 5	11q21-q22.2	53942	0.612
COPS8	COP9 constitutive photomorphogenic homolog subunit 8 (Arabidopsis)	2q37.3	10920	0.751
CORT	cortistatin	1p36.22	1325	0.608
CREBBP	CREB binding protein	16p13.3	1387	0.506
CRB1	crumbs homolog 1 (Drosophila)	1q31-q32.1	23418	0.59
CRY1	cryptochrome 1 (photolyase-like)	12q23-q24.1	1407	0.775
CRYZL1	crystallin, zeta (quinone reductase)-like 1	21q21.3	9946	0.731
CUL1	cullin 1	7q36.1	8454	0.501
CXXC4	CXXC finger 4	4q22-q24	80319	0.615
CNGA3	cyclic nucleotide gated channel alpha 3	2q11.2	1261	0.522
CCNA1	cyclin A1	13q12.3-q13	8900	0.645
CCNB1	cyclin B1	5q12	891	0.696
CCNDBP1	cyclin D-type binding-protein 1	15q14-q15	23582	0.534
CNTD1	cyclin N-terminal domain containing 1	17q21.31	124817	0.682
CDKL1	cyclin-dependent kinase-like 1 (CDC2-related kinase)	14q22.1	8814	0.517
CDKL2	cyclin-dependent kinase-like 2 (CDC2-related kinase)	4q21.1	8999	0.596
CST6	cystatin E/M	11q13	1474	0.664
CRIPT	cysteine-rich PDZ-binding protein	2p21	9419	0.795
CRISP2	cysteine-rich secretory protein 2	6p21-qter	7180	0.556
CRISPLD1	cysteine-rich secretory protein LCCL domain containing 1	8q21.11	83690	0.834
CFTR	cystic fibrosis transmembrane conductance regulator (ATP-binding cassette sub-family C, member 7)	7q31.2	1080	0.561
CDADC1	cytidine and dCMP deaminase domain containing 1	13q14.2	81602	0.621
CYB5D1	cytochrome b5 domain containing 1	17p13.1	124637	0.821
CYP2U1	cytochrome P450, family 2, subfamily U, polypeptide 1	4q25	113612	0.525
CYP24A1	cytochrome P450, family 24, subfamily A, polypeptide 1	20q13	1591	0.5
CYP39A1	cytochrome P450, family 39, subfamily A, polypeptide 1	6p21.1-p11.2	51302	0.857
CYGB	cytoglobin	17q25.3	114757	0.515
CPEB1	cytoplasmic polyadenylation element binding protein 1	15q25.2	64506	0.591
DACH1	dachshund homolog 1 (Drosophila)	13q22	1602	0.756
DDO	D-aspartate oxidase	6q21	8528	0.624
DZIP1	DAZ interacting protein 1	13q32.1	22873	0.681
DZIP3	DAZ interacting protein 3, zinc finger	3q13.13	9666	0.559
DCP1B	DCP1 decapping enzyme homolog B (S. cerevisiae)	12p13.33	196513	0.572
DHX57	DEAH (Asp-Glu-Ala-Asp/His) box polypeptide 57	2p22.1	90957	0.5
DHX40	DEAH (Asp-Glu-Ala-His) box polypeptide 40	17q23.1	79665	0.626
DOCK4	dedicator of cytokinesis 4	7q31.1	9732	0.651
DEGS1	degenerative spermatocyte homolog 1, lipid desaturase (Drosophila)	1q42.11	8560	0.632
DHRS12	dehydrogenase/reductase (SDR family) member 12	13q14.3	79758	0.581
DPCD	deleted in a mouse model of primary ciliary dyskinesia	10q24.32	25911	0.819
DENND2D	DENN/MADD domain containing 2D	1p13.3	79961	0.539
DNTTIP1	deoxynucleotidyltransferase, terminal, interacting protein 1	20q13.12	116092	0.655
DSTN	destrin (actin depolymerizing factor)	20p12.1	11034	0.821
DDAH1	dimethylarginine dimethylaminohydrolase 1	1p22	23576	0.502
DLGAP1	discs, large (Drosophila) homolog-associated protein 1	18p11.3	9229	0.672
DIXDC1	DIX domain containing 1	11q23.1	85458	0.715
DMXL1	Dmx-like 1	5q22	1657	0.501
DNAJA1	DnaJ (Hsp40) homolog, subfamily A, member 1	9p13-p12	3301	0.808
DNAJA4	DnaJ (Hsp40) homolog, subfamily A, member 4	15q25.1	55466	0.756
DNAJB4	DnaJ (Hsp40) homolog, subfamily B, member 4	1p31.1	11080	0.752
DNAJC25	DnaJ (Hsp40) homolog, subfamily C , member 25	9q31.3	548645	0.528
DNAJC19	DnaJ (Hsp40) homolog, subfamily C, member 19	3q26.33	131118	0.66
DNAJC27	DnaJ (Hsp40) homolog, subfamily C, member 27	2p23.3	51277	0.68
DNAJC5B	DnaJ (Hsp40) homolog, subfamily C, member 5 beta	8q13.1	85479	0.628
DNAJC6	DnaJ (Hsp40) homolog, subfamily C, member 6	1pter-q31.3	9829	0.736
DNAJC8	DnaJ (Hsp40) homolog, subfamily C, member 8	1p35.3	22826	0.601
DCDC2	doublecortin domain containing 2	6p22.1	51473	0.586
DSCAML1	Down syndrome cell adhesion molecule like 1	11q23	57453	0.702
DPH3	DPH3, KTI11 homolog (S. cerevisiae)	3p24.3	285381	0.634
DPY19L2P2	dpy-19-like 2 pseudogene 2 (C. elegans)	7q22.1	349152	0.5
DYDC1	DPY30 domain containing 1	10q23.1	143241	0.672
DYDC2	DPY30 domain containing 2	10q23.1	84332	0.687
DPY30	dpy-30 homolog (C. elegans)	2p22.3	84661	0.791
DTWD1	DTW domain containing 1	15q21.2	56986	0.675
DUSP16	dual specificity phosphatase 16	12p13	80824	0.57
DUSP19	dual specificity phosphatase 19	2q32.1	142679	0.816
DNAH7	dynein, axonemal, heavy chain 7	2q32.3	56171	0.594
DNAH9	dynein, axonemal, heavy chain 9	17p12	1770	0.747
DNAI2	dynein, axonemal, intermediate chain 2	17q25	64446	0.529
DNAL1	dynein, axonemal, light chain 1	14q24.3	83544	0.54
DNAL4	dynein, axonemal, light chain 4	22q13.1	10126	0.538
DNALI1	dynein, axonemal, light intermediate chain 1	1p35.1	7802	0.78
DYNC1LI1	dynein, cytoplasmic 1, light intermediate chain 1	3p22.3	51143	0.662
DYNC2H1	dynein, cytoplasmic 2, heavy chain 1	11q21-q22.1	79659	0.595
DYNC2LI1	dynein, cytoplasmic 2, light intermediate chain 1	2p25.1-p24.1	51626	0.744
DYNLL1	dynein, light chain, LC8-type 1	12q24.23	8655	0.82
DYNLRB1	dynein, light chain, roadblock-type 1	20q11.21	83658	0.52
DYNLRB2	dynein, light chain, roadblock-type 2	16q23.3	83657	0.897
DYX1C1	dyslexia susceptibility 1 candidate 1	15q21.3	161582	0.647
DMD	dystrophin	Xp21.2	1756	0.573
E2F5	E2F transcription factor 5, p130-binding	8q21.2	1875	0.665
E2F8	E2F transcription factor 8	11p15.1	79733	0.622
EBNA1BP2	EBNA1 binding protein 2	1p35-p33	10969	0.67
EML1	echinoderm microtubule associated protein like 1	14q32	2009	0.88
EVI5	ecotropic viral integration site 5	1p22.1	7813	0.722
ENOX1	ecto-NOX disulfide-thiol exchanger 1	13q14.11	55068	0.718
ENOX2	ecto-NOX disulfide-thiol exchanger 2	Xq25-q26.2	10495	0.653
ENPP2	ectonucleotide pyrophosphatase/phosphodiesterase 2	8q24.1	5168	0.548
ENPP4	ectonucleotide pyrophosphatase/phosphodiesterase 4 (putative function)	6p12.3	22875	0.728
ENPP5	ectonucleotide pyrophosphatase/phosphodiesterase 5 (putative function)	6p21.1-p11.2	59084	0.737
EFCAB2	EF-hand calcium binding domain 2	1q44	84288	0.683
EFCAB6	EF-hand calcium binding domain 6	22q13.1-q13.33	64800	0.73
EFCAB7	EF-hand calcium binding domain 7	1p31.3	84455	0.795
EFHC2	EF-hand domain (C-terminal) containing 2	Xp11.3	80258	0.753
EFHB	EF-hand domain family, member B	3p24.3	151651	0.684
EGLN3	egl nine homolog 3 (C. elegans)	14q13.1	112399	0.752
ELK3	ELK3, ETS-domain protein (SRF accessory protein 2)	12q23	2004	0.728
ELMOD1	ELMO/CED-12 domain containing 1	11q22.3	55531	0.546
ELL3	elongation factor RNA polymerase II-like 3	15q15.3	80237	0.576
ELP3	elongation protein 3 homolog (S. cerevisiae)	8p21.1	55140	0.508
ENAH	enabled homolog (Drosophila)	1q42.12	55740	0.756
ERP27	endoplasmic reticulum protein 27	12p12.3	121506	0.605
EID2	EP300 interacting inhibitor of differentiation 2	19q13.2	163126	0.579
EID2B	EP300 interacting inhibitor of differentiation 2B	19q13.2	126272	0.758
EPDR1	ependymin related protein 1 (zebrafish)	7p14.1	54749	0.655
ESRRG	estrogen-related receptor gamma	1q41	2104	0.731
ETNK1	ethanolamine kinase 1	12p12.1	55500	0.772
EEF1E1	eukaryotic translation elongation factor 1 epsilon 1	6p24.3-p25.1	9521	0.521
EIF4G3	eukaryotic translation initiation factor 4 gamma, 3	1p36.12	8672	0.626
EIF4E3	eukaryotic translation initiation factor 4E family member 3	3p14	317649	0.64
ELFN2	extracellular leucine-rich repeat and fibronectin type III domain containing 2	22q13.1	114794	0.575
EYA1	eyes absent homolog 1 (Drosophila)	8q13.3	2138	0.622
FAM104B	family with sequence similarity 104, member B	Xp11.21	90736	0.867
FAM114A2	family with sequence similarity 114, member A2	5q31-q33	10827	0.628
FAM119A	family with sequence similarity 119, member A	2q33.3	151194	0.673
FAM13C	family with sequence similarity 13, member C	10q21.1	220965	0.728
FAM134B	family with sequence similarity 134, member B	5p15.1	54463	0.533
FAM149B1	family with sequence similarity 149, member B1	10q22.2	317662	0.708
FAM154B	family with sequence similarity 154, member B	15q25.2	283726	0.631
FAM161A	family with sequence similarity 161, member A	2p15	84140	0.759
FAM164C	family with sequence similarity 164, member C	14q24.3	79696	0.778
FAM167A	family with sequence similarity 167, member A	8p23-p22	83648	0.65
FAM172A	family with sequence similarity 172, member A	5q15	83989	0.549
FAM174A	family with sequence similarity 174, member A	5q21.1	345757	0.597
FAM175A	family with sequence similarity 175, member A	4q21.21-q21.23	84142	0.648
FAM177A1	family with sequence similarity 177, member A1	14q13.2	283635	0.528
FAM184A	family with sequence similarity 184, member A	6q22.31	79632	0.697
FAM63B	family with sequence similarity 63, member B	15q22.1	54629	0.541
FAM65B	family with sequence similarity 65, member B	6p22.3-p21.32	9750	0.822
FAM69A	family with sequence similarity 69, member A	1p22.1	388650	0.838
FAM8A1	family with sequence similarity 8, member A1	6p22-p23	51439	0.653
FAM81A	family with sequence similarity 81, member A	15q22.2	145773	0.505
FAM81B	family with sequence similarity 81, member B	5q15	153643	0.759
FAM92A1	family with sequence similarity 92, member A1	8q22.1	137392	0.722
FAIM	Fas apoptotic inhibitory molecule	3q22.3	55179	0.776
FABP6	fatty acid binding protein 6, ileal	5q33.3-q34	2172	0.536
FBXL13	F-box and leucine-rich repeat protein 13	7q22.1	222235	0.659
FBXL2	F-box and leucine-rich repeat protein 2	3p22.3	25827	0.763
FBXO15	F-box protein 15	18q22.3	201456	0.792
FBXO16	F-box protein 16	8p21.1	157574	0.693
FBXO36	F-box protein 36	2q36.3	130888	0.654
FBXO8	F-box protein 8	4q34.1	26269	0.818
FER	fer (fps/fes related) tyrosine kinase	5q21	2241	0.547
FARP1	FERM, RhoGEF (ARHGEF) and pleckstrin domain protein 1 (chondrocyte-derived)	13q32.2	10160	0.544
FGFR1OP	FGFR1 oncogene partner	6q27	11116	0.715
FGF14	fibroblast growth factor 14	13q34	2259	0.664
FMOD	fibromodulin	1q32	2331	0.54
FSD1L	fibronectin type III and SPRY domain containing 1-like	9q31	83856	0.8
FSIP1	fibrous sheath interacting protein 1	15q14	161835	0.653
FCN3	ficolin (collagen/fibrinogen domain containing) 3 (Hakata antigen)	1p36.11	8547	0.518
FILIP1	filamin A interacting protein 1	6q14.1	27145	0.683
FLJ26850	FLJ26850 protein	19q13.33	400710	0.749
FLJ31132	FLJ31132 protein	Xq26.3	441522	0.671
FLJ40142	FLJ40142 protein	12q24.11	400073	0.678
FHAD1	forkhead-associated (FHA) phosphopeptide binding domain 1	1p36.21	114827	0.757
FMN2	formin 2	1q43	56776	0.717
FHOD3	formin homology 2 domain containing 3	18q12	80206	0.573
FMNL2	formin-like 2	2q23.3	114793	0.525
FHL1	four and a half LIM domains 1	Xq26	2273	0.537
FXR1	fragile X mental retardation, autosomal homolog 1	3q28	8087	0.548
FSD1CL	FSD1 C-terminal like	9q31	405752	0.774
FRY	furry homolog (Drosophila)	13q13.1	10129	0.528
FXYD2	FXYD domain containing ion transport regulator 2	11q23	486	0.503
FYN	FYN oncogene related to SRC, FGR, YES	6q21	2534	0.553
GFM2	G elongation factor, mitochondrial 2	5q13	84340	0.678
GPR116	G protein-coupled receptor 116	6p12.3	221395	0.696
GALK2	galactokinase 2	15q21.1	2585	0.846
GALNS	galactosamine (N-acetyl)-6-sulfate sulfatase	16q24.3	2588	0.581
GALM	galactose mutarotase (aldose 1-epimerase)	2p22.1	130589	0.627
GALC	galactosylceramidase	14q31	2581	0.586
GATA2	GATA binding protein 2	3q21.3	2624	0.619
GATA6	GATA binding protein 6	18q11.1-q11.2	2627	0.647
GZF1	GDNF-inducible zinc finger protein 1	20p12.3-p11.21	64412	0.546
GEMIN6	gem (nuclear organelle) associated protein 6	2p22.1	79833	0.679
GTF2A1	general transcription factor IIA, 1, 19/37kDa	14q31.1	2957	0.684
GTF2H5	general transcription factor IIH, polypeptide 5	6q25.3	404672	0.665
GLIS3	GLIS family zinc finger 3	9p24.2	169792	0.688
GCNT1	glucosaminyl (N-acetyl) transferase 1, core 2 (beta-1,6-N-acetylglucosaminyltransferase)	9q13	2650	0.562
GLRX3	glutaredoxin 3	10q26	10539	0.516
GPX8	glutathione peroxidase 8 (putative)	5q11.2	493869	0.657
GNPAT	glyceronephosphate O-acyltransferase	1q42	8443	0.601
GLRB	glycine receptor, beta	4q31.3	2743	0.604
GPM6B	glycoprotein M6B	Xp22.2	2824	0.788
GLT8D1	glycosyltransferase 8 domain containing 1	3p21.1	55830	0.847
GLO1	glyoxalase I	6p21.3-p21.1	2739	0.504
GPN3	GPN-loop GTPase 3	12q24.11	51184	0.565
GRAMD2	GRAM domain containing 2	15q23	196996	0.544
GAB3	GRB2-associated binding protein 3	Xq28	139716	0.508
GRSF1	G-rich RNA sequence binding factor 1	4q13	2926	0.583
GADD45G	growth arrest and DNA-damage-inducible, gamma	9q22.1-q22.2	10912	0.578
GAS7	growth arrest-specific 7	17p13.1	8522	0.809
GIN1	gypsy retrotransposon integrase 1	5q21.1	54826	0.6
H2AFV	H2A histone family, member V	7p13	94239	0.593
HEY2	hairy/enhancer-of-split related with YRPW motif 2	6q21	23493	0.63
HDHD2	haloacid dehalogenase-like hydrolase domain containing 2	18q21.1	84064	0.561
HSPH1	heat shock 105kDa/110kDa protein 1	13q12.3	10808	0.725
HSPE1	heat shock 10kDa protein 1 (chaperonin 10)	2q33.1	3336	0.607
HSPA12A	heat shock 70kDa protein 12A	10q26.12	259217	0.586
HSPA4L	heat shock 70kDa protein 4-like	4q28	22824	0.585
HSP90AA1	heat shock protein 90kDa alpha (cytosolic), class A member 1	14q32.33	3320	0.564
HSPB11	heat shock protein family B (small), member 11	1p32.1-p33	51668	0.868
HNRPLL	heterogeneous nuclear ribonucleoprotein L-like	2p22.1	92906	0.782
HMGN3	high mobility group nucleosomal binding domain 3	6q14.1	9324	0.742
HINT3	histidine triad nucleotide binding protein 3	6q22.32	135114	0.572
HAT1	histone acetyltransferase 1	2q31.2-q33.1	8520	0.646
HIST1H1C	histone cluster 1, H1c	6p21.3	3006	0.683
HIST1H2AC	histone cluster 1, H2ac	6p21.3	8334	0.686
HIST1H2AE	histone cluster 1, H2ae	6p22.2-p21.1	3012	0.559
HIST1H2AK	histone cluster 1, H2ak	6p22-p21.3	8330	0.547
HIST1H2BC	histone cluster 1, H2bc	6p21.3	8347	0.723
HIST1H2BD	histone cluster 1, H2bd	6p21.3	3017	0.814
HIST1H2BG	histone cluster 1, H2bg	6p21.3	8339	0.652
HIST1H3E	histone cluster 1, H3e	6p21.3	8353	0.691
HIST1H4D	histone cluster 1, H4d	6p21.3	8360	0.645
HIST1H4H	histone cluster 1, H4h	6p21.3	8365	0.703
HDAC8	histone deacetylase 8	Xq13	55869	0.552
HTRA1	HtrA serine peptidase 1	10q26.3	5654	0.612
HABP4	hyaluronan binding protein 4	9q22.3-q31	22927	0.566
HADH	hydroxyacyl-Coenzyme A dehydrogenase	4q22-q26	3033	0.552
HSDL1	hydroxysteroid dehydrogenase like 1	16q24.1	83693	0.726
HSDL2	hydroxysteroid dehydrogenase like 2	9q32	84263	0.673
LOC441104	hypothetical gene supported by AB002449	5q22.3	441104	0.616
LOC388279	hypothetical gene supported by AF275804	16q12.2	388279	0.667
LOC441468	hypothetical gene supported by AK024177	9q34.11	441468	0.553
FLJ36644	hypothetical gene supported by AK093963	17q24.3	400617	0.644
LOC389183	hypothetical gene supported by BC028116	3q27.3	389183	0.505
LOC121838	hypothetical LOC121838	13q14.11	121838	0.72
FLJ27352	hypothetical LOC145788	15q21.3	145788	0.902
LOC151162	hypothetical LOC151162	2q21.3	151162	0.532
LOC220930	hypothetical LOC220930	10p11.23	220930	0.653
LOC283666	hypothetical LOC283666	15q21.3	283666	0.666
LOC284440	hypothetical LOC284440	19p13.11	284440	0.552
LOC285735	hypothetical LOC285735	6q23.2	285735	0.565
LOC344595	hypothetical LOC344595	3q13.12	344595	0.816
LOC388789	hypothetical LOC388789	20p11.23	388789	0.597
LOC389815	hypothetical LOC389815	9q34.3	389815	0.676
LOC400125	hypothetical LOC400125	13q14.11	400125	0.67
LOC400701	hypothetical LOC400701	19q13.2	400701	0.648
LOC401052	hypothetical LOC401052	3p25.3	401052	0.752
LOC401431	hypothetical LOC401431	7q36.1	401431	0.546
FLJ90757	hypothetical LOC440465	17q25.3	440465	0.656
MGC3771	hypothetical LOC81854	16p13.3	81854	0.509
LOC158960	hypothetical protein BC009467	Xq28	158960	0.796
LOC114977	hypothetical protein BC014148	19p13.11	114977	0.512
FLJ21511	hypothetical protein FLJ21511	4p12-p11	80157	0.65
FLJ23529	hypothetical protein FLJ23529	2p11.2	79964	0.747
FLJ90723	hypothetical protein FLJ90723	5p13.1	285580	0.566
HSPC152	hypothetical protein HSPC152	11q13.1	51504	0.609
LOC144571	hypothetical protein LOC144571	12p13.31	144571	0.553
LOC144997	hypothetical protein LOC144997	13q14.3	144997	0.544
LOC145842	hypothetical protein LOC145842	15q22.2	145842	0.598
LOC202051	hypothetical protein LOC202051	5q31.2	202051	0.526
LOC202781	hypothetical protein LOC202781	7q36.2	202781	0.546
LOC257396	hypothetical protein LOC257396	5q11.2	257396	0.551
LOC283400	hypothetical protein LOC283400	12q13.13	283400	0.76
LOC283480	hypothetical protein LOC283480	13q33.1	283480	0.61
LOC283481	hypothetical protein LOC283481	13q33.1	283481	0.667
LOC283874	hypothetical protein LOC283874	16p13.3	283874	0.531
LOC284017	hypothetical protein LOC284017	17p13.3	284017	0.624
LOC284023	hypothetical protein LOC284023	17p13.1	284023	0.644
LOC284926	hypothetical protein LOC284926	22q13.31	284926	0.524
LOC285927	hypothetical protein LOC285927	7p22.2	285927	0.515
LOC285986	hypothetical protein LOC285986	7q21.3	285986	0.568
LOC286189	hypothetical protein LOC286189	8q13.1	286189	0.886
LOC90835	hypothetical protein LOC90835	16p11.2	90835	0.599
IK	IK cytokine, down-regulator of HLA II	5q31.3	3550	0.818
IMMP1L	IMP1 inner mitochondrial membrane peptidase-like (S. cerevisiae)	11p13	196294	0.742
IPO11	importin 11	5q12.1	51194	0.668
IPW	imprinted in Prader-Willi syndrome (non-protein coding)	15q11-q12	3653	0.605
ING2	inhibitor of growth family, member 2	4q35.1	3622	0.652
IKBKAP	inhibitor of kappa light polypeptide gene enhancer in B-cells, kinase complex-associated protein	9q31	8518	0.604
INSIG2	insulin induced gene 2	2q14.1	51141	0.603
IGFBP7	insulin-like growth factor binding protein 7	4q12	3490	0.563
INTS8	integrator complex subunit 8	8q22.1	55656	0.633
ITGB3BP	integrin beta 3 binding protein (beta3-endonexin)	1p31.3	23421	0.549
ITGBL1	integrin, beta-like 1 (with EGF-like repeat domains)	13q33	9358	0.676
IL12A	interleukin 12A (natural killer cell stimulatory factor 1, cytotoxic lymphocyte maturation factor 1, p35)	3q25.33-q26	3592	0.62
IL13RA1	interleukin 13 receptor, alpha 1	Xq24	3597	0.614
IL16	interleukin 16 (lymphocyte chemoattractant factor)	15q26.3	3603	0.618
IL17RB	interleukin 17 receptor B	3p21.1	55540	0.644
IL20RA	interleukin 20 receptor, alpha	6q22.33-q23.1	53832	0.702
IL5RA	interleukin 5 receptor, alpha	3p26-p24	3568	0.658
IL7	interleukin 7	8q12-q13	3574	0.836
IRAK1BP1	interleukin-1 receptor-associated kinase 1 binding protein 1	6q14-q15	134728	0.595
IFLTD1	intermediate filament tail domain containing 1	12p12.1	160492	0.656
IFT20	intraflagellar transport 20 homolog (Chlamydomonas)	17q11.2	90410	0.781
IFT52	intraflagellar transport 52 homolog (Chlamydomonas)	-	51098	0.832
IFT57	intraflagellar transport 57 homolog (Chlamydomonas)	3q13.12	55081	0.922
IFT88	intraflagellar transport 88 homolog (Chlamydomonas)	13q12.1	8100	0.822
INTU	inturned planar cell polarity effector homolog (Drosophila)	4q28.1	27152	0.653
IQUB	IQ motif and ubiquitin domain containing	7q31.32	154865	0.89
IQCD	IQ motif containing D	12q24.13	115811	0.799
IQCG	IQ motif containing G	3q29	84223	0.634
IQGAP2	IQ motif containing GTPase activating protein 2	5q13.3	10788	0.587
IQCH	IQ motif containing H	15q23	64799	0.841
IQCK	IQ motif containing K	16p12.3	124152	0.821
IQCA1	IQ motif containing with AAA domain 1	2q37.2-q37.3	79781	0.622
ISCA1	iron-sulfur cluster assembly 1 homolog (S. cerevisiae)	9q21.33	81689	0.807
ISCA2	iron-sulfur cluster assembly 2 homolog (S. cerevisiae)	14q24.3	122961	0.705
ISCU	iron-sulfur cluster scaffold homolog (E. coli)	12q24.1	23479	0.637
ICA1L	islet cell autoantigen 1,69kDa-like	2q33.1	130026	0.687
JAZF1	JAZF zinc finger 1	7p15.2-p15.1	221895	0.715
JRKL	jerky homolog-like (mouse)	11q21	8690	0.703
JPH1	junctophilin 1	8q21	56704	0.516
KPNA5	karyopherin alpha 5 (importin alpha 6)	6q22.2	3841	0.522
KATNA1	katanin p60 (ATPase-containing) subunit A 1	6q25.1	11104	0.626
KATNAL1	katanin p60 subunit A-like 1	13q12.3	84056	0.841
KATNAL2	katanin p60 subunit A-like 2	18q21.1	83473	0.739
KLHDC10	kelch domain containing 10	7q32.2	23008	0.588
KLHDC9	kelch domain containing 9	1q23.3	126823	0.776
KBTBD10	kelch repeat and BTB (POZ) domain containing 10	2q31.1	10324	0.637
KBTBD4	kelch repeat and BTB (POZ) domain containing 4	11p11.2	55709	0.697
KLHL13	kelch-like 13 (Drosophila)	Xq23-q24	90293	0.826
KLHL32	kelch-like 32 (Drosophila)	6q16.1	114792	0.774
KLHL7	kelch-like 7 (Drosophila)	7p15.3	55975	0.768
KIAA0040	KIAA0040	1q24-q25	9674	0.766
KIAA0174	KIAA0174	16q22.3	9798	0.67
KIAA0232	KIAA0232	4p16.1	9778	0.54
KIAA0367	KIAA0367	9q21.13	23273	0.53
KIAA0562	KIAA0562	1p36.32	9731	0.571
KIAA0586	KIAA0586	14q23.1	9786	0.689
KIAA0748	KIAA0748	12q13.2	9840	0.54
KIAA0841	KIAA0841	19q13.12	23354	0.619
KIAA1009	KIAA1009	6q14.3	22832	0.775
KIAA1279	KIAA1279	10q21.3	26128	0.544
KIAA1430	KIAA1430	4q35.1	57587	0.737
KIAA1712	KIAA1712	4q34	80817	0.66
KIAA1797	KIAA1797	9p21	54914	0.6
KIAA1841	KIAA1841	2q14	84542	0.578
KIAA1958	KIAA1958	9q32	158405	0.588
KIF6	kinesin family member 6	6p21.2	221458	0.776
KIF9	kinesin family member 9	3p21.31	64147	0.83
KL	klotho	13q12	9365	0.615
KLRAQ1	KLRAQ motif containing 1	2p16.3	129285	0.677
KLF10	Kruppel-like factor 10	8q22.2	7071	0.575
KLF12	Kruppel-like factor 12	13q22	11278	0.646
KLF15	Kruppel-like factor 15	3q13-q21	28999	0.524
LTF	lactotransferrin	3p21.31	4057	0.536
LASS4	LAG1 homolog, ceramide synthase 4	19p13.2	79603	0.666
LXN	latexin	3q25.32	56925	0.813
LCA5	Leber congenital amaurosis 5	6q14.1	167691	0.77
LCA5L	Leber congenital amaurosis 5-like	21q22.2	150082	0.783
LRRC18	leucine rich repeat containing 18	10q11.22	474354	0.771
LRRC27	leucine rich repeat containing 27	10q26.3	80313	0.788
LRRC34	leucine rich repeat containing 34	3q26.2	151827	0.819
LRRC46	leucine rich repeat containing 46	17q21.32	90506	0.644
LRRC48	leucine rich repeat containing 48	17p11.2	83450	0.528
LRRC49	leucine rich repeat containing 49	15q23	54839	0.819
LRRC57	leucine rich repeat containing 57	15q15.1	255252	0.611
LRRC6	leucine rich repeat containing 6	8q24.22	23639	0.817
LZIC	leucine zipper and CTNNBIP1 domain containing	1p36.22	84328	0.631
LZTFL1	leucine zipper transcription factor-like 1	3p21.3	54585	0.914
LRGUK	leucine-rich repeats and guanylate kinase domain containing	7q33	136332	0.63
LRRIQ3	leucine-rich repeats and IQ motif containing 3	1p31.1	127255	0.748
LIFR	leukemia inhibitory factor receptor alpha	5p13-p12	3977	0.605
LNP1	leukemia NUP98 fusion partner 1	3q12.2	348801	0.73
LIMCH1	LIM and calponin homology domains 1	4p13	22998	0.752
LMO1	LIM domain only 1 (rhombotin 1)	11p15	4004	0.51
LMO3	LIM domain only 3 (rhombotin-like 2)	12p12.3	55885	0.818
LOC440806	LOC440806	22q11.21	440806	0.547
LOC441069	LOC441069	5p12	441069	0.696
LOC441078	LOC441078	5q13.2	441078	0.623
LRP8	low density lipoprotein receptor-related protein 8, apolipoprotein e receptor	1p34	7804	0.719
LRBA	LPS-responsive vesicle trafficking, beach and anchor containing	4q31.3	987	0.66
LRP2BP	LRP2 binding protein	4q35.1	55805	0.912
LTV1	LTV1 homolog (S. cerevisiae)	6q24.2	84946	0.533
LYAR	Ly1 antibody reactive homolog (mouse)	4p16.2	55646	0.681
LYRM1	LYR motif containing 1	16p11.2	57149	0.806
LYRM2	LYR motif containing 2	6q14.2-q16.1	57226	0.526
LYRM4	LYR motif containing 4	6p25.1	57128	0.703
KDM3A	lysine (K)-specific demethylase 3A	2p11.2	55818	0.623
LYSMD2	LysM, putative peptidoglycan-binding, domain containing 2	15q21.2	256586	0.625
LCLAT1	lysocardiolipin acyltransferase 1	2p23.1	253558	0.503
LPAR3	lysophosphatidic acid receptor 3	1p22.3	23566	0.511
MAD2L1	MAD2 mitotic arrest deficient-like 1 (yeast)	4q27	4085	0.675
MDP-1	magnesium-dependent phosphatase 1	14q12	145553	0.755
MAK10	MAK10 homolog, amino-acid N-acetyltransferase subunit (S. cerevisiae)	9q21.33	60560	0.534
MDH1B	malate dehydrogenase 1B, NAD (soluble)	2q33.3	130752	0.879
MAK	male germ cell-associated kinase	6p24	4117	0.707
MAN1A2	mannosidase, alpha, class 1A, member 2	1p13	10905	0.537
MGP	matrix Gla protein	12p13.1-p12.3	4256	0.665
MDM1	Mdm1 nuclear protein homolog (mouse)	12q15	56890	0.849
MED11	mediator complex subunit 11	17p13.2	400569	0.508
MED30	mediator complex subunit 30	8q24.11	90390	0.724
MED7	mediator complex subunit 7	5q33.3	9443	0.67
MNS1	meiosis-specific nuclear structural 1	15q21.3	55329	0.682
MEIS2	Meis homeobox 2	15q14	4212	0.572
MAGEH1	melanoma antigen family H, 1	Xp11.21	28986	0.548
MAGI2	membrane associated guanylate kinase, WW and PDZ domain containing 2	7q21	9863	0.698
MS4A2	membrane-spanning 4-domains, subfamily A, member 2 (Fc fragment of IgE, high affinity I, receptor for; beta polypeptide)	11q13	2206	0.544
MS4A8B	membrane-spanning 4-domains, subfamily A, member 8B	11q12.2	83661	0.72
MSRB3	methionine sulfoxide reductase B3	12q14.3	253827	0.655
MTHFD2L	methylenetetrahydrofolate dehydrogenase (NADP+ dependent) 2-like	4q13.3	441024	0.704
MCEE	methylmalonyl CoA epimerase	2p13.3	84693	0.577
METT10D	methyltransferase 10 domain containing	17p13.3	79066	0.654
MITF	microphthalmia-associated transcription factor	3p14.2-p14.1	4286	0.509
MGST3	microsomal glutathione S-transferase 3	1q23	4259	0.68
MAP1LC3B	microtubule-associated protein 1 light chain 3 beta	16q24.2	81631	0.529
MAP6	microtubule-associated protein 6	11q13.5	4135	0.806
MAP9	microtubule-associated protein 9	4q32.1	79884	0.527
MIOS	missing oocyte, meiosis regulator, homolog (Drosophila)	7p22-p21	54468	0.727
MIPEP	mitochondrial intermediate peptidase	13q12	4285	0.587
MRP63	mitochondrial ribosomal protein 63	13q12.11	78988	0.69
MRPL16	mitochondrial ribosomal protein L16	11q12-q13.1	54948	0.529
MRPL17	mitochondrial ribosomal protein L17	11p15.5-p15.4	63875	0.606
MRPL18	mitochondrial ribosomal protein L18	6q25.3	29074	0.733
MRPL20	mitochondrial ribosomal protein L20	1p36.3-p36.2	55052	0.596
MRPL39	mitochondrial ribosomal protein L39	21q21.3	54148	0.564
MRPL40	mitochondrial ribosomal protein L40	22q11.21	64976	0.602
MRPL42	mitochondrial ribosomal protein L42	12q22	28977	0.589
MRPL48	mitochondrial ribosomal protein L48	11q13.4	51642	0.705
MRPL53	mitochondrial ribosomal protein L53	2p13.1	116540	0.691
MRPS10	mitochondrial ribosomal protein S10	6p21.1	55173	0.627
MRPS17	mitochondrial ribosomal protein S17	7p11	51373	0.725
MRPS21	mitochondrial ribosomal protein S21	1q21	54460	0.617
MRPS31	mitochondrial ribosomal protein S31	13q14.11	10240	0.533
MRPS6	mitochondrial ribosomal protein S6	21q21.3-q22.1	64968	0.729
MAPK9	mitogen-activated protein kinase 9	5q35	5601	0.592
MAP3K13	mitogen-activated protein kinase kinase kinase 13	3q27	9175	0.506
MOBKL1A	MOB1, Mps One Binder kinase activator-like 1A (yeast)	4q13.3	92597	0.552
MKX	mohawk homeobox	10p12.1	283078	0.732
MOCS2	molybdenum cofactor synthesis 2	5q11	4338	0.651
MORN2	MORN repeat containing 2	2p22.1	378464	0.929
MORN3	MORN repeat containing 3	12q24.31	283385	0.671
MORN4	MORN repeat containing 4	10q24.1	118812	0.619
MORN5	MORN repeat containing 5	9q33.2	254956	0.863
MORF4L2	mortality factor 4 like 2	Xq22	9643	0.733
MOSPD1	motile sperm domain containing 1	Xq26.3	56180	0.77
MRE11A	MRE11 meiotic recombination 11 homolog A (S. cerevisiae)	11q21	4361	0.538
MSX2	msh homeobox 2	5q34-q35	4488	0.501
MUC15	mucin 15, cell surface associated	11p14.3	143662	0.63
MCFD2	multiple coagulation factor deficiency 2	2p21	90411	0.554
MPDZ	multiple PDZ domain protein	9p24-p22	8777	0.725
MBNL2	muscleblind-like 2 (Drosophila)	13q32.1	10150	0.557
MSH2	mutS homolog 2, colon cancer, nonpolyposis type 1 (E. coli)	2p22-p21	4436	0.608
MSH6	mutS homolog 6 (E. coli)	2p16	2956	0.645
MYCT1	myc target 1	6q25.2	80177	0.704
MYCBPAP	MYCBP associated protein	17q21.33	84073	0.729
MYEF2	myelin expression factor 2	15q21.1	50804	0.727
MLF1	myeloid leukemia factor 1	3q25.1	4291	0.902
MLLT4	myeloid/lymphoid or mixed-lineage leukemia (trithorax homolog, Drosophila); translocated to, 4	6q27	4301	0.588
MYLK	myosin light chain kinase	3q21	4638	0.596
MYO5A	myosin VA (heavy chain 12, myoxin)	15q21	4644	0.601
MYH10	myosin, heavy chain 10, non-muscle	17p13	4628	0.814
MTM1	myotubularin 1	Xq28	4534	0.676
MTMR15	myotubularin related protein 15	15q13.2-q13.3	22909	0.582
MTMR2	myotubularin related protein 2	11q22	8898	0.862
N6AMT2	N-6 adenine-specific DNA methyltransferase 2 (putative)	13q12.11	221143	0.677
NAT1	N-acetyltransferase 1 (arylamine N-acetyltransferase)	8p23.1-p21.3	9	0.751
NDUFAF3	NADH dehydrogenase (ubiquinone) 1 alpha subcomplex, assembly factor 3	3p21.31	25915	0.734
NDUFAB1	NADH dehydrogenase (ubiquinone) 1, alpha/beta subcomplex, 1, 8kDa	16p12.1	4706	0.642
NDUFC1	NADH dehydrogenase (ubiquinone) 1, subcomplex unknown, 1, 6kDa	4q28.2-q31.1	4717	0.586
NANOS1	nanos homolog 1 (Drosophila)	10q26.11	340719	0.579
NPR2	natriuretic peptide receptor B/guanylate cyclase B (atrionatriuretic peptide receptor B)	9p21-p12	4882	0.546
N4BP2L1	NEDD4 binding protein 2-like 1	13q12-q13	90634	0.664
NELL2	NEL-like 2 (chicken)	12q13.11-q13.12	4753	0.565
NPHP1	nephronophthisis 1 (juvenile)	2q13	4867	0.866
NEDD4L	neural precursor cell expressed, developmentally down-regulated 4-like	18q21	23327	0.75
NBAS	neuroblastoma amplified sequence	2p24	51594	0.545
NMBR	neuromedin B receptor	6q21-qter	4829	0.641
NEGR1	neuronal growth regulator 1	1p31.1	257194	0.821
NPAS3	neuronal PAS domain protein 3	14q12-q13	64067	0.611
NOVA1	neuro-oncological ventral antigen 1	14q	4857	0.594
NRP2	neuropilin 2	2q33.3	8828	0.64
NKIRAS1	NFKB inhibitor interacting Ras-like 1	3p24.2	28512	0.629
NFU1	NFU1 iron-sulfur cluster scaffold homolog (S. cerevisiae)	2p15-p13	27247	0.701
NHSL1	NHS-like 1	6q23.3	57224	0.555
NEK10	NIMA (never in mitosis gene a)- related kinase 10	3p24.1	152110	0.648
NEK11	NIMA (never in mitosis gene a)- related kinase 11	3q22.1	79858	0.802
NEK4	NIMA (never in mitosis gene a)-related kinase 4	3p21.1	6787	0.786
NEK7	NIMA (never in mitosis gene a)-related kinase 7	1q31.3	140609	0.733
NIT2	nitrilase family, member 2	3q12.2	56954	0.594
NIPA1	non imprinted in Prader-Willi/Angelman syndrome 1	15q11.2	123606	0.543
NME5	non-metastatic cells 5, protein expressed in (nucleoside-diphosphate kinase)	5q31	8382	0.923
NME7	non-metastatic cells 7, protein expressed in (nucleoside-diphosphate kinase)	1q24	29922	0.874
NCRNA00153	non-protein coding RNA 153	20pter-q11.23	55857	0.738
NCRNA00166	non-protein coding RNA 166	1q21.3	284485	0.841
NCRNA00081	non-protein coding RNA 81	10q25.2	92482	0.779
NR0B2	nuclear receptor subfamily 0, group B, member 2	1p36.1	8431	0.552
NR2F1	nuclear receptor subfamily 2, group F, member 1	5q14	7025	0.815
NRF1	nuclear respiratory factor 1	7q32	4899	0.686
NFYB	nuclear transcription factor Y, beta	12q22-q23	4801	0.576
NFXL1	nuclear transcription factor, X-box binding-like 1	4p12	152518	0.504
NXT2	nuclear transport factor 2-like export factor 2	Xq22.3	55916	0.57
NOL7	nucleolar protein 7, 27kDa	6p23	51406	0.752
NUP107	nucleoporin 107kDa	12q15	57122	0.641
NUP37	nucleoporin 37kDa	12q23.2	79023	0.652
NUP62CL	nucleoporin 62kDa C-terminal like	Xq22.3	54830	0.817
NSBP1	nucleosomal binding protein 1	Xq13.3	79366	0.602
NUBP1	nucleotide binding protein 1 (MinD homolog, E. coli)	16p13.13	4682	0.567
NUDT16P	nudix (nucleoside diphosphate linked moiety X)-type motif 16 pseudogene	3q22.1	152195	0.598
NUDT4	nudix (nucleoside diphosphate linked moiety X)-type motif 4	12q21	11163	0.685
NUDT5	nudix (nucleoside diphosphate linked moiety X)-type motif 5	10p14-p13	11164	0.722
NUDT9	nudix (nucleoside diphosphate linked moiety X)-type motif 9	4q22.1	53343	0.678
OCLN	occludin	5q13.1	4950	0.701
OCIAD1	OCIA domain containing 1	4p11	54940	0.59
OMA1	OMA1 homolog, zinc metallopeptidase (S. cerevisiae)	1p32.1	115209	0.512
OFD1	oral-facial-digital syndrome 1	Xp22	8481	0.529
OSTbeta	organic solute transporter beta	15q22.31	123264	0.798
ORC3L	origin recognition complex, subunit 3-like (yeast)	6q14.3-q16.1	23595	0.594
ORC4L	origin recognition complex, subunit 4-like (yeast)	2q22-q23	5000	0.732
OAZ1	ornithine decarboxylase antizyme 1	19p13.3	4946	0.505
OAZ3	ornithine decarboxylase antizyme 3	1q21.3	51686	0.537
OXR1	oxidation resistance 1	8q23	55074	0.565
OSGIN2	oxidative stress induced growth inhibitor family member 2	8q21	734	0.513
OSBPL3	oxysterol binding protein-like 3	7p15	26031	0.637
OSBPL6	oxysterol binding protein-like 6	2q31-q32.1	114880	0.718
PALMD	palmdelphin	1p22-p21	54873	0.92
PNMA6A	paraneoplastic antigen like 6A	Xq28	84968	0.554
PACRG	PARK2 co-regulated	6q26	135138	0.837
PACRGL	PARK2 co-regulated-like	4p15.31	133015	0.82
PASK	PAS domain containing serine/threonine kinase	2q37.3	23178	0.527
LOC387647	patched domain containing 3 pseudogene	10p11.23	387647	0.518
PSIP1	PC4 and SFRS1 interacting protein 1	9p22.3	11168	0.579
PELI2	pellino homolog 2 (Drosophila)	14q21	57161	0.592
PPIL1	peptidylprolyl isomerase (cyclophilin)-like 1	6p21.1	51645	0.605
PPIL6	peptidylprolyl isomerase (cyclophilin)-like 6	6q21	285755	0.703
PPID	peptidylprolyl isomerase D	4q31.3	5481	0.742
PPIE	peptidylprolyl isomerase E (cyclophilin E)	1p32	10450	0.634
PEX11A	peroxisomal biogenesis factor 11 alpha	15q26.1	8800	0.62
PEX12	peroxisomal biogenesis factor 12	17q12	5193	0.627
PECI	peroxisomal D3,D2-enoyl-CoA isomerase	6p24.3	10455	0.612
PECR	peroxisomal trans-2-enoyl-CoA reductase	2q35	55825	0.644
PSPN	persephin	19p13.3	5623	0.529
PHF17	PHD finger protein 17	4q26-q27	79960	0.748
PBLD	phenazine biosynthesis-like protein domain containing	10pter-q25.3	64081	0.774
PPAPDC1B	phosphatidic acid phosphatase type 2 domain containing 1B	8p12	84513	0.659
PI4K2B	phosphatidylinositol 4-kinase type 2 beta	4p15.2	55300	0.595
PIGK	phosphatidylinositol glycan anchor biosynthesis, class K	1p31.1	10026	0.699
PIGX	phosphatidylinositol glycan anchor biosynthesis, class X	3q29	54965	0.535
PIGY	phosphatidylinositol glycan anchor biosynthesis, class Y	4q22.1	84992	0.553
PDE3A	phosphodiesterase 3A, cGMP-inhibited	12p12	5139	0.587
PDE4DIP	phosphodiesterase 4D interacting protein	1q12	9659	0.789
PDE8B	phosphodiesterase 8B	5q14.1	8622	0.643
PGM2L1	phosphoglucomutase 2-like 1	11q13.4	283209	0.531
PIK3CD	phosphoinositide-3-kinase, catalytic, delta polypeptide	1p36.2	5293	0.621
PIK3R4	phosphoinositide-3-kinase, regulatory subunit 4	3q22.1	30849	0.636
PLA2G16	phospholipase A2, group XVI	11q12.3-q13.1	11145	0.593
PLCH1	phospholipase C, eta 1	3q25.31	23007	0.77
PLCL2	phospholipase C-like 2	3p24.3	23228	0.856
PLD6	phospholipase D family, member 6	17p11.2	201164	0.615
PLSCR4	phospholipid scramblase 4	3q24	57088	0.515
PRPS1	phosphoribosyl pyrophosphate synthetase 1	Xq21.32-q24	5631	0.684
PIH1D2	PIH1 domain containing 2	11q23.1	120379	0.886
PLEKHA7	pleckstrin homology domain containing, family A member 7	11p15.1	144100	0.566
PLEKHG4B	pleckstrin homology domain containing, family G (with RhoGef domain) member 4B	5p15.33	153478	0.589
PNMAL1	PNMA-like 1	19q13.32	55228	0.737
PAIP2	poly(A) binding protein interacting protein 2	5q31.2	51247	0.806
PAIP2B	poly(A) binding protein interacting protein 2B	2p13.3	400961	0.556
PAPOLA	poly(A) polymerase alpha	14q32.31	10914	0.809
PNLDC1	poly(A)-specific ribonuclease (PARN)-like domain containing 1	6q25.3	154197	0.586
PKD2	polycystic kidney disease 2 (autosomal dominant)	4q21-q23	5311	0.719
PHC1	polyhomeotic homolog 1 (Drosophila)	12p13	1911	0.531
POLI	polymerase (DNA directed) iota	18q21.1	11201	0.724
POLD3	polymerase (DNA-directed), delta 3, accessory subunit	11q14	10714	0.683
POLR1C	polymerase (RNA) I polypeptide C, 30kDa	6p21.1	9533	0.606
POLR2F	polymerase (RNA) II (DNA directed) polypeptide F	22q13.1	5435	0.581
POLR2I	polymerase (RNA) II (DNA directed) polypeptide I, 14.5kDa	19q12	5438	0.716
POLR3F	polymerase (RNA) III (DNA directed) polypeptide F, 39 kDa	20p11.23	10621	0.615
KCNRG	potassium channel regulator	13q14.3	283518	0.831
KCTD12	potassium channel tetramerisation domain containing 12	13q22.3	115207	0.771
KCNN3	potassium intermediate/small conductance calcium-activated channel, subfamily N, member 3	1q21.3	3782	0.676
KCNMB2	potassium large conductance calcium-activated channel, subfamily M, beta member 2	3q26.2-q27.1	10242	0.804
KCNE1	potassium voltage-gated channel, Isk-related family, member 1	21q22.12	3753	0.789
PBX3	pre-B-cell leukemia homeobox 3	9q33-q34	5090	0.66
PBX4	pre-B-cell leukemia homeobox 4	19p12	80714	0.648
PFDN4	prefoldin subunit 4	20q13.2	5203	0.589
PFDN6L	prefoldin subunit 6-like	1p34.2	80098	0.699
PZP	pregnancy-zone protein	12p13-p12.2	5858	0.576
PSENEN	presenilin enhancer 2 homolog (C. elegans)	19q13.12	55851	0.556
PRICKLE2	prickle homolog 2 (Drosophila)	3p14.1	166336	0.571
hCG_17324	primary ciliary dyskinesia protein 1	2q14.2	200373	0.878
PFN2	profilin 2	3q25.1-q25.2	5217	0.79
PGRMC1	progesterone receptor membrane component 1	Xq22-q24	10857	0.62
PDCD5	programmed cell death 5	19q12-q13.1	9141	0.514
PIP	prolactin-induced protein	7q34	5304	0.564
P4HA2	prolyl 4-hydroxylase, alpha polypeptide II	5q31	8974	0.616
PROM1	prominin 1	4p15.32	8842	0.54
PCSK9	proprotein convertase subtilisin/kexin type 9	1p32.3	255738	0.552
PGDS	prostaglandin D2 synthase, hematopoietic	4q22.3	27306	0.617
PTGER2	prostaglandin E receptor 2 (subtype EP2), 53kDa	14q22	5732	0.71
PTGES3	prostaglandin E synthase 3 (cytosolic)	12	10728	0.718
PSMD10	proteasome (prosome, macropain) 26S subunit, non-ATPase, 10	Xq22.3	5716	0.689
PRMT8	protein arginine methyltransferase 8	12p13.3	56341	0.788
PKIB	protein kinase (cAMP-dependent, catalytic) inhibitor beta	6q22.31	5570	0.584
PKIG	protein kinase (cAMP-dependent, catalytic) inhibitor gamma	20q12-q13.1	11142	0.741
PRKAR2B	protein kinase, cAMP-dependent, regulatory, type II, beta	7q22	5577	0.561
PPP1R14C	protein phosphatase 1, regulatory (inhibitor) subunit 14C	6q24.3-q25.3	81706	0.764
PPP1R3D	protein phosphatase 1, regulatory (inhibitor) subunit 3D	20q13.3	5509	0.659
PPP1R7	protein phosphatase 1, regulatory (inhibitor) subunit 7	2q37.3	5510	0.75
PPP1R9A	protein phosphatase 1, regulatory (inhibitor) subunit 9A	7q21.3	55607	0.571
PPM1E	protein phosphatase 1E (PP2C domain containing)	17q22	22843	0.79
PPP2CB	protein phosphatase 2 (formerly 2A), catalytic subunit, beta isoform	8p12	5516	0.651
PPP3CA	protein phosphatase 3 (formerly 2B), catalytic subunit, alpha isoform	4q21-q24	5530	0.619
PPP4R4	protein phosphatase 4, regulatory subunit 4	14q32.13	57718	0.707
PROS1	protein S (alpha)	3q11.2	5627	0.524
PTPMT1	protein tyrosine phosphatase, mitochondrial 1	11p11.2	114971	0.702
PTPRM	protein tyrosine phosphatase, receptor type, M	18p11.2	5797	0.575
PTPRN2	protein tyrosine phosphatase, receptor type, N polypeptide 2	7q36	5799	0.635
PTPRT	protein tyrosine phosphatase, receptor type, T	20q12-q13	11122	0.646
PTPLAD2	protein tyrosine phosphatase-like A domain containing 2	9p21.3	401494	0.721
PCMT1	protein-L-isoaspartate (D-aspartate) O-methyltransferase	6q24-q25	5110	0.558
PCMTD1	protein-L-isoaspartate (D-aspartate) O-methyltransferase domain containing 1	8q11.23	115294	0.596
PRUNE2	prune homolog 2 (Drosophila)	9q21.13	158471	0.535
PUS10	pseudouridylate synthase 10	2p16.1	150962	0.617
PSMC3IP	PSMC3 interacting protein	17q12-q21	29893	0.826
PHTF1	putative homeodomain transcription factor 1	1p13	10745	0.752
PDK4	pyruvate dehydrogenase kinase, isozyme 4	7q21.3	5166	0.639
RABL5	RAB, member RAS oncogene family-like 5	7q22.1	64792	0.703
RAB20	RAB20, member RAS oncogene family	13q34	55647	0.674
RAB28	RAB28, member RAS oncogene family	4p15.33	9364	0.685
RAB3IP	RAB3A interacting protein (rabin3)	12q14.3	117177	0.791
RAB4A	RAB4A, member RAS oncogene family	1q42-q43	5867	0.505
RAB6B	RAB6B, member RAS oncogene family	3q22.1	51560	0.577
ARHGEF6	Rac/Cdc42 guanine nucleotide exchange factor (GEF) 6	Xq26.3	9459	0.594
RAD18	RAD18 homolog (S. cerevisiae)	3p25-p24	56852	0.585
RAD51C	RAD51 homolog C (S. cerevisiae)	17q22-q23	5889	0.553
RAD52	RAD52 homolog (S. cerevisiae)	12p13-p12.2	5893	0.51
RSPH1	radial spoke head 1 homolog (Chlamydomonas)	21q22.3	89765	0.638
RSPH9	radial spoke head 9 homolog (Chlamydomonas)	6p21.1	221421	0.693
RALGPS2	Ral GEF with PH domain and SH3 binding motif 2	1q25.2	55103	0.571
RGL1	ral guanine nucleotide dissociation stimulator-like 1	1q25.3	23179	0.565
RANGRF	RAN guanine nucleotide release factor	17p13	29098	0.564
RAN	RAN, member RAS oncogene family	12q24.3	5901	0.565
RHEBL1	Ras homolog enriched in brain like 1	12q13.12	121268	0.775
RHOF	ras homolog gene family, member F (in filopodia)	12q24.31	54509	0.527
RHOU	ras homolog gene family, member U	1q42.11-q42.3	58480	0.684
RRAGD	Ras-related GTP binding D	6q15-q16	58528	0.539
RQCD1	RCD1 required for cell differentiation1 homolog (S. pombe)	2q35	9125	0.726
RLF	rearranged L-myc fusion	1p32	6018	0.597
REEP1	receptor accessory protein 1	2p11.2	65055	0.733
RBPJ	recombination signal binding protein for immunoglobulin kappa J region	4p15.2	3516	0.532
RCAN2	regulator of calcineurin 2	6p12.3	10231	0.511
RGS13	regulator of G-protein signaling 13	1q31.2	6003	0.597
RGS22	regulator of G-protein signaling 22	8q22.2	26166	0.87
RGS5	regulator of G-protein signaling 5	1q23.1	8490	0.554
RFX3	regulatory factor X, 3 (influences HLA class II expression)	9p24.2	5991	0.786
RAGE	renal tumor antigen	14q32	5891	0.683
RFC5	replication factor C (activator 1) 5, 36.5kDa	12q24.23	5985	0.604
RPA3	replication protein A3, 14kDa	7p22	6119	0.876
RPRM	reprimo, TP53 dependent G2 arrest mediator candidate	2q23.3	56475	0.628
RMND5A	required for meiotic nuclear division 5 homolog A (S. cerevisiae)	2p11.2	64795	0.616
RIC8B	resistance to inhibitors of cholinesterase 8 homolog B (C. elegans)	12q23.3	55188	0.556
RPGR	retinitis pigmentosa GTPase regulator	Xp11.4	6103	0.797
RAI2	retinoic acid induced 2	Xp22	10742	0.634
RGAG4	retrotransposon gag domain containing 4	Xq13.1	340526	0.59
RTDR1	rhabdoid tumor deletion region gene 1	22q11.2	27156	0.718
ARHGAP18	Rho GTPase activating protein 18	6q22.33	93663	0.819
ARHGAP6	Rho GTPase activating protein 6	Xp22.3	395	0.752
RHPN2	rhophilin, Rho GTPase binding protein 2	19q13.11	85415	0.637
RHOBTB1	Rho-related BTB domain containing 1	10q21.2	9886	0.744
RICH2	Rho-type GTPase-activating protein RICH2	17p12	9912	0.685
RIBC1	RIB43A domain with coiled-coils 1	Xp11.22	158787	0.665
RIBC2	RIB43A domain with coiled-coils 2	22q13.31	26150	0.698
RFK	riboflavin kinase	9q21.13	55312	0.757
RBKS	ribokinase	2p23.3	64080	0.79
RPP38	ribonuclease P/MRP 38kDa subunit	10p13	10557	0.765
RRM2B	ribonucleotide reductase M2 B (TP53 inducible)	8q23.1	50484	0.529
RIMKLB	ribosomal modification protein rimK-like family member B	12p13.31	57494	0.742
RPS27L	ribosomal protein S27-like	15q22.2	51065	0.62
RNF6	ring finger protein (C3H2C3 type) 6	13q12.2	6049	0.724
RNF128	ring finger protein 128	Xq22.3	79589	0.586
RNF146	ring finger protein 146	6q22.1-q22.33	81847	0.573
RNF169	ring finger protein 169	11q13.4	254225	0.661
RNF2	ring finger protein 2	1q25.3	6045	0.513
RNF32	ring finger protein 32	7q36	140545	0.765
RNFT1	ring finger protein, transmembrane 1	17q23.1	51136	0.864
RMI1	RMI1, RecQ mediated genome instability 1, homolog (S. cerevisiae)	9q21.32	80010	0.555
RBM11	RNA binding motif protein 11	21q11	54033	0.558
RBM20	RNA binding motif protein 20	10q25.2	282996	0.519
RBM45	RNA binding motif protein 45	2q31.2	129831	0.507
RPAP3	RNA polymerase II associated protein 3	12q13.11	79657	0.525
ROBLD3	roadblock domain containing 3	1q22	28956	0.606
ROPN1L	ropporin 1-like	5p15.2	83853	0.759
RPGRIP1L	RPGRIP1-like	16q12.2	23322	0.899
RWDD2A	RWD domain containing 2A	6q14.2	112611	0.624
SCCPDH	saccharopine dehydrogenase (putative)	1q44	51097	0.683
SAV1	salvador homolog 1 (Drosophila)	14q13-q23	60485	0.595
SGCE	sarcoglycan, epsilon	7q21-q22	8910	0.786
SCAND3	SCAN domain containing 3	6p22.1	114821	0.68
SEC14L1	SEC14-like 1 (S. cerevisiae)	17q25.1-q25.2	6397	0.697
SEC14L4	SEC14-like 4 (S. cerevisiae)	22q12.2	284904	0.644
SEC22C	SEC22 vesicle trafficking protein homolog C (S. cerevisiae)	3p22.1	9117	0.634
SEC62	SEC62 homolog (S. cerevisiae)	3q26.2	7095	0.608
SCRN1	secernin 1	7p14.3-p14.1	9805	0.754
SCGB1A1	secretoglobin, family 1A, member 1 (uteroglobin)	11q12.3-q13.1	7356	0.557
SCAMP1	secretory carrier membrane protein 1	5q13.3-q14.1	9522	0.594
SEMA3C	sema domain, immunoglobulin domain (Ig), short basic domain, secreted, (semaphorin) 3C	7q21-q31	10512	0.526
SRR	serine racemase	17p13	63826	0.583
STK17A	serine/threonine kinase 17a	7p12-p14	9263	0.766
STK32C	serine/threonine kinase 32C	10q26.3	282974	0.56
STK33	serine/threonine kinase 33	11p15.3	65975	0.573
SDCCAG10	serologically defined colon cancer antigen 10	5q12.3	10283	0.549
SERPINB7	serpin peptidase inhibitor, clade B (ovalbumin), member 7	18q21.33	8710	0.554
SESN1	sestrin 1	6q21	27244	0.81
SMYD3	SET and MYND domain containing 3	1q44	64754	0.504
SETD3	SET domain containing 3	14q32.2	84193	0.641
SHANK2	SH3 and multiple ankyrin repeat domains 2	11q13.3	22941	0.762
SH3BGR	SH3 domain binding glutamic acid-rich protein	21q22.3	6450	0.559
SHQ1	SHQ1 homolog (S. cerevisiae)	3p13	55164	0.62
SHROOM3	shroom family member 3	4q21.1	57619	0.765
STAM2	signal transducing adaptor molecule (SH3 domain and ITAM motif) 2	2q23.3	10254	0.628
LOC200383	similar to Dynein heavy chain at 16F	2p11.2	200383	0.692
LOC387904	similar to FRAS1-related extracellular matrix protein 2 precursor (ECM3 homolog)	13q12.11	387904	0.697
LOC440266	similar to GM88 autoantigen isoform c	15q13.3	440266	0.515
LOC441777	similar to Serine/threonine-protein kinase PLK1 (Polo-like kinase 1) (PLK-1) (Serine-threonine protein kinase 13) (STPK13)	16q24.1	441777	0.618
LOC401778	similar to SERTA domain containing 4	14q23.2	401778	0.771
SAP30	Sin3A-associated protein, 30kDa	4q34.1	8819	0.785
SOBP	sine oculis binding protein homolog (Drosophila)	6q21	55084	0.568
SIX1	SIX homeobox 1	14q23.1	6495	0.516
SIX4	SIX homeobox 4	14q23	51804	0.744
SRGAP2P1	SLIT-ROBO Rho GTPase activating protein 2 pseudogene 1	-	440608	0.693
SMAD2	SMAD family member 2	18q21.1	4087	0.661
SNRNP35	small nuclear ribonucleoprotein 35kDa (U11/U12)	12q24.31	11066	0.571
SNRPB2	small nuclear ribonucleoprotein polypeptide B	20p12.2-p11.22	6629	0.688
SNRPN	small nuclear ribonucleoprotein polypeptide N	15q11.2	6638	0.649
SNAPC1	small nuclear RNA activating complex, polypeptide 1, 43kDa	14q22	6617	0.623
SNAPC5	small nuclear RNA activating complex, polypeptide 5, 19kDa	15q22.31	10302	0.57
SNHG10	small nucleolar RNA host gene 10 (non-protein coding)	14q32.13	283596	0.524
SMEK2	SMEK homolog 2, suppressor of mek1 (Dictyostelium)	2p16.1	57223	0.624
SNRK	SNF related kinase	3p22.1	54861	0.744
SLC2A12	solute carrier family 2 (facilitated glucose transporter), member 12	6q23.2	154091	0.58
SLC22A15	solute carrier family 22, member 15	1p13.1	55356	0.629
SLC25A14	solute carrier family 25 (mitochondrial carrier, brain), member 14	Xq24	9016	0.79
SLC25A19	solute carrier family 25 (mitochondrial thiamine pyrophosphate carrier), member 19	17q25.3	60386	0.586
SLC30A5	solute carrier family 30 (zinc transporter), member 5	5q12.1	64924	0.557
SLC36A4	solute carrier family 36 (proton/amino acid symporter), member 4	11q21	120103	0.7
SLC39A8	solute carrier family 39 (zinc transporter), member 8	4q22-q24	64116	0.587
SLC4A4	solute carrier family 4, sodium bicarbonate cotransporter, member 4	4q21	8671	0.622
SLC4A8	solute carrier family 4, sodium bicarbonate cotransporter, member 8	12q13.13	9498	0.68
SLC5A3	solute carrier family 5 (sodium/myo-inositol cotransporter), member 3	21q22.12	6526	0.537
SLC6A13	solute carrier family 6 (neurotransmitter transporter, GABA), member 13	12p13.3	6540	0.533
SLC6A16	solute carrier family 6, member 16	19q13.1-q13.4	28968	0.583
SLC7A6	solute carrier family 7 (cationic amino acid transporter, y+ system), member 6	16q22.1	9057	0.582
SLCO3A1	solute carrier organic anion transporter family, member 3A1	15q26	28232	0.577
SORBS2	sorbin and SH3 domain containing 2	4q35.1	8470	0.529
SRI	sorcin	7q21.1	6717	0.673
SNX24	sorting nexin 24	5q23.2	28966	0.656
SNX25	sorting nexin 25	4q35.1	83891	0.735
SNX3	sorting nexin 3	6q21	8724	0.604
SNX5	sorting nexin 5	20p11	27131	0.602
SPOPL	speckle-type POZ protein-like	2q22.1	339745	0.698
SPAG16	sperm associated antigen 16	2q34	79582	0.663
SPAG5	sperm associated antigen 5	17q11.2	10615	0.641
SPAG6	sperm associated antigen 6	10p12.2	9576	0.758
SPA17	sperm autoantigenic protein 17	11q24.2	53340	0.934
SPEF2	sperm flagellar 2	5p13.2	79925	0.756
SPATA17	spermatogenesis associated 17	1q41	128153	0.932
SPATA18	spermatogenesis associated 18 homolog (rat)	4q12	132671	0.631
SPATA4	spermatogenesis associated 4	4q34.2	132851	0.937
SPATA6	spermatogenesis associated 6	1p33	54558	0.735
SPATA7	spermatogenesis associated 7	14q31.3	55812	0.817
SPATS1	spermatogenesis associated, serine-rich 1	6p21.1	221409	0.753
SGMS2	sphingomyelin synthase 2	4q25	166929	0.51
SPIRE1	spire homolog 1 (Drosophila)	18p11.21	56907	0.7
SF3B14	splicing factor 3B, 14 kDa subunit	2pter-p25.1	51639	0.513
SQLE	squalene epoxidase	8q24.1	6713	0.687
SGEF	Src homology 3 domain-containing guanine nucleotide exchange factor	3q25.2	26084	0.547
SOX9	SRY (sex determining region Y)-box 9	17q24.3-q25.1	6662	0.61
ST3GAL6	ST3 beta-galactoside alpha-2,3-sialyltransferase 6	3q12.1	10402	0.634
STARD9	StAR-related lipid transfer (START) domain containing 9	15q15.2	57519	0.737
SRD5A2	steroid-5-alpha-reductase, alpha polypeptide 2 (3-oxo-5 alpha-steroid delta 4-dehydrogenase alpha 2)	2p23	6716	0.759
SC5DL	sterol-C5-desaturase (ERG3 delta-5-desaturase homolog, S. cerevisiae)-like	11q23.3	6309	0.684
STOX1	storkhead box 1	10q21.3	219736	0.689
SERP1	stress-associated endoplasmic reticulum protein 1	3q25.1	27230	0.573
STAG3	stromal antigen 3	7q22.1	10734	0.6
STAG3L4	stromal antigen 3-like 4	7p11.2-q11.2	64940	0.567
SDHC	succinate dehydrogenase complex, subunit C, integral membrane protein, 15kDa	1q23.3	6391	0.585
SENP8	SUMO/sentrin specific peptidase family member 8	15q23	123228	0.747
SVIL	supervillin	10p11.2	6840	0.532
SOCS4	suppressor of cytokine signaling 4	14q22.3	122809	0.578
SUPT7L	suppressor of Ty 7 (S. cerevisiae)-like	2pter-p25.1	9913	0.834
SFTA3	surfactant associated 3	14q13.3	253970	0.721
SMN2	survival of motor neuron 2, centromeric	5q13	6607	0.555
SIP1	survival of motor neuron protein interacting protein 1	14q13	8487	0.661
SMARCE1	SWI/SNF related, matrix associated, actin dependent regulator of chromatin, subfamily e, member 1	17q21.2	6605	0.552
SYCP2	synaptonemal complex protein 2	20q13.33	10388	0.519
SNAP29	synaptosomal-associated protein, 29kDa	22q11.21	9342	0.578
SYTL3	synaptotagmin-like 3	6q25.3	94120	0.674
STX2	syntaxin 2	12q24.33	2054	0.729
STX7	syntaxin 7	6q23.1	8417	0.774
STX8	syntaxin 8	17p12	9482	0.506
STXBP1	syntaxin binding protein 1	9q34.1	6812	0.615
STXBP4	syntaxin binding protein 4	17q22	252983	0.642
SNCAIP	synuclein, alpha interacting protein	5q23.1-q23.3	9627	0.881
TAF9	TAF9 RNA polymerase II, TATA box binding protein (TBP)-associated factor, 32kDa	5q11.2-q13.1	6880	0.547
TNKS	tankyrase, TRF1-interacting ankyrin-related ADP-ribose polymerase	8p23.1	8658	0.561
TASP1	taspase, threonine aspartase, 1	20p12.1	55617	0.799
TAF1B	TATA box binding protein (TBP)-associated factor, RNA polymerase I, B, 63kDa	2p25	9014	0.562
TATDN3	TatD DNase domain containing 3	1q32.3	128387	0.611
TTBK2	tau tubulin kinase 2	15q15.2	146057	0.668
TAX1BP1	Tax1 (human T-cell leukemia virus type I) binding protein 1	7p15	8887	0.62
TBC1D19	TBC1 domain family, member 19	4p15.2	55296	0.616
TBPL1	TBP-like 1	6q22.1-q22.3	9519	0.787
TIPARP	TCDD-inducible poly(ADP-ribose) polymerase	3q25.31	25976	0.557
TCP1	t-complex 1	6q25.3-q26	6950	0.678
TCP10L	t-complex 10 (mouse)-like	21q22.11	140290	0.587
TCTEX1D1	Tctex1 domain containing 1	1p31.3	200132	0.607
TCTEX1D2	Tctex1 domain containing 2	3q29	255758	0.884
TGDS	TDP-glucose 4,6-dehydratase	13q32.1	23483	0.622
TCTN1	tectonic family member 1	12q24.11	79600	0.729
TEKT1	tektin 1	17p13.2	83659	0.81
TEKT2	tektin 2 (testicular)	1p35.3-p34.1	27285	0.754
TEKT3	tektin 3	17p12	64518	0.665
TEX9	testis expressed 9	15q21.3	374618	0.531
TSGA14	testis specific, 14	7q32	95681	0.776
TTC23L	tetratricopeptide repeat domain 23-like	5p13.2	153657	0.753
TTC25	tetratricopeptide repeat domain 25	17q21.2	83538	0.748
TTC26	tetratricopeptide repeat domain 26	7q34	79989	0.771
TTC29	tetratricopeptide repeat domain 29	4q31.23	83894	0.836
TTC30A	tetratricopeptide repeat domain 30A	2q31.2	92104	0.621
TTC30B	tetratricopeptide repeat domain 30B	2q31.2	150737	0.716
TTC33	tetratricopeptide repeat domain 33	5p15.2-p12	23548	0.516
TTC39B	tetratricopeptide repeat domain 39B	9p22.3	158219	0.591
THAP10	THAP domain containing 10	15q23	56906	0.875
THAP6	THAP domain containing 6	4q21.1	152815	0.615
THAP1	THAP domain containing, apoptosis associated protein 1	8p11.21	55145	0.617
THAP2	THAP domain containing, apoptosis associated protein 2	12q21.1	83591	0.653
TPMT	thiopurine S-methyltransferase	6p22.3	7172	0.563
TXNRD3	thioredoxin reductase 3	3q21.3	114112	0.53
TMX4	thioredoxin-related transmembrane protein 4	20p12	56255	0.671
THNSL1	threonine synthase-like 1 (S. cerevisiae)	10p12.1	79896	0.504
TOX	thymocyte selection-associated high mobility group box	8q12.1	9760	0.587
THADA	thyroid adenoma associated	2p21	63892	0.723
TRIP13	thyroid hormone receptor interactor 13	5p15.33	9319	0.739
TIGD4	tigger transposable element derived 4	4q31.3	201798	0.691
TRAF3IP1	TNF receptor-associated factor 3 interacting protein 1	2q37.3	26146	0.67
TRAPPC4	trafficking protein particle complex 4	11q23.3	51399	0.553
TCEAL1	transcription elongation factor A (SII)-like 1	Xq22.1	9338	0.732
TFCP2	transcription factor CP2	12q13	7024	0.525
TTF1	transcription termination factor, RNA polymerase I	9q34.13	7270	0.595
TRPC6	transient receptor potential cation channel, subfamily C, member 6	11q21-q22	7225	0.64
TMTC2	transmembrane and tetratricopeptide repeat containing 2	12q21.31	160335	0.518
TAPT1	transmembrane anterior posterior transformation 1	4p15.32	202018	0.8
TMED8	transmembrane emp24 protein transport domain containing 8	14q24.3	283578	0.554
TMPRSS3	transmembrane protease, serine 3	21q22.3	64699	0.65
TMEM107	transmembrane protein 107	17p13.1	84314	0.802
TMEM110	transmembrane protein 110	3p21.1	375346	0.765
TMEM133	transmembrane protein 133	11q22.1	83935	0.788
TMEM135	transmembrane protein 135	11q14.2	65084	0.683
TMEM146	transmembrane protein 146	19p13.3	257062	0.731
TMEM14B	transmembrane protein 14B	6p25.1-p23	81853	0.701
TMEM17	transmembrane protein 17	2p15	200728	0.5
TMEM194A	transmembrane protein 194A	12q13.3	23306	0.511
TMEM218	transmembrane protein 218	11q24.2	219854	0.547
TMEM39A	transmembrane protein 39A	3q13.33	55254	0.583
TMEM45A	transmembrane protein 45A	3q12.2	55076	0.65
TMEM47	transmembrane protein 47	Xp11.4	83604	0.556
TMEM67	transmembrane protein 67	8q22.1	91147	0.662
TMEM68	transmembrane protein 68	8q12.1	137695	0.802
TMEM70	transmembrane protein 70	8q21.11	54968	0.534
TMEM77	transmembrane protein 77	1p13.3	128338	0.63
TRIM37	tripartite motif-containing 37	17q23.2	4591	0.811
TRIM39	tripartite motif-containing 39	6p21.3	56658	0.669
TRIM55	tripartite motif-containing 55	8q13.1	84675	0.748
TRMT5	TRM5 tRNA methyltransferase 5 homolog (S. cerevisiae)	14q23.1	57570	0.502
TRDMT1	tRNA aspartic acid methyltransferase 1	10p15.1	1787	0.571
TRIT1	tRNA isopentenyltransferase 1	1p35.3-p34.1	54802	0.641
TRNAU1AP	tRNA selenocysteine 1 associated protein 1	1p35.3	54952	0.755
TPM1	tropomyosin 1 (alpha)	15q22.1	7168	0.585
WRB	tryptophan rich basic protein	21q22.3	7485	0.516
WARS2	tryptophanyl tRNA synthetase 2, mitochondrial	1p13.3-p13.1	10352	0.612
TSPYL4	TSPY-like 4	6q22.1	23270	0.622
TBCEL	tubulin folding cofactor E-like	11q23.3	219899	0.759
TTLL5	tubulin tyrosine ligase-like family, member 5	14q24.3	23093	0.726
TTLL6	tubulin tyrosine ligase-like family, member 6	17q21.32	284076	0.681
TTLL7	tubulin tyrosine ligase-like family, member 7	1p31.1	79739	0.561
TTLL9	tubulin tyrosine ligase-like family, member 9	20q11.21	164395	0.728
TUBA1A	tubulin, alpha 1a	12q12-q14.3	7846	0.529
TDRD7	tudor domain containing 7	9q22.33	23424	0.653
TNFRSF19	tumor necrosis factor receptor superfamily, member 19	13q12.11-q12.3	55504	0.662
TNFAIP8L1	tumor necrosis factor, alpha-induced protein 8-like 1	19p13.3	126282	0.727
TP53BP1	tumor protein p53 binding protein 1	15q15-q21	7158	0.631
TDP1	tyrosyl-DNA phosphodiesterase 1	14q32.11	55775	0.64
TPST1	tyrosylprotein sulfotransferase 1	7q11.21	8460	0.685
USP25	ubiquitin specific peptidase 25	21q11.2	29761	0.711
USP45	ubiquitin specific peptidase 45	6q16.3	85015	0.594
UBE2CBP	ubiquitin-conjugating enzyme E2C binding protein	6q14.1	90025	0.519
UFC1	ubiquitin-fold modifier conjugating enzyme 1	1q23.3	51506	0.757
UBL3	ubiquitin-like 3	13q12-q13	5412	0.785
UBL5	ubiquitin-like 5	19p13.3	59286	0.561
UBA5	ubiquitin-like modifier activating enzyme 5	3q22.1	79876	0.564
UBXN10	UBX domain protein 10	1p36.12	127733	0.901
B3GNT1	UDP-GlcNAc:betaGal beta-1,3-N-acetylglucosaminyltransferase 1	11q13.1	11041	0.589
B3GNT5	UDP-GlcNAc:betaGal beta-1,3-N-acetylglucosaminyltransferase 5	3q28	84002	0.568
B3GNT9	UDP-GlcNAc:betaGal beta-1,3-N-acetylglucosaminyltransferase 9	16q22.1	84752	0.513
B3GNTL1	UDP-GlcNAc:betaGal beta-1,3-N-acetylglucosaminyltransferase-like 1	17q25.3	284208	0.749
GALNT11	UDP-N-acetyl-alpha-D-galactosamine:polypeptide N-acetylgalactosaminyltransferase 11 (GalNAc-T11)	7q34-q36	63917	0.66
UHRF1BP1L	UHRF1 binding protein 1-like	12q23.1	23074	0.722
ULK2	unc-51-like kinase 2 (C. elegans)	17p11.2	9706	0.697
ULK4	unc-51-like kinase 4 (C. elegans)	3p22.1	54986	0.623
UCN3	urocortin 3 (stresscopin)	10p15.1	114131	0.518
UTS2	urotensin 2	1p36	10911	0.512
USP6NL	USP6 N-terminal like	10p13	9712	0.662
UTP18	UTP18, small subunit (SSU) processome component, homolog (yeast)	17q21.33	51096	0.535
UVRAG	UV radiation resistance associated gene	11q13.5	7405	0.728
VRK1	vaccinia related kinase 1	14q32	7443	0.766
VPS37D	vacuolar protein sorting 37 homolog D (S. cerevisiae)	7q11.23	155382	0.526
VEPH1	ventricular zone expressed PH domain homolog 1 (zebrafish)	3q24-q25	79674	0.69
VAMP4	vesicle-associated membrane protein 4	1q24-q25	8674	0.596
VGLL3	vestigial like 3 (Drosophila)	3p12.1	389136	0.501
VBP1	von Hippel-Lindau binding protein 1	Xq28	7411	0.586
VTA1	Vps20-associated 1 homolog (S. cerevisiae)	6q24.1	51534	0.64
WDR16	WD repeat domain 16	17p13.1	146845	0.794
WDR17	WD repeat domain 17	4q34	116966	0.59
WDR19	WD repeat domain 19	4p14	57728	0.773
WDR22	WD repeat domain 22	14q23-q24.1	8816	0.555
WDR35	WD repeat domain 35	2p24.1	57539	0.872
WDR41	WD repeat domain 41	5q14.1	55255	0.635
WDR47	WD repeat domain 47	1p13.3	22911	0.508
WDR49	WD repeat domain 49	3q26.1	151790	0.643
WDR5B	WD repeat domain 5B	3q21.1	54554	0.749
WDR61	WD repeat domain 61	15q25.1	80349	0.616
WDR63	WD repeat domain 63	1p22.3	126820	0.854
WDR66	WD repeat domain 66	12q24.31	144406	0.681
WDR69	WD repeat domain 69	2q36.3	164781	0.788
WDR78	WD repeat domain 78	1p31.3	79819	0.719
WDR91	WD repeat domain 91	7q33	29062	0.573
WDSUB1	WD repeat, sterile alpha motif and U-box domain containing 1	2q24.2	151525	0.564
WIF1	WNT inhibitory factor 1	12q14.3	11197	0.647
WWC2	WW and C2 domain containing 2	4q35.1	80014	0.709
XK	X-linked Kx blood group (McLeod syndrome)	Xp21.1	7504	0.579
XRCC4	X-ray repair complementing defective repair in Chinese hamster cells 4	5q13-q14	7518	0.768
YIPF6	Yip1 domain family, member 6	Xq12	286451	0.592
YPEL1	yippee-like 1 (Drosophila)	22q11.2	29799	0.598
YSK4	YSK4 Sps1/Ste20-related kinase homolog (S. cerevisiae)	2q21.3	80122	0.679
ZBTB10	zinc finger and BTB domain containing 10	8q13-q21.1	65986	0.5
ZBTB3	zinc finger and BTB domain containing 3	11q12.3	79842	0.524
ZSCAN21	zinc finger and SCAN domain containing 21	7q22.1	7589	0.691
ZSCAN5A	zinc finger and SCAN domain containing 5A	19q13.43	79149	0.655
ZC3H12B	zinc finger CCCH-type containing 12B	Xq11.1	340554	0.535
ZC3H6	zinc finger CCCH-type containing 6	2q13	376940	0.722
ZNF165	zinc finger protein 165	6p21.3	7718	0.785
ZNF19	zinc finger protein 19	16q22	7567	0.757
ZNF20	zinc finger protein 20	19p13.3-p13.2	7568	0.871
ZNF204	zinc finger protein 204 pseudogene	6p21.3	7754	0.791
ZNF214	zinc finger protein 214	11p15.4	7761	0.915
ZNF23	zinc finger protein 23 (KOX 16)	16q22	7571	0.6
ZNF232	zinc finger protein 232	17p13-p12	7775	0.511
ZNF236	zinc finger protein 236	18q22-q23	7776	0.566
ZNF3	zinc finger protein 3	7q22.1	7551	0.517
ZNF319	zinc finger protein 319	16q13	57567	0.507
ZNF329	zinc finger protein 329	19q13.43	79673	0.538
ZNF382	zinc finger protein 382	19q13.12	84911	0.666
ZNF396	zinc finger protein 396	18q12	252884	0.86
ZNF397	zinc finger protein 397	18q12.2	84307	0.703
ZNF415	zinc finger protein 415	19q13.41	55786	0.627
ZNF420	zinc finger protein 420	19q13.12	147923	0.563
ZNF445	zinc finger protein 445	3p21.32	353274	0.519
ZNF473	zinc finger protein 473	19q13.33	25888	0.671
ZNF474	zinc finger protein 474	5q23.1-q23.2	133923	0.529
ZNF546	zinc finger protein 546	19q13.2	339327	0.551
ZNF569	zinc finger protein 569	19q13.12	148266	0.585
ZNF57	zinc finger protein 57	19p13.3	126295	0.593
ZNF599	zinc finger protein 599	19q13.11	148103	0.55
ZNF606	zinc finger protein 606	19q13.4	80095	0.563
ZNF607	zinc finger protein 607	19q13.1	84775	0.609
ZNF627	zinc finger protein 627	19p13.2	199692	0.743
ZNF658	zinc finger protein 658	9p12	26149	0.533
ZNF709	zinc finger protein 709	19p13.2	163051	0.728
ZNF764	zinc finger protein 764	16p11.2	92595	0.601
ZC4H2	zinc finger, C4H2 domain containing	Xq11.1	55906	0.635
ZCCHC24	zinc finger, CCHC domain containing 24	10q22.3	219654	0.616
ZMYND12	zinc finger, MYND-type containing 12	1p34.2	84217	0.767

## Sheet: 7_GSE19188_Airways
Symbol	Name	Cytoband	EntrezID	Module membership
AKAP14	A kinase (PRKA) anchor protein 14	Xq24	158798	0.99
ATF7IP2	activating transcription factor 7 interacting protein 2	16p13.13	80063	0.505
ACSBG1	acyl-CoA synthetase bubblegum family member 1	15q23-q24	23205	0.864
ACYP1	acylphosphatase 1, erythrocyte (common) type	14q24.3	97	0.621
APPL2	adaptor protein, phosphotyrosine interaction, PH domain and leucine zipper containing 2	12q24.1	55198	0.532
AK7	adenylate kinase 7	14q32.2	122481	0.61
ARL6	ADP-ribosylation factor-like 6	3q11.2	84100	0.708
ADH1C	alcohol dehydrogenase 1C (class I), gamma polypeptide	4q21-q23	126	0.791
ADH6	alcohol dehydrogenase 6 (class V)	4q23	130	0.796
ADH7	alcohol dehydrogenase 7 (class IV), mu or sigma polypeptide	4q23-q24	131	0.673
ALDH1A1	aldehyde dehydrogenase 1 family, member A1	9q21.13	216	0.679
ALDH3A1	aldehyde dehydrogenase 3 family, memberA1	17p11.2	218	0.524
ALS2CR12	amyotrophic lateral sclerosis 2 (juvenile) chromosome region, candidate 12	2q33.1	130540	0.766
ANKRD45	ankyrin repeat domain 45	1q25.1	339416	0.919
ANKRD54	ankyrin repeat domain 54	22q13.1	129138	0.557
ANKFN1	ankyrin-repeat and fibronectin type III domain containing 1	17q22	162282	0.827
AGR2	anterior gradient homolog 2 (Xenopus laevis)	7p21.3	10551	0.605
AZIN1	antizyme inhibitor 1	8q22.3	51582	0.679
APOBEC4	apolipoprotein B mRNA editing enzyme, catalytic polypeptide-like 4 (putative)	1q25.3	403314	0.949
ALOX15	arachidonate 15-lipoxygenase	17p13.3	246	0.909
ARMC2	armadillo repeat containing 2	6q21	84071	0.855
ARMC3	armadillo repeat containing 3	10p12.31	219681	0.976
ARMC4	armadillo repeat containing 4	10p12.1-p11.23	55130	0.782
ASTN2	astrotactin 2	9q33.1	23245	0.554
AGBL2	ATP/GTP binding protein-like 2	11p11.2	79841	0.981
ATP12A	ATPase, H+/K+ transporting, nongastric, alpha polypeptide	13q12.1-q12.3	479	0.608
ABCA13	ATP-binding cassette, sub-family A (ABC1), member 13	7p12.3	154664	0.895
ABCA5	ATP-binding cassette, sub-family A (ABC1), member 5	17q24.3	23461	0.633
B9D1	B9 protein domain 1	17p11.2	27077	0.644
BAIAP3	BAI1-associated protein 3	16p13.3	8938	0.533
BBS12	Bardet-Biedl syndrome 12	4q27	166379	0.646
BBS4	Bardet-Biedl syndrome 4	15q22.3-q23	585	0.56
BIK	BCL2-interacting killer (apoptosis-inducing)	22q13.31	638	0.535
BEND5	BEN domain containing 5	1p33	79656	0.558
BEST4	bestrophin 4	1p33-p32.3	266675	0.768
BCO2	beta-carotene oxygenase 2	11q22.3-q23.1	83875	0.768
BCAS1	breast carcinoma amplified sequence 1	20q13.2	8537	0.502
C2CD3	C2 calcium-dependent domain containing 3	11q13.4	26005	0.583
CELSR1	cadherin, EGF LAG seven-pass G-type receptor 1 (flamingo homolog, Drosophila)	22q13.3	9620	0.506
CDH26	cadherin-like 26	20q13.2-q13.33	60437	0.76
CHP2	calcineurin B homologous protein 2	16p12.1	63928	0.832
CIB1	calcium and integrin binding 1 (calmyrin)	15q25.3-q26	10519	0.739
CAPS	calcyphosine	19p13.3	828	0.974
CAPS2	calcyphosine 2	12q21.1	84698	0.883
CAPSL	calcyphosine-like	5p13.2	133690	0.993
CLGN	calmegin	4q28.3-q31.1	1047	0.564
CLMN	calmin (calponin-like, transmembrane)	14q32.13	79789	0.691
CALML4	calmodulin-like 4	15q23	91860	0.88
CASQ2	calsequestrin 2 (cardiac muscle)	1p13.3-p11	845	0.542
CASC1	cancer susceptibility candidate 1	12p12.1	55259	0.971
CASC2	cancer susceptibility candidate 2	10q26.11	255082	0.681
CAP2	CAP, adenylate cyclase-associated protein, 2 (yeast)	6p22.3	10486	0.584
CHST9	carbohydrate (N-acetylgalactosamine 4-0) sulfotransferase 9	18q11.2	83539	0.912
CHST4	carbohydrate (N-acetylglucosamine 6-O) sulfotransferase 4	16q22.3	10164	0.504
CHST5	carbohydrate (N-acetylglucosamine 6-O) sulfotransferase 5	16q22.3	23563	0.947
CHST6	carbohydrate (N-acetylglucosamine 6-O) sulfotransferase 6	16q22	4166	0.912
CES8	carboxylesterase 8 (putative)	16q22.1	283848	0.629
CD24	CD24 molecule	6q21	934	0.659
CDS1	CDP-diacylglycerol synthase (phosphatidate cytidylyltransferase) 1	4q21.23	1040	0.817
CETN2	centrin, EF-hand protein, 2	Xq28	1069	0.975
CEP110	centrosomal protein 110kDa	9q33-q34	11064	0.531
CP	ceruloplasmin (ferroxidase)	3q23-q25	1356	0.67
CXCL6	chemokine (C-X-C motif) ligand 6 (granulocyte chemotactic protein 2)	4q21	6372	0.713
CLCA2	chloride channel accessory 2	1p31-p22	9635	0.552
CLIC6	chloride intracellular channel 6	21q22.12	54102	0.551
C1orf102	chromosome 1 open reading frame 102	1p34.3	127700	0.94
C1orf106	chromosome 1 open reading frame 106	1q32.1	55765	0.542
C1orf110	chromosome 1 open reading frame 110	1q23.3	339512	0.902
C1orf114	chromosome 1 open reading frame 114	1q24	57821	0.933
C1orf158	chromosome 1 open reading frame 158	1p36.21	93190	0.925
C1orf168	chromosome 1 open reading frame 168	1p32.2	199920	0.862
C1orf173	chromosome 1 open reading frame 173	1p31.1	127254	0.983
C1orf201	chromosome 1 open reading frame 201	1p36.11	90529	0.652
C1orf222	chromosome 1 open reading frame 222	1p36.33	339457	0.609
C1orf87	chromosome 1 open reading frame 87	1p32.1	127795	0.863
C1orf88	chromosome 1 open reading frame 88	1p13.2	128344	0.989
C1orf92	chromosome 1 open reading frame 92	1q23.1	149499	0.925
C10orf63	chromosome 10 open reading frame 63	10p12.1	219670	0.98
C10orf79	chromosome 10 open reading frame 79	10q25.1	80217	0.763
C10orf81	chromosome 10 open reading frame 81	10q25.3	79949	0.941
C10orf92	chromosome 10 open reading frame 92	10q26.3	54777	0.902
C11orf16	chromosome 11 open reading frame 16	11p15.3	56673	0.939
C11orf49	chromosome 11 open reading frame 49	11p11.2	79096	0.702
C11orf52	chromosome 11 open reading frame 52	11q23.1	91894	0.613
C11orf60	chromosome 11 open reading frame 60	11q23.3	56912	0.886
C11orf66	chromosome 11 open reading frame 66	11q12.2	220004	0.769
C11orf70	chromosome 11 open reading frame 70	11q22.1	85016	0.973
C11orf74	chromosome 11 open reading frame 74	11p12	119710	0.711
C11orf88	chromosome 11 open reading frame 88	11q23.1	399949	0.828
C12orf55	chromosome 12 open reading frame 55	12q23.1	144535	0.538
C12orf75	chromosome 12 open reading frame 75	12q23.3	387882	0.694
C13orf26	chromosome 13 open reading frame 26	13q12.3	122046	0.666
C13orf30	chromosome 13 open reading frame 30	13q14.11	144809	0.978
C14orf104	chromosome 14 open reading frame 104	14q22.1	55172	0.579
C14orf142	chromosome 14 open reading frame 142	14q32.12	84520	0.791
C14orf179	chromosome 14 open reading frame 179	14q24.3	112752	0.778
C14orf45	chromosome 14 open reading frame 45	14q24.3	80127	0.956
C14orf50	chromosome 14 open reading frame 50	14q23.3	145376	0.926
C14orf79	chromosome 14 open reading frame 79	14q32.33	122616	0.592
C15orf26	chromosome 15 open reading frame 26	15q25.1	161502	0.903
C16orf46	chromosome 16 open reading frame 46	16q23.2	123775	0.597
C17orf72	chromosome 17 open reading frame 72	17q23.3	92340	0.644
C17orf97	chromosome 17 open reading frame 97	17p13.3	400566	0.864
C19orf51	chromosome 19 open reading frame 51	19q13.4	352909	0.967
C2orf39	chromosome 2 open reading frame 39	2p23.3	92749	0.952
C2orf40	chromosome 2 open reading frame 40	2q12.2	84417	0.749
C2orf50	chromosome 2 open reading frame 50	2p25.1	130813	0.645
C2orf55	chromosome 2 open reading frame 55	2q11.2	343990	0.535
C2orf63	chromosome 2 open reading frame 63	2p16.1	130162	0.693
C2orf73	chromosome 2 open reading frame 73	2p16.2	129852	0.532
C2orf77	chromosome 2 open reading frame 77	2q31.1	129881	0.934
C2orf86	chromosome 2 open reading frame 86	2p15	51057	0.653
C20orf114	chromosome 20 open reading frame 114	20q11.21	92747	0.754
C20orf12	chromosome 20 open reading frame 12	20p11.23	55184	0.588
C20orf195	chromosome 20 open reading frame 195	20q13.33	79025	0.756
C20orf26	chromosome 20 open reading frame 26	20p11.23	26074	0.567
C20orf85	chromosome 20 open reading frame 85	20q13.32	128602	0.987
C21orf121	chromosome 21 open reading frame 121	21q22.3	150142	0.579
C21orf58	chromosome 21 open reading frame 58	21q22.3	54058	0.749
C21orf59	chromosome 21 open reading frame 59	21q22.1	56683	0.849
C22orf15	chromosome 22 open reading frame 15	22q11.23	150248	0.868
C22orf23	chromosome 22 open reading frame 23	22q13.1	84645	0.892
C3orf15	chromosome 3 open reading frame 15	3q12-q13.3	89876	0.862
C3orf16	chromosome 3 open reading frame 16	3q25.1	389161	0.683
C3orf25	chromosome 3 open reading frame 25	3q21.3	90288	0.861
C3orf34	chromosome 3 open reading frame 34	3q29	84984	0.762
C3orf50	chromosome 3 open reading frame 50	3q26.2	93556	0.689
C4orf22	chromosome 4 open reading frame 22	4q21.21	255119	0.93
C5orf45	chromosome 5 open reading frame 45	5q35.3	51149	0.56
C5orf49	chromosome 5 open reading frame 49	5p15.31	134121	0.935
C6orf103	chromosome 6 open reading frame 103	6q24.3	79747	0.644
C6orf118	chromosome 6 open reading frame 118	6q27	168090	0.893
C6orf154	chromosome 6 open reading frame 154	6p21.1	221424	0.773
C6orf165	chromosome 6 open reading frame 165	6q15	154313	0.955
C6orf224	chromosome 6 open reading frame 224	6q21	222521	0.856
C6orf52	chromosome 6 open reading frame 52	6p24.1	347744	0.721
C6orf97	chromosome 6 open reading frame 97	6q25.1	80129	0.913
C7orf57	chromosome 7 open reading frame 57	7p12.3	136288	0.793
C7orf63	chromosome 7 open reading frame 63	7q21.13	79846	0.759
C8orf34	chromosome 8 open reading frame 34	8q13	116328	0.626
C8orf47	chromosome 8 open reading frame 47	8q22.2	203111	0.907
C9orf116	chromosome 9 open reading frame 116	9q34.3	138162	0.983
C9orf117	chromosome 9 open reading frame 117	9q34.11	286207	0.655
C9orf135	chromosome 9 open reading frame 135	9q21.11	138255	0.923
C9orf24	chromosome 9 open reading frame 24	9p13.3	84688	0.983
C9orf9	chromosome 9 open reading frame 9	9q34	11092	0.69
C9orf98	chromosome 9 open reading frame 98	9q34.13	158067	0.824
CXorf10	chromosome X open reading frame 10	Xq26	93949	0.571
CXorf41	chromosome X open reading frame 41	Xq22.3	139212	0.936
CMTM4	CKLF-like MARVEL transmembrane domain containing 4	16q22.1	146223	0.534
CLDN8	claudin 8	21q22.11	9073	0.775
CLUAP1	clusterin associated protein 1	16p13.3	23059	0.883
MYCBP	c-myc binding protein	1p33-p32.2	26292	0.605
CC2D2A	coiled-coil and C2 domain containing 2A	4p15.33	57545	0.736
CCDC104	coiled-coil domain containing 104	2p16.1	112942	0.594
CCDC11	coiled-coil domain containing 11	18q21.1	220136	0.937
CCDC113	coiled-coil domain containing 113	16q21	29070	0.988
CCDC114	coiled-coil domain containing 114	19q13.32	93233	0.925
CCDC135	coiled-coil domain containing 135	16q13	84229	0.779
CCDC138	coiled-coil domain containing 138	2q13	165055	0.617
CCDC146	coiled-coil domain containing 146	7q11.23	57639	0.98
CCDC147	coiled-coil domain containing 147	10q25.1	159686	0.866
CCDC148	coiled-coil domain containing 148	2q24.1	130940	0.892
CCDC151	coiled-coil domain containing 151	19p13.2	115948	0.904
CCDC153	coiled-coil domain containing 153	11q23.3	283152	0.925
CCDC17	coiled-coil domain containing 17	1p34.1	149483	0.958
CCDC19	coiled-coil domain containing 19	1q22	25790	0.842
CCDC24	coiled-coil domain containing 24	1p34.1	149473	0.859
CCDC37	coiled-coil domain containing 37	3q21.2	348807	0.699
CCDC39	coiled-coil domain containing 39	3q26.33	339829	0.955
CCDC60	coiled-coil domain containing 60	12q24.23	160777	0.875
CCDC65	coiled-coil domain containing 65	12q13.12	85478	0.775
CCDC67	coiled-coil domain containing 67	11q21	159989	0.629
CCDC78	coiled-coil domain containing 78	16p13.3	124093	0.909
CCDC81	coiled-coil domain containing 81	11q14.2	60494	0.614
CCDC89	coiled-coil domain containing 89	11q14.1	220388	0.633
CCDC96	coiled-coil domain containing 96	4p16.1	257236	0.958
C6	complement component 6	5p13	729	0.844
COG7	component of oligomeric golgi complex 7	16p12.1	91949	0.55
CXXC4	CXXC finger 4	4q22-q24	80319	0.525
CNGA3	cyclic nucleotide gated channel alpha 3	2q11.2	1261	0.566
CNGA4	cyclic nucleotide gated channel alpha 4	11p15.4	1262	0.596
CCNA1	cyclin A1	13q12.3-q13	8900	0.831
CNTD1	cyclin N-terminal domain containing 1	17q21.31	124817	0.677
CCNO	cyclin O	5p15.2-p13.1	10309	0.754
CRISPLD1	cysteine-rich secretory protein LCCL domain containing 1	8q21.11	83690	0.623
CYP2F1	cytochrome P450, family 2, subfamily F, polypeptide 1	19q13.2	1572	0.811
CYP2J2	cytochrome P450, family 2, subfamily J, polypeptide 2	1p31.3-p31.2	1573	0.86
CYP24A1	cytochrome P450, family 24, subfamily A, polypeptide 1	20q13	1591	0.632
CYP26A1	cytochrome P450, family 26, subfamily A, polypeptide 1	10q23-q24	1592	0.534
CYP4F11	cytochrome P450, family 4, subfamily F, polypeptide 11	19p13.1	57834	0.535
DCHS2	dachsous 2 (Drosophila)	4q32.1	54798	0.681
DALRD3	DALR anticodon binding domain containing 3	3p21.31	55152	0.556
DZIP1L	DAZ interacting protein 1-like	3q22.3	199221	0.69
DZIP3	DAZ interacting protein 3, zinc finger	3q13.13	9666	0.888
DEFB124	defensin, beta 124	20q11.1	245937	0.508
DEGS2	degenerative spermatocyte homolog 2, lipid desaturase (Drosophila)	14q32.2	123099	0.751
DHRS9	dehydrogenase/reductase (SDR family) member 9	2q31.1	10170	0.573
DPCD	deleted in a mouse model of primary ciliary dyskinesia	10q24.32	25911	0.938
DLEC1	deleted in lung and esophageal cancer 1	3p22-p21.3	9940	0.809
DNER	delta/notch-like EGF repeat containing	2q36.3	92737	0.927
DSP	desmoplakin	6p24	1832	0.524
DNAJA4	DnaJ (Hsp40) homolog, subfamily A, member 4	15q25.1	55466	0.542
DNAJC16	DnaJ (Hsp40) homolog, subfamily C, member 16	1p36.1	23341	0.539
DNAJB13	DnaJ (Hsp40) related, subfamily B, member 13	11q13.4	374407	0.906
DCDC2B	doublecortin domain containing 2B	1p35.1	149069	0.797
DCDC5	doublecortin domain containing 5	11p14.1-p13	196296	0.883
DMRT3	doublesex and mab-3 related transcription factor 3	9p24.3	58524	0.73
DPY19L2P2	dpy-19-like 2 pseudogene 2 (C. elegans)	7q22.1	349152	0.703
DYDC1	DPY30 domain containing 1	10q23.1	143241	0.872
DYDC2	DPY30 domain containing 2	10q23.1	84332	0.917
DPY30	dpy-30 homolog (C. elegans)	2p22.3	84661	0.549
DNAH11	dynein, axonemal, heavy chain 11	7p21	8701	0.745
DNAH12	dynein, axonemal, heavy chain 12	3p14.3	201625	0.974
DNAH3	dynein, axonemal, heavy chain 3	16p12.2	55567	0.785
DNAH5	dynein, axonemal, heavy chain 5	5p15.2	1767	0.827
DNAH7	dynein, axonemal, heavy chain 7	2q32.3	56171	0.945
DNAH9	dynein, axonemal, heavy chain 9	17p12	1770	0.93
DNAI1	dynein, axonemal, intermediate chain 1	9p21-p13	27019	0.874
DNAI2	dynein, axonemal, intermediate chain 2	17q25	64446	0.975
DNAL1	dynein, axonemal, light chain 1	14q24.3	83544	0.719
DNALI1	dynein, axonemal, light intermediate chain 1	1p35.1	7802	0.932
DYNC2H1	dynein, cytoplasmic 2, heavy chain 1	11q21-q22.1	79659	0.779
DYNLRB2	dynein, light chain, roadblock-type 2	16q23.3	83657	0.973
DYNLT1	dynein, light chain, Tctex-type 1	6q25.2-q25.3	6993	0.554
DYX1C1	dyslexia susceptibility 1 candidate 1	15q21.3	161582	0.859
EFCAB1	EF-hand calcium binding domain 1	8q11.21	79645	0.828
EFCAB6	EF-hand calcium binding domain 6	22q13.1-q13.33	64800	0.825
EFHC1	EF-hand domain (C-terminal) containing 1	6p12.3	114327	0.949
EFHC2	EF-hand domain (C-terminal) containing 2	Xp11.3	80258	0.803
EFHB	EF-hand domain family, member B	3p24.3	151651	0.898
ENDOG	endonuclease G	9q34.1	2021	0.665
EID2B	EP300 interacting inhibitor of differentiation 2B	19q13.2	126272	0.641
EPPK1	epiplakin 1	8q24.3	83481	0.577
EPHX2	epoxide hydrolase 2, cytoplasmic	8p21-p12	2053	0.571
EPN3	epsin 3	17q21.33	55040	0.648
EPB41L4B	erythrocyte membrane protein band 4.1 like 4B	9q31-q32	54566	0.644
ESRRG	estrogen-related receptor gamma	1q41	2104	0.746
EYA1	eyes absent homolog 1 (Drosophila)	8q13.3	2138	0.812
EYA2	eyes absent homolog 2 (Drosophila)	20q13.1	2139	0.586
FAM149A	family with sequence similarity 149, member A	4q35.2	25854	0.504
FAM154B	family with sequence similarity 154, member B	15q25.2	283726	0.963
FAM161A	family with sequence similarity 161, member A	2p15	84140	0.816
FAM164C	family with sequence similarity 164, member C	14q24.3	79696	0.565
FAM169A	family with sequence similarity 169, member A	5q13.3	26049	0.534
FAM179A	family with sequence similarity 179, member A	2p23.2	165186	0.881
FAM179B	family with sequence similarity 179, member B	14q21.3	23116	0.685
FAM81A	family with sequence similarity 81, member A	15q22.2	145773	0.542
FAM81B	family with sequence similarity 81, member B	5q15	153643	0.976
FTO	fat mass and obesity associated	16q12.2	79068	0.801
FABP6	fatty acid binding protein 6, ileal	5q33.3-q34	2172	0.717
FBXL13	F-box and leucine-rich repeat protein 13	7q22.1	222235	0.71
FBXL2	F-box and leucine-rich repeat protein 2	3p22.3	25827	0.513
FBXW9	F-box and WD repeat domain containing 9	19p13.13	84261	0.517
FBXO15	F-box protein 15	18q22.3	201456	0.968
FBXO36	F-box protein 36	2q36.3	130888	0.556
FGF14	fibroblast growth factor 14	13q34	2259	0.835
FANK1	fibronectin type III and ankyrin repeat domains 1	10q26.2	92565	0.93
LOC541473	FK506 binding protein 6, 36kDa pseudogene	7q11.23	541473	0.546
FLJ16686	FLJ16686 protein	4p14	401124	0.772
FLJ26850	FLJ26850 protein	19q13.33	400710	0.528
FOXA1	forkhead box A1	14q12-q13	3169	0.757
FOXE1	forkhead box E1 (thyroid transcription factor 2)	9q22	2304	0.525
FOXJ1	forkhead box J1	17q22-q25	2302	0.85
FHAD1	forkhead-associated (FHA) phosphopeptide binding domain 1	1p36.21	114827	0.732
FHOD3	formin homology 2 domain containing 3	18q12	80206	0.606
FSD1CL	FSD1 C-terminal like	9q31	405752	0.743
FXYD3	FXYD domain containing ion transport regulator 3	19q13.11-q13.12	5349	0.608
GLB1L	galactosidase, beta 1-like	2q35	79411	0.683
GABRP	gamma-aminobutyric acid (GABA) A receptor, pi	5q33-q34	2568	0.875
GJB5	gap junction protein, beta 5, 31.1kDa	1p35.1	2709	0.623
GLIS3	GLIS family zinc finger 3	9p24.2	169792	0.55
GRM7	glutamate receptor, metabotropic 7	3p26.1-p25.1	2917	0.578
GCLC	glutamate-cysteine ligase, catalytic subunit	6p12	2729	0.719
GRHL2	grainyhead-like 2 (Drosophila)	8q22.3	79977	0.693
GRAMD1C	GRAM domain containing 1C	3q13.31	54762	0.658
GRAMD3	GRAM domain containing 3	5q23.2	65983	0.741
GAS2L2	growth arrest-specific 2 like 2	17q12	246176	0.535
GDA	guanine deaminase	9q21.13	9615	0.51
GBP6	guanylate binding protein family, member 6	1p22.2	163351	0.693
HSPB11	heat shock protein family B (small), member 11	1p32.1-p33	51668	0.745
HN1L	hematological and neurological expressed 1-like	16p13.3	90861	0.734
HEPACAM2	HEPACAM family member 2	7q21.3	253012	0.52
HS3ST6	heparan sulfate (glucosamine) 3-O-sulfotransferase 6	16p13.3	64711	0.776
HIST1H2BD	histone cluster 1, H2bd	6p21.3	3017	0.759
HIST2H2BE	histone cluster 2, H2be	1q21-q23	8349	0.622
HRASLS2	HRAS-like suppressor 2	11q12.3	54979	0.768
HYDIN	hydrocephalus inducing homolog (mouse)	16q22.1-q22.3	54768	0.851
FLJ13197	hypothetical FLJ13197	4p14	79667	0.613
LOC121838	hypothetical LOC121838	13q14.11	121838	0.534
FLJ27352	hypothetical LOC145788	15q21.3	145788	0.791
LOC285735	hypothetical LOC285735	6q23.2	285735	0.828
LOC389815	hypothetical LOC389815	9q34.3	389815	0.682
LOC400125	hypothetical LOC400125	13q14.11	400125	0.532
LOC92497	hypothetical LOC92497	12q23.1	92497	0.582
LOC158960	hypothetical protein BC009467	Xq28	158960	0.642
FLJ21511	hypothetical protein FLJ21511	4p12-p11	80157	0.818
FLJ23529	hypothetical protein FLJ23529	2p11.2	79964	0.93
FLJ23834	hypothetical protein FLJ23834	7q22.2	222256	0.95
FLJ39061	hypothetical protein FLJ39061	2q33.1	165057	0.524
LOC153546	hypothetical protein LOC153546	5p13.3	153546	0.514
LOC283485	hypothetical protein LOC283485	13q34	283485	0.646
LOC339260	hypothetical protein LOC339260	17p11.2	339260	0.648
LOC90835	hypothetical protein LOC90835	16p11.2	90835	0.73
CLONE795723	hypothetical transcript 795723	Yp11.2	64592	0.513
IK	IK cytokine, down-regulator of HLA II	5q31.3	3550	0.789
IGFBP2	insulin-like growth factor binding protein 2, 36kDa	2q33-q34	3485	0.558
IL7	interleukin 7	8q12-q13	3574	0.561
IFT122	intraflagellar transport 122 homolog (Chlamydomonas)	3q21	55764	0.612
IFT172	intraflagellar transport 172 homolog (Chlamydomonas)	2p23.3	26160	0.952
IFT81	intraflagellar transport 81 homolog (Chlamydomonas)	12q24.13	28981	0.625
IFT88	intraflagellar transport 88 homolog (Chlamydomonas)	13q12.1	8100	0.694
INTU	inturned planar cell polarity effector homolog (Drosophila)	4q28.1	27152	0.627
IQUB	IQ motif and ubiquitin domain containing	7q31.32	154865	0.905
IQCB1	IQ motif containing B1	3q21.1	9657	0.536
IQCD	IQ motif containing D	12q24.13	115811	0.901
IQCG	IQ motif containing G	3q29	84223	0.894
IQCH	IQ motif containing H	15q23	64799	0.72
IQCK	IQ motif containing K	16p12.3	124152	0.77
KLK11	kallikrein-related peptidase 11	19q13.3-q13.4	11012	0.585
KATNAL2	katanin p60 subunit A-like 2	18q21.1	83473	0.582
KLHDC7A	kelch domain containing 7A	1p36.13	127707	0.51
KLHDC9	kelch domain containing 9	1q23.3	126823	0.938
KLHL13	kelch-like 13 (Drosophila)	Xq23-q24	90293	0.63
KLHL32	kelch-like 32 (Drosophila)	6q16.1	114792	0.753
KRT15	keratin 15	17q21.2	3866	0.603
KRT17	keratin 17	17q12-q21	3872	0.506
KRT19	keratin 19	17q21.2	3880	0.536
KRT23	keratin 23 (histone deacetylase inducible)	17q21.2	25984	0.678
KRT40	keratin 40	17q21.2	125115	0.629
KRT5	keratin 5	12q12-q13	3852	0.55
KIAA0319	KIAA0319	6p22.3-p22.2	9856	0.548
KIAA0367	KIAA0367	9q21.13	23273	0.624
KIAA0500	KIAA0500 protein	14q32.2	57237	0.868
KIAA0556	KIAA0556	16p12.1-p11.2	23247	0.733
KIAA1377	KIAA1377	11q22.1	57562	0.904
KIAA1407	KIAA1407	3q13.31	57577	0.727
KIAA1522	KIAA1522	1p35.1	57648	0.513
KIAA1529	KIAA1529	9q22.33	57653	0.871
KIAA1737	KIAA1737	14q24.3	85457	0.668
KIAA1797	KIAA1797	9p21	54914	0.555
KIAA1841	KIAA1841	2q14	84542	0.726
KIF21A	kinesin family member 21A	12q12	55605	0.789
KIF3A	kinesin family member 3A	5q31	11127	0.531
KIF6	kinesin family member 6	6p21.2	221458	0.644
KIF9	kinesin family member 9	3p21.31	64147	0.798
LCA5	Leber congenital amaurosis 5	6q14.1	167691	0.703
LCA5L	Leber congenital amaurosis 5-like	21q22.2	150082	0.816
LRRC18	leucine rich repeat containing 18	10q11.22	474354	0.855
LRRC23	leucine rich repeat containing 23	12p13	10233	0.6
LRRC34	leucine rich repeat containing 34	3q26.2	151827	0.963
LRRC43	leucine rich repeat containing 43	12q24.31	254050	0.762
LRRC46	leucine rich repeat containing 46	17q21.32	90506	0.973
LRRC48	leucine rich repeat containing 48	17p11.2	83450	0.763
LRRC49	leucine rich repeat containing 49	15q23	54839	0.896
LRRC50	leucine rich repeat containing 50	16q24.1	123872	0.711
LRRC6	leucine rich repeat containing 6	8q24.22	23639	0.94
LRTOMT	leucine rich transmembrane and 0-methyltransferase domain containing	11q13.4	220074	0.84
LZTFL1	leucine zipper transcription factor-like 1	3p21.3	54585	0.731
LRGUK	leucine-rich repeats and guanylate kinase domain containing	7q33	136332	0.83
LRRIQ1	leucine-rich repeats and IQ motif containing 1	12q21.31	84125	0.607
LRRIQ3	leucine-rich repeats and IQ motif containing 3	1p31.1	127255	0.709
LRWD1	leucine-rich repeats and WD repeat domain containing 1	7q22.1	222229	0.584
LCN2	lipocalin 2	9q34	3934	0.772
LOC442100	LOC442100	3q29	442100	0.623
LRP11	low density lipoprotein receptor-related protein 11	6q25.1	84918	0.583
LRP2BP	LRP2 binding protein	4q35.1	55805	0.59
LYPD6B	LY6/PLAUR domain containing 6B	2q23.2	130576	0.64
LPAR3	lysophosphatidic acid receptor 3	1p22.3	23566	0.887
MDH1B	malate dehydrogenase 1B, NAD (soluble)	2q33.3	130752	0.963
MDM1	Mdm1 nuclear protein homolog (mouse)	12q15	56890	0.685
MNS1	meiosis-specific nuclear structural 1	15q21.3	55329	0.971
MARCH10	membrane-associated ring finger (C3HC4) 10	17q23.2	162333	0.64
MS4A8B	membrane-spanning 4-domains, subfamily A, member 8B	11q12.2	83661	0.979
MSMB	microseminoprotein, beta-	10q11.2	4477	0.685
MAP1A	microtubule-associated protein 1A	15q13-qter	4130	0.543
MAP6	microtubule-associated protein 6	11q13.5	4135	0.715
MAP9	microtubule-associated protein 9	4q32.1	79884	0.671
MIPEP	mitochondrial intermediate peptidase	13q12	4285	0.738
MRPS31	mitochondrial ribosomal protein S31	13q14.11	10240	0.562
MAPK10	mitogen-activated protein kinase 10	4q22.1-q23	5602	0.58
MORN2	MORN repeat containing 2	2p22.1	378464	0.977
MORN3	MORN repeat containing 3	12q24.31	283385	0.78
MORN5	MORN repeat containing 5	9q33.2	254956	0.919
MUC15	mucin 15, cell surface associated	11p14.3	143662	0.601
MUC16	mucin 16, cell surface associated	19p13.2	94025	0.89
MUC20	mucin 20, cell surface associated	3q29	200958	0.74
MUC4	mucin 4, cell surface associated	3q29	4585	0.753
MUC5AC	mucin 5AC, oligomeric mucus/gel-forming	11p15.5	4586	0.561
MUC5B	mucin 5B, oligomeric mucus/gel-forming	11p15	4587	0.598
MUCL1	mucin-like 1	12q	118430	0.624
MYCBPAP	MYCBP associated protein	17q21.33	84073	0.539
MB	myoglobin	22q13.1	4151	0.737
NAT1	N-acetyltransferase 1 (arylamine N-acetyltransferase)	8p23.1-p21.3	9	0.847
NAT14	N-acetyltransferase 14 (GCN5-related, putative)	19q13.42	57106	0.614
NQO1	NAD(P)H dehydrogenase, quinone 1	16q22.1	1728	0.727
NELL2	NEL-like 2 (chicken)	12q13.11-q13.12	4753	0.884
NPHP1	nephronophthisis 1 (juvenile)	2q13	4867	0.667
NBEA	neurobeachin	13q13	26960	0.95
NET1	neuroepithelial cell transforming 1	10p15	10276	0.505
NEK10	NIMA (never in mitosis gene a)- related kinase 10	3p24.1	152110	0.755
NEK11	NIMA (never in mitosis gene a)- related kinase 11	3q22.1	79858	0.82
NEK1	NIMA (never in mitosis gene a)-related kinase 1	4q33	4750	0.515
NSUN7	NOL1/NOP2/Sun domain family, member 7	4p14	79730	0.664
NME5	non-metastatic cells 5, protein expressed in (nucleoside-diphosphate kinase)	5q31	8382	0.986
NME7	non-metastatic cells 7, protein expressed in (nucleoside-diphosphate kinase)	1q24	29922	0.735
NCRNA00166	non-protein coding RNA 166	1q21.3	284485	0.931
NCRNA00094	non-protein coding RNA 94	9q34	266655	0.801
NUCB2	nucleobindin 2	11p15.1-p14	4925	0.558
NUP62CL	nucleoporin 62kDa C-terminal like	Xq22.3	54830	0.784
OSTalpha	organic solute transporter alpha	3q29	200931	0.611
ODF2L	outer dense fiber of sperm tails 2-like	1p22.3	57489	0.562
ODF3B	outer dense fiber of sperm tails 3B	22q13.33	440836	0.679
OSBPL6	oxysterol binding protein-like 6	2q31-q32.1	114880	0.829
OXTR	oxytocin receptor	3p25	5021	0.823
PACRG	PARK2 co-regulated	6q26	135138	0.968
PPIL6	peptidylprolyl isomerase (cyclophilin)-like 6	6q21	285755	0.901
PRDX5	peroxiredoxin 5	11q13	25824	0.63
PERP	PERP, TP53 apoptosis effector	6q24	64065	0.659
PPAP2C	phosphatidic acid phosphatase type 2C	19p13	8612	0.886
PIH1D2	PIH1 domain containing 2	11q23.1	120379	0.939
PLAC8	placenta-specific 8	4q21.22	51316	0.691
PRG2	plasticity-related gene 2	19p13.3	79948	0.541
PLEKHB1	pleckstrin homology domain containing, family B (evectins) member 1	11q13.5-q14.1	58473	0.753
PAIP2B	poly(A) binding protein interacting protein 2B	2p13.3	400961	0.56
POLR2I	polymerase (RNA) II (DNA directed) polypeptide I, 14.5kDa	19q12	5438	0.593
KCNRG	potassium channel regulator	13q14.3	283518	0.98
KCTD1	potassium channel tetramerisation domain containing 1	18q11.2	284252	0.859
KCNMB2	potassium large conductance calcium-activated channel, subfamily M, beta member 2	3q26.2-q27.1	10242	0.662
KCNE1	potassium voltage-gated channel, Isk-related family, member 1	21q22.12	3753	0.896
PFDN6L	prefoldin subunit 6-like	1p34.2	80098	0.79
PZP	pregnancy-zone protein	12p13-p12.2	5858	0.8
hCG_17324	primary ciliary dyskinesia protein 1	2q14.2	200373	0.639
PFN2	profilin 2	3q25.1-q25.2	5217	0.829
PRR15	proline rich 15	7p15.1	222171	0.922
PRRT3	proline-rich transmembrane protein 3	3p25.3	285368	0.715
P4HTM	prolyl 4-hydroxylase, transmembrane (endoplasmic reticulum)	3p21.31	54681	0.837
PROM1	prominin 1	4p15.32	8842	0.939
PTGES3	prostaglandin E synthase 3 (cytosolic)	12	10728	0.637
PSCA	prostate stem cell antigen	8q24.2	8000	0.564
PRSS12	protease, serine, 12 (neurotrypsin, motopsin)	4q28.1	8492	0.588
PKIB	protein kinase (cAMP-dependent, catalytic) inhibitor beta	6q22.31	5570	0.642
PPP1R14C	protein phosphatase 1, regulatory (inhibitor) subunit 14C	6q24.3-q25.3	81706	0.53
PPM1E	protein phosphatase 1E (PP2C domain containing)	17q22	22843	0.644
PTPRT	protein tyrosine phosphatase, receptor type, T	20q12-q13	11122	0.738
PTPRZ1	protein tyrosine phosphatase, receptor-type, Z polypeptide 1	7q31.3	5803	0.647
PHTF1	putative homeodomain transcription factor 1	1p13	10745	0.511
RABL4	RAB, member of RAS oncogene family-like 4	22q13.1	11020	0.798
RABL5	RAB, member RAS oncogene family-like 5	7q22.1	64792	0.916
RAB36	RAB36, member RAS oncogene family	22q11.22	9609	0.856
RSPH1	radial spoke head 1 homolog (Chlamydomonas)	21q22.3	89765	0.993
RSPH4A	radial spoke head 4 homolog A (Chlamydomonas)	6q22.1	345895	0.928
RSPH9	radial spoke head 9 homolog (Chlamydomonas)	6p21.1	221421	0.985
RASSF6	Ras association (RalGDS/AF-6) domain family member 6	4q13.3	166824	0.583
RHEBL1	Ras homolog enriched in brain like 1	12q13.12	121268	0.523
REC8	REC8 homolog (yeast)	14q11.2-q12	9985	0.594
RGS22	regulator of G-protein signaling 22	8q22.2	26166	0.899
RFX3	regulatory factor X, 3 (influences HLA class II expression)	9p24.2	5991	0.54
RAGE	renal tumor antigen	14q32	5891	0.729
RTDR1	rhabdoid tumor deletion region gene 1	22q11.2	27156	0.91
RHPN2	rhophilin, Rho GTPase binding protein 2	19q13.11	85415	0.849
RIBC1	RIB43A domain with coiled-coils 1	Xp11.22	158787	0.75
RIBC2	RIB43A domain with coiled-coils 2	22q13.31	26150	0.909
RBKS	ribokinase	2p23.3	64080	0.811
RPP38	ribonuclease P/MRP 38kDa subunit	10p13	10557	0.534
RBM20	RNA binding motif protein 20	10q25.2	282996	0.773
RBM24	RNA binding motif protein 24	6p22.3	221662	0.634
ROPN1L	ropporin 1-like	5p15.2	83853	0.957
RPGRIP1L	RPGRIP1-like	16q12.2	23322	0.81
RUVBL1	RuvB-like 1 (E. coli)	3q21	8607	0.766
RUVBL2	RuvB-like 2 (E. coli)	19q13.3	10856	0.756
S100P	S100 calcium binding protein P	4p16	6286	0.588
SLFN13	schlafen family member 13	17q12	146857	0.609
SEC14L3	SEC14-like 3 (S. cerevisiae)	22q12.2	266629	0.807
SCGB1A1	secretoglobin, family 1A, member 1 (uteroglobin)	11q12.3-q13.1	7356	0.629
SCGB2A1	secretoglobin, family 2A, member 1	11q13	4246	0.893
SCGB3A1	secretoglobin, family 3A, member 1	5q35-qter	92304	0.591
SPINLW1	serine peptidase inhibitor-like, with Kunitz and WAP domains 1 (eppin)	20q12-q13.2	57119	0.559
STK33	serine/threonine kinase 33	11p15.3	65975	0.83
STK36	serine/threonine kinase 36, fused homolog (Drosophila)	2q35	27148	0.613
SERPINB11	serpin peptidase inhibitor, clade B (ovalbumin), member 11 (gene/pseudogene)	-	89778	0.801
SERPINB3	serpin peptidase inhibitor, clade B (ovalbumin), member 3	18q21.3	6317	0.792
SERPINB4	serpin peptidase inhibitor, clade B (ovalbumin), member 4	18q21.3	6318	0.521
SERPINB5	serpin peptidase inhibitor, clade B (ovalbumin), member 5	18q21.3	5268	0.539
SERPINI2	serpin peptidase inhibitor, clade I (pancpin), member 2	3q26.1-q26.2	5276	0.684
LOC285929	similar to matrilin 2 precursor	7p21.3	285929	0.804
LOC387876	similar to mCG112958	12q23.1	387876	0.501
LOC197336	similar to RIKEN cDNA 3230401M21 [Mus musculus]	16p13.3	197336	0.673
SIX1	SIX homeobox 1	14q23.1	6495	0.927
SIX4	SIX homeobox 4	14q23	51804	0.794
SLITRK6	SLIT and NTRK-like family, member 6	13q31.1	84189	0.81
SRGAP3	SLIT-ROBO Rho GTPase activating protein 3	3p25.3	9901	0.715
SLC13A3	solute carrier family 13 (sodium-dependent dicarboxylate transporter), member 3	20q12-q13.1	64849	0.544
SLC22A4	solute carrier family 22 (organic cation/ergothioneine transporter), member 4	5q31.1	6583	0.823
SLC25A14	solute carrier family 25 (mitochondrial carrier, brain), member 14	Xq24	9016	0.57
SLC27A2	solute carrier family 27 (fatty acid transporter), member 2	15q21.2	11001	0.861
SLC35A3	solute carrier family 35 (UDP-N-acetylglucosamine (UDP-GlcNAc) transporter), member A3	1p21	23443	0.554
SLC4A8	solute carrier family 4, sodium bicarbonate cotransporter, member 8	12q13.13	9498	0.532
SLC44A4	solute carrier family 44, member 4	6p21.3	80736	0.857
SORD	sorbitol dehydrogenase	15q15.3	6652	0.657
SRI	sorcin	7q21.1	6717	0.754
SNX7	sorting nexin 7	1p21.3	51375	0.576
SPAG1	sperm associated antigen 1	8q22.2	6674	0.682
SPAG16	sperm associated antigen 16	2q34	79582	0.706
SPAG17	sperm associated antigen 17	1p12	200162	0.903
SPAG6	sperm associated antigen 6	10p12.2	9576	0.983
SPAG8	sperm associated antigen 8	9p13.3	26206	0.769
SPA17	sperm autoantigenic protein 17	11q24.2	53340	0.952
SPEF1	sperm flagellar 1	20pter-q11.23	25876	0.709
SPEF2	sperm flagellar 2	5p13.2	79925	0.894
SPATA17	spermatogenesis associated 17	1q41	128153	0.972
SPATA18	spermatogenesis associated 18 homolog (rat)	4q12	132671	0.916
SPATA4	spermatogenesis associated 4	4q34.2	132851	0.956
SPATA6	spermatogenesis associated 6	1p33	54558	0.524
SPATS1	spermatogenesis associated, serine-rich 1	6p21.1	221409	0.906
SOX2	SRY (sex determining region Y)-box 2	3q26.3-q27	6657	0.866
ST6GALNAC1	ST6 (alpha-N-acetyl-neuraminyl-2,3-beta-galactosyl-1,3)-N-acetylgalactosaminide alpha-2,6-sialyltransferase 1	17q25.1	55808	0.847
SRD5A2	steroid-5-alpha-reductase, alpha polypeptide 2 (3-oxo-5 alpha-steroid delta 4-dehydrogenase alpha 2)	2p23	6716	0.781
STOML3	stomatin (EPB72)-like 3	13q13.3	161003	0.909
STOX1	storkhead box 1	10q21.3	219736	0.928
STAG3OS	stromal antigen 3 opposite strand	7q22.1	352954	0.543
SOD1	superoxide dismutase 1, soluble	21q22.11	6647	0.539
SUDS3	suppressor of defective silencing 3 homolog (S. cerevisiae)	12q24.23	64426	0.528
SYT8	synaptotagmin VIII	11p15.5	90019	0.557
SYTL2	synaptotagmin-like 2	11q14	54843	0.599
SNCAIP	synuclein, alpha interacting protein	5q23.1-q23.3	9627	0.572
TCTEX1D1	Tctex1 domain containing 1	1p31.3	200132	0.798
TCTEX1D2	Tctex1 domain containing 2	3q29	255758	0.924
TCTN1	tectonic family member 1	12q24.11	79600	0.877
TEKT1	tektin 1	17p13.2	83659	0.973
TEKT2	tektin 2 (testicular)	1p35.3-p34.1	27285	0.926
TEKT3	tektin 3	17p12	64518	0.831
TEX9	testis expressed 9	15q21.3	374618	0.502
TSGA10	testis specific, 10	2q11.2	80705	0.852
TSPAN1	tetraspanin 1	1p34.1	10103	0.949
TSPAN6	tetraspanin 6	Xq22	7105	0.911
TSPAN8	tetraspanin 8	12q14.1-q21.1	7103	0.658
TTC12	tetratricopeptide repeat domain 12	11q23.1	54970	0.663
TTC16	tetratricopeptide repeat domain 16	9q34.11	158248	0.573
TTC18	tetratricopeptide repeat domain 18	10q22.2	118491	0.978
TTC21A	tetratricopeptide repeat domain 21A	3p22.2	199223	0.783
TTC25	tetratricopeptide repeat domain 25	17q21.2	83538	0.955
TTC26	tetratricopeptide repeat domain 26	7q34	79989	0.737
TTC29	tetratricopeptide repeat domain 29	4q31.23	83894	0.949
TTC30B	tetratricopeptide repeat domain 30B	2q31.2	150737	0.795
TTC5	tetratricopeptide repeat domain 5	14q11.2	91875	0.555
THAP10	THAP domain containing 10	15q23	56906	0.637
THNSL1	threonine synthase-like 1 (S. cerevisiae)	10p12.1	79896	0.575
TRIP13	thyroid hormone receptor interactor 13	5p15.33	9319	0.892
TIGD4	tigger transposable element derived 4	4q31.3	201798	0.58
TJP3	tight junction protein 3 (zona occludens 3)	19p13.3	27134	0.765
TRAF3IP1	TNF receptor-associated factor 3 interacting protein 1	2q37.3	26146	0.803
TOX3	TOX high mobility group box family member 3	16q12.1	27324	0.59
TSNAXIP1	translin-associated factor X interacting protein 1	16q22.1	55815	0.877
TMC4	transmembrane channel-like 4	19q13.42	147798	0.657
TMC5	transmembrane channel-like 5	16p12.3	79838	0.603
TMPRSS4	transmembrane protease, serine 4	11q23.3	56649	0.711
TMEM107	transmembrane protein 107	17p13.1	84314	0.81
TMEM146	transmembrane protein 146	19p13.3	257062	0.982
TMEM17	transmembrane protein 17	2p15	200728	0.705
TMEM190	transmembrane protein 190	19q13.42	147744	0.874
TMEM45B	transmembrane protein 45B	11q24.3	120224	0.512
TMEM67	transmembrane protein 67	8q22.1	91147	0.521
TRIM29	tripartite motif-containing 29	11q22-q23	23650	0.728
WRB	tryptophan rich basic protein	21q22.3	7485	0.776
TPPP3	tubulin polymerization-promoting protein family member 3	16q22.1	51673	0.731
TTLL10	tubulin tyrosine ligase-like family, member 10	1p36.33	254173	0.644
TTLL9	tubulin tyrosine ligase-like family, member 9	20q11.21	164395	0.691
TUBA4B	tubulin, alpha 4b (pseudogene)	2q35	80086	0.88
TNFAIP8L1	tumor necrosis factor, alpha-induced protein 8-like 1	19p13.3	126282	0.637
TP73	tumor protein p73	1p36.3	7161	0.669
TUSC3	tumor suppressor candidate 3	8p22	7991	0.541
USP43	ubiquitin specific peptidase 43	17p13.1	124739	0.537
UFC1	ubiquitin-fold modifier conjugating enzyme 1	1q23.3	51506	0.67
UBXN10	UBX domain protein 10	1p36.12	127733	0.945
UGT1A6	UDP glucuronosyltransferase 1 family, polypeptide A6	2q37	54578	0.629
GALNT6	UDP-N-acetyl-alpha-D-galactosamine:polypeptide N-acetylgalactosaminyltransferase 6 (GalNAc-T6)	12q13	11226	0.565
UNC119B	unc-119 homolog B (C. elegans)	12q24.31	84747	0.769
LOC347475	UPF0625 coiled-coil domain-containing protein ENSP00000359845	Xq26.2	347475	0.681
VNN3	vanin 3	6q23-q24	55350	0.506
VILL	villin-like	3p21.3	50853	0.712
MYB	v-myb myeloblastosis viral oncogene homolog (avian)	6q22-q23	4602	0.833
VWA3A	von Willebrand factor A domain containing 3A	16p12.1	146177	0.696
VWA3B	von Willebrand factor A domain containing 3B	2q11.2	200403	0.876
VSTM2L	V-set and transmembrane domain containing 2 like	20q11.23	128434	0.605
VTCN1	V-set domain containing T cell activation inhibitor 1	1p13.1	79679	0.763
WDR16	WD repeat domain 16	17p13.1	146845	0.953
WDR19	WD repeat domain 19	4p14	57728	0.574
WDR31	WD repeat domain 31	9q32	114987	0.642
WDR35	WD repeat domain 35	2p24.1	57539	0.709
WDR49	WD repeat domain 49	3q26.1	151790	0.674
WDR52	WD repeat domain 52	3q13.2	55779	0.873
WDR54	WD repeat domain 54	2p13.1	84058	0.943
WDR5B	WD repeat domain 5B	3q21.1	54554	0.518
WDR63	WD repeat domain 63	1p22.3	126820	0.959
WDR65	WD repeat domain 65	1p34.2	149465	0.511
WDR66	WD repeat domain 66	12q24.31	144406	0.965
WDR69	WD repeat domain 69	2q36.3	164781	0.917
WDR78	WD repeat domain 78	1p31.3	79819	0.975
WDR86	WD repeat domain 86	7q36.1	349136	0.543
WDR93	WD repeat domain 93	15q26.1	56964	0.644
YSK4	YSK4 Sps1/Ste20-related kinase homolog (S. cerevisiae)	2q21.3	80122	0.853
ZNF20	zinc finger protein 20	19p13.3-p13.2	7568	0.556
ZNF440	zinc finger protein 440	19p13.2	126070	0.641
ZNF474	zinc finger protein 474	5q23.1-q23.2	133923	0.731
ZKSCAN1	zinc finger with KRAB and SCAN domains 1	7q21.3-q22.1	7586	0.593
ZBBX	zinc finger, B-box domain containing	3q26.1	79740	0.949
ZMYND10	zinc finger, MYND-type containing 10	3p21.3	51364	0.956
ZMYND12	zinc finger, MYND-type containing 12	1p34.2	84217	0.929

## Sheet: 8_GSE18842_Airways
Symbol	Name	Cytoband	EntrezID	Module membership
AKAP14	A kinase (PRKA) anchor protein 14	Xq24	158798	0.912
ACSBG1	acyl-CoA synthetase bubblegum family member 1	15q23-q24	23205	0.833
AK7	adenylate kinase 7	14q32,2	122481	0.579
ADSSL1	adenylosuccinate synthase like 1	14q32,33	122622	0.507
ADH6	alcohol dehydrogenase 6 (class V)	4q23	130	0.561
ALS2CR12	amyotrophic lateral sclerosis 2 (juvenile) chromosome region, candidate 12	2q33,1	130540	0.626
ANKRD45	ankyrin repeat domain 45	1q25,1	339416	0.71
ANKFN1	ankyrin-repeat and fibronectin type III domain containing 1	17q22	162282	0.674
APOBEC4	apolipoprotein B mRNA editing enzyme, catalytic polypeptide-like 4 (putative)	1q25,3	403314	0.747
ALOX15	arachidonate 15-lipoxygenase	17p13,3	246	0.648
ARMC2	armadillo repeat containing 2	6q21	84071	0.612
ARMC3	armadillo repeat containing 3	10p12,31	219681	0.855
ARMC4	armadillo repeat containing 4	10p12,1-p11,23	55130	0.859
AGBL2	ATP/GTP binding protein-like 2	11p11,2	79841	0.805
ATP1B1	ATPase, Na+/K+ transporting, beta 1 polypeptide	1q24	481	0.607
BAIAP3	BAI1-associated protein 3	16p13,3	8938	0.513
BEST4	bestrophin 4	1p33-p32,3	266675	0.598
BCO2	beta-carotene oxygenase 2	11q22,3-q23,1	83875	0.579
CAPS	calcyphosine	19p13,3	828	0.946
CAPS2	calcyphosine 2	12q21,1	84698	0.577
CAPSL	calcyphosine-like	5p13,2	133690	0.962
CLGN	calmegin	4q28,3-q31,1	1047	0.571
CALML4	calmodulin-like 4	15q23	91860	0.634
CASC1	cancer susceptibility candidate 1	12p12,1	55259	0.874
CHST9	carbohydrate (N-acetylgalactosamine 4-0) sulfotransferase 9	18q11,2	83539	0.885
CHST5	carbohydrate (N-acetylglucosamine 6-O) sulfotransferase 5	16q22,3	23563	0.878
CHST6	carbohydrate (N-acetylglucosamine 6-O) sulfotransferase 6	16q22	4166	0.716
CDS1	CDP-diacylglycerol synthase (phosphatidate cytidylyltransferase) 1	4q21,23	1040	0.776
CETN2	centrin, EF-hand protein, 2	Xq28	1069	0.923
CP	ceruloplasmin (ferroxidase)	3q23-q25	1356	0.76
CLIC6	chloride intracellular channel 6	21q22,12	54102	0.765
C1orf102	chromosome 1 open reading frame 102	1p34,3	127700	0.895
C1orf114	chromosome 1 open reading frame 114	1q24	57821	0.854
C1orf129	chromosome 1 open reading frame 129	1q24,3	80133	0.604
C1orf158	chromosome 1 open reading frame 158	1p36,21	93190	0.778
C1orf173	chromosome 1 open reading frame 173	1p31,1	127254	0.843
C1orf87	chromosome 1 open reading frame 87	1p32,1	127795	0.865
C1orf88	chromosome 1 open reading frame 88	1p13,2	128344	0.866
C1orf92	chromosome 1 open reading frame 92	1q23,1	149499	0.673
C10orf63	chromosome 10 open reading frame 63	10p12,1	219670	0.854
C10orf79	chromosome 10 open reading frame 79	10q25,1	80217	0.875
C10orf81	chromosome 10 open reading frame 81	10q25,3	79949	0.695
C10orf92	chromosome 10 open reading frame 92	10q26,3	54777	0.742
C11orf16	chromosome 11 open reading frame 16	11p15,3	56673	0.835
C11orf60	chromosome 11 open reading frame 60	11q23,3	56912	0.608
C11orf66	chromosome 11 open reading frame 66	11q12,2	220004	0.741
C11orf70	chromosome 11 open reading frame 70	11q22,1	85016	0.958
C11orf88	chromosome 11 open reading frame 88	11q23,1	399949	0.894
C12orf75	chromosome 12 open reading frame 75	12q23,3	387882	0.779
C13orf30	chromosome 13 open reading frame 30	13q14,11	144809	0.874
C14orf45	chromosome 14 open reading frame 45	14q24,3	80127	0.915
C15orf26	chromosome 15 open reading frame 26	15q25,1	161502	0.604
C16orf46	chromosome 16 open reading frame 46	16q23,2	123775	0.654
C16orf71	chromosome 16 open reading frame 71	16p13,3	146562	0.575
C17orf72	chromosome 17 open reading frame 72	17q23,3	92340	0.581
C17orf97	chromosome 17 open reading frame 97	17p13,3	400566	0.796
C19orf51	chromosome 19 open reading frame 51	19q13,4	352909	0.813
C19orf57	chromosome 19 open reading frame 57	19p13,12	79173	0.517
C2orf39	chromosome 2 open reading frame 39	2p23,3	92749	0.85
C2orf50	chromosome 2 open reading frame 50	2p25,1	130813	0.526
C2orf77	chromosome 2 open reading frame 77	2q31,1	129881	0.886
C20orf85	chromosome 20 open reading frame 85	20q13,32	128602	0.943
C21orf58	chromosome 21 open reading frame 58	21q22,3	54058	0.682
C21orf59	chromosome 21 open reading frame 59	21q22,1	56683	0.676
C22orf23	chromosome 22 open reading frame 23	22q13,1	84645	0.744
C3orf15	chromosome 3 open reading frame 15	3q12-q13,3	89876	0.878
C3orf25	chromosome 3 open reading frame 25	3q21,3	90288	0.813
C4orf22	chromosome 4 open reading frame 22	4q21,21	255119	0.888
C5orf49	chromosome 5 open reading frame 49	5p15,31	134121	0.762
C6orf103	chromosome 6 open reading frame 103	6q24,3	79747	0.554
C6orf118	chromosome 6 open reading frame 118	6q27	168090	0.761
C6orf154	chromosome 6 open reading frame 154	6p21,1	221424	0.578
C6orf165	chromosome 6 open reading frame 165	6q15	154313	0.785
C6orf224	chromosome 6 open reading frame 224	6q21	222521	0.524
C6orf52	chromosome 6 open reading frame 52	6p24,1	347744	0.673
C6orf97	chromosome 6 open reading frame 97	6q25,1	80129	0.822
C7orf57	chromosome 7 open reading frame 57	7p12,3	136288	0.952
C8orf47	chromosome 8 open reading frame 47	8q22,2	203111	0.762
C9orf116	chromosome 9 open reading frame 116	9q34,3	138162	0.919
C9orf117	chromosome 9 open reading frame 117	9q34,11	286207	0.839
C9orf135	chromosome 9 open reading frame 135	9q21,11	138255	0.942
C9orf24	chromosome 9 open reading frame 24	9p13,3	84688	0.98
C9orf9	chromosome 9 open reading frame 9	9q34	11092	0.603
C9orf98	chromosome 9 open reading frame 98	9q34,13	158067	0.548
CXorf41	chromosome X open reading frame 41	Xq22,3	139212	0.782
CLDN3	claudin 3	7q11,23	1365	0.564
CLDN8	claudin 8	21q22,11	9073	0.805
CLUAP1	clusterin associated protein 1	16p13,3	23059	0.556
MYCBP	c-myc binding protein	1p33-p32,2	26292	0.526
CCDC11	coiled-coil domain containing 11	18q21,1	220136	0.876
CCDC113	coiled-coil domain containing 113	16q21	29070	0.931
CCDC114	coiled-coil domain containing 114	19q13,32	93233	0.634
CCDC135	coiled-coil domain containing 135	16q13	84229	0.741
CCDC146	coiled-coil domain containing 146	7q11,23	57639	0.944
CCDC147	coiled-coil domain containing 147	10q25,1	159686	0.691
CCDC148	coiled-coil domain containing 148	2q24,1	130940	0.68
CCDC151	coiled-coil domain containing 151	19p13,2	115948	0.842
CCDC153	coiled-coil domain containing 153	11q23,3	283152	0.79
CCDC17	coiled-coil domain containing 17	1p34,1	149483	0.841
CCDC19	coiled-coil domain containing 19	1q22	25790	0.921
CCDC24	coiled-coil domain containing 24	1p34,1	149473	0.634
CCDC37	coiled-coil domain containing 37	3q21,2	348807	0.766
CCDC39	coiled-coil domain containing 39	3q26,33	339829	0.855
CCDC60	coiled-coil domain containing 60	12q24,23	160777	0.664
CCDC65	coiled-coil domain containing 65	12q13,12	85478	0.63
CCDC67	coiled-coil domain containing 67	11q21	159989	0.555
CCDC78	coiled-coil domain containing 78	16p13,3	124093	0.955
CCDC81	coiled-coil domain containing 81	11q14,2	60494	0.763
CCDC96	coiled-coil domain containing 96	4p16,1	257236	0.815
C6	complement component 6	5p13	729	0.918
CNGA4	cyclic nucleotide gated channel alpha 4	11p15,4	1262	0.506
CCNA1	cyclin A1	13q12,3-q13	8900	0.822
CCNO	cyclin O	5p15,2-p13,1	10309	0.571
CRISP2	cysteine-rich secretory protein 2	6p21-qter	7180	0.591
CYP2J2	cytochrome P450, family 2, subfamily J, polypeptide 2	1p31,3-p31,2	1573	0.767
CYP4X1	cytochrome P450, family 4, subfamily X, polypeptide 1	1p33	260293	0.78
CRLF1	cytokine receptor-like factor 1	19p12	9244	0.551
DZIP3	DAZ interacting protein 3, zinc finger	3q13,13	9666	0.781
DPCD	deleted in a mouse model of primary ciliary dyskinesia	10q24,32	25911	0.827
DLEC1	deleted in lung and esophageal cancer 1	3p22-p21,3	9940	0.78
DNAJC12	DnaJ (Hsp40) homolog, subfamily C, member 12	10q22,1	56521	0.567
DNAJB13	DnaJ (Hsp40) related, subfamily B, member 13	11q13,4	374407	0.8
DYDC2	DPY30 domain containing 2	10q23,1	84332	0.896
DNAH10	dynein, axonemal, heavy chain 10	12q24,31	196385	0.515
DNAH12	dynein, axonemal, heavy chain 12	3p14,3	201625	0.886
DNAH5	dynein, axonemal, heavy chain 5	5p15,2	1767	0.749
DNAH7	dynein, axonemal, heavy chain 7	2q32,3	56171	0.782
DNAH9	dynein, axonemal, heavy chain 9	17p12	1770	0.93
DNAI1	dynein, axonemal, intermediate chain 1	9p21-p13	27019	0.764
DNAI2	dynein, axonemal, intermediate chain 2	17q25	64446	0.894
DNALI1	dynein, axonemal, light intermediate chain 1	1p35,1	7802	0.741
DYNC2H1	dynein, cytoplasmic 2, heavy chain 1	11q21-q22,1	79659	0.652
DYNLRB2	dynein, light chain, roadblock-type 2	16q23,3	83657	0.912
DYX1C1	dyslexia susceptibility 1 candidate 1	15q21,3	161582	0.671
EFCAB1	EF-hand calcium binding domain 1	8q11,21	79645	0.856
EFHC1	EF-hand domain (C-terminal) containing 1	6p12,3	114327	0.731
EFHC2	EF-hand domain (C-terminal) containing 2	Xp11,3	80258	0.63
EFHB	EF-hand domain family, member B	3p24,3	151651	0.922
EFNB3	ephrin-B3	17p13,1-p11,2	1949	0.603
EPN3	epsin 3	17q21,33	55040	0.709
ESRRG	estrogen-related receptor gamma	1q41	2104	0.72
EYA1	eyes absent homolog 1 (Drosophila)	8q13,3	2138	0.761
FAM154B	family with sequence similarity 154, member B	15q25,2	283726	0.894
FAM161A	family with sequence similarity 161, member A	2p15	84140	0.523
FAM174A	family with sequence similarity 174, member A	5q21,1	345757	0.537
FAM179A	family with sequence similarity 179, member A	2p23,2	165186	0.698
FAM81B	family with sequence similarity 81, member B	5q15	153643	0.951
FTO	fat mass and obesity associated	16q12,2	79068	0.62
FABP6	fatty acid binding protein 6, ileal	5q33,3-q34	2172	0.859
FBXW9	F-box and WD repeat domain containing 9	19p13,13	84261	0.569
FBXO15	F-box protein 15	18q22,3	201456	0.803
FGF14	fibroblast growth factor 14	13q34	2259	0.731
FANK1	fibronectin type III and ankyrin repeat domains 1	10q26,2	92565	0.734
FLJ16686	FLJ16686 protein	4p14	401124	0.668
FOXA1	forkhead box A1	14q12-q13	3169	0.654
FOXJ1	forkhead box J1	17q22-q25	2302	0.785
FHOD3	formin homology 2 domain containing 3	18q12	80206	0.505
GPR87	G protein-coupled receptor 87	3q24	53836	0.547
GLB1L2	galactosidase, beta 1-like 2	11q25	89944	0.556
GRP	gastrin-releasing peptide	18q21,1-q21,32	2922	0.82
GRHL1	grainyhead-like 1 (Drosophila)	2p25,1	29841	0.531
GRHL2	grainyhead-like 2 (Drosophila)	8q22,3	79977	0.632
HS3ST6	heparan sulfate (glucosamine) 3-O-sulfotransferase 6	16p13,3	64711	0.617
HMGB3	high-mobility group box 3	Xq28	3149	0.594
HYDIN	hydrocephalus inducing homolog (mouse)	16q22,1-q22,3	54768	0.689
LOC145837	hypothetical gene LOC145837	15q23	145837	0.508
FLJ27352	hypothetical LOC145788	15q21,3	145788	0.683
LOC92497	hypothetical LOC92497	12q23,1	92497	0.561
FLJ21511	hypothetical protein FLJ21511	4p12-p11	80157	0.872
FLJ23529	hypothetical protein FLJ23529	2p11,2	79964	0.761
FLJ23834	hypothetical protein FLJ23834	7q22,2	222256	0.861
LOC283485	hypothetical protein LOC283485	13q34	283485	0.569
LOC90835	hypothetical protein LOC90835	16p11,2	90835	0.552
IK	IK cytokine, down-regulator of HLA II	5q31,3	3550	0.652
IL7	interleukin 7	8q12-q13	3574	0.53
IFT172	intraflagellar transport 172 homolog (Chlamydomonas)	2p23,3	26160	0.725
IFT81	intraflagellar transport 81 homolog (Chlamydomonas)	12q24,13	28981	0.63
IQUB	IQ motif and ubiquitin domain containing	7q31,32	154865	0.618
IQCD	IQ motif containing D	12q24,13	115811	0.57
IQCG	IQ motif containing G	3q29	84223	0.84
KLK11	kallikrein-related peptidase 11	19q13,3-q13,4	11012	0.544
KLK13	kallikrein-related peptidase 13	19q13,3-q13,4	26085	0.505
KLHDC9	kelch domain containing 9	1q23,3	126823	0.685
KLHL13	kelch-like 13 (Drosophila)	Xq23-q24	90293	0.71
KLHL32	kelch-like 32 (Drosophila)	6q16,1	114792	0.604
KRT15	keratin 15	17q21,2	3866	0.607
KIAA0319	KIAA0319	6p22,3-p22,2	9856	0.599
KIAA0556	KIAA0556	16p12,1-p11,2	23247	0.54
KIAA1324	KIAA1324	1p13,3	57535	0.696
KIAA1377	KIAA1377	11q22,1	57562	0.723
KIAA1529	KIAA1529	9q22,33	57653	0.711
KIAA1751	KIAA1751	1p36,33	85452	0.603
KIF21A	kinesin family member 21A	12q12	55605	0.723
LCA5	Leber congenital amaurosis 5	6q14,1	167691	0.66
LCA5L	Leber congenital amaurosis 5-like	21q22,2	150082	0.683
LGSN	lengsin, lens protein with glutamine synthetase domain	6pter-q22,33	51557	0.649
LRRC18	leucine rich repeat containing 18	10q11,22	474354	0.854
LRRC23	leucine rich repeat containing 23	12p13	10233	0.849
LRRC34	leucine rich repeat containing 34	3q26,2	151827	0.937
LRRC43	leucine rich repeat containing 43	12q24,31	254050	0.583
LRRC46	leucine rich repeat containing 46	17q21,32	90506	0.918
LRRC48	leucine rich repeat containing 48	17p11,2	83450	0.585
LRRC49	leucine rich repeat containing 49	15q23	54839	0.674
LRRC6	leucine rich repeat containing 6	8q24,22	23639	0.763
LRTOMT	leucine rich transmembrane and 0-methyltransferase domain containing	11q13,4	220074	0.636
LRWD1	leucine-rich repeats and WD repeat domain containing 1	7q22,1	222229	0.515
LRP2BP	LRP2 binding protein	4q35,1	55805	0.596
MDH1B	malate dehydrogenase 1B, NAD (soluble)	2q33,3	130752	0.889
MNS1	meiosis-specific nuclear structural 1	15q21,3	55329	0.876
MS4A8B	membrane-spanning 4-domains, subfamily A, member 8B	11q12,2	83661	0.937
MAP6	microtubule-associated protein 6	11q13,5	4135	0.651
MIPEP	mitochondrial intermediate peptidase	13q12	4285	0.613
MORN2	MORN repeat containing 2	2p22,1	378464	0.845
MORN5	MORN repeat containing 5	9q33,2	254956	0.782
MUC20	mucin 20, cell surface associated	3q29	200958	0.578
MUC4	mucin 4, cell surface associated	3q29	4585	0.505
MYCBPAP	MYCBP associated protein	17q21,33	84073	0.699
NELL2	NEL-like 2 (chicken)	12q13,11-q13,12	4753	0.892
NGRN	neugrin, neurite outgrowth associated	15q26,1	51335	0.525
NRG2	neuregulin 2	5q23-q33	9542	0.56
NBEA	neurobeachin	13q13	26960	0.823
NEK10	NIMA (never in mitosis gene a)- related kinase 10	3p24,1	152110	0.557
NEK11	NIMA (never in mitosis gene a)- related kinase 11	3q22,1	79858	0.744
NME5	non-metastatic cells 5, protein expressed in (nucleoside-diphosphate kinase)	5q31	8382	0.854
NME7	non-metastatic cells 7, protein expressed in (nucleoside-diphosphate kinase)	1q24	29922	0.808
NCRNA00166	non-protein coding RNA 166	1q21,3	284485	0.828
NCRNA00094	non-protein coding RNA 94	9q34	266655	0.658
NUP62CL	nucleoporin 62kDa C-terminal like	Xq22,3	54830	0.536
ODF3B	outer dense fiber of sperm tails 3B	22q13,33	440836	0.662
OVOL2	ovo-like 2 (Drosophila)	20pter-q11,23	58495	0.533
OSBPL6	oxysterol binding protein-like 6	2q31-q32,1	114880	0.803
PACRG	PARK2 co-regulated	6q26	135138	0.878
PPIL6	peptidylprolyl isomerase (cyclophilin)-like 6	6q21	285755	0.898
PRDX5	peroxiredoxin 5	11q13	25824	0.573
PERP	PERP, TP53 apoptosis effector	6q24	64065	0.581
PPAP2C	phosphatidic acid phosphatase type 2C	19p13	8612	0.793
PIH1D2	PIH1 domain containing 2	11q23,1	120379	0.864
PRG2	plasticity-related gene 2	19p13,3	79948	0.613
KCNRG	potassium channel regulator	13q14,3	283518	0.951
KCTD1	potassium channel tetramerisation domain containing 1	18q11,2	284252	0.702
KCNJ16	potassium inwardly-rectifying channel, subfamily J, member 16	17q23,1-q24,2	3773	0.776
KCNMB2	potassium large conductance calcium-activated channel, subfamily M, beta member 2	3q26,2-q27,1	10242	0.544
KCNE1	potassium voltage-gated channel, Isk-related family, member 1	21q22,12	3753	0.688
PFDN6L	prefoldin subunit 6-like	1p34,2	80098	0.525
PFN2	profilin 2	3q25,1-q25,2	5217	0.594
PRR15	proline rich 15	7p15,1	222171	0.51
P4HTM	prolyl 4-hydroxylase, transmembrane (endoplasmic reticulum)	3p21,31	54681	0.767
PROM1	prominin 1	4p15,32	8842	0.75
PRSS12	protease, serine, 12 (neurotrypsin, motopsin)	4q28,1	8492	0.649
PRMT8	protein arginine methyltransferase 8	12p13,3	56341	0.742
PPP1R14C	protein phosphatase 1, regulatory (inhibitor) subunit 14C	6q24,3-q25,3	81706	0.564
PPP1R16A	protein phosphatase 1, regulatory (inhibitor) subunit 16A	8q24,3	84988	0.601
PPM1E	protein phosphatase 1E (PP2C domain containing)	17q22	22843	0.731
PTPRT	protein tyrosine phosphatase, receptor type, T	20q12-q13	11122	0.597
RABL5	RAB, member RAS oncogene family-like 5	7q22,1	64792	0.707
RAB36	RAB36, member RAS oncogene family	22q11,22	9609	0.715
RSPH1	radial spoke head 1 homolog (Chlamydomonas)	21q22,3	89765	0.97
RSPH4A	radial spoke head 4 homolog A (Chlamydomonas)	6q22,1	345895	0.873
RSPH9	radial spoke head 9 homolog (Chlamydomonas)	6p21,1	221421	0.952
RGS22	regulator of G-protein signaling 22	8q22,2	26166	0.849
RTDR1	rhabdoid tumor deletion region gene 1	22q11,2	27156	0.71
RIBC1	RIB43A domain with coiled-coils 1	Xp11,22	158787	0.766
RIBC2	RIB43A domain with coiled-coils 2	22q13,31	26150	0.837
ROPN1L	ropporin 1-like	5p15,2	83853	0.934
RPGRIP1L	RPGRIP1-like	16q12,2	23322	0.651
RUVBL2	RuvB-like 2 (E, coli)	19q13,3	10856	0.772
S100A2	S100 calcium binding protein A2	1q21	6273	0.56
SLFN13	schlafen family member 13	17q12	146857	0.523
SEC14L3	SEC14-like 3 (S, cerevisiae)	22q12,2	266629	0.649
SCGB1A1	secretoglobin, family 1A, member 1 (uteroglobin)	11q12,3-q13,1	7356	0.896
SCGB2A1	secretoglobin, family 2A, member 1	11q13	4246	0.871
SCGB3A1	secretoglobin, family 3A, member 1	5q35-qter	92304	0.514
SCGB3A2	secretoglobin, family 3A, member 2	5q32	117156	0.746
SPINLW1	serine peptidase inhibitor-like, with Kunitz and WAP domains 1 (eppin)	20q12-q13,2	57119	0.657
STK33	serine/threonine kinase 33	11p15,3	65975	0.862
SERPINI2	serpin peptidase inhibitor, clade I (pancpin), member 2	3q26,1-q26,2	5276	0.595
LOC201651	similar to arylacetamide deacetylase (AADAC)	3q25,1	201651	0.682
LOC200383	similar to Dynein heavy chain at 16F	2p11,2	200383	0.528
LOC285929	similar to matrilin 2 precursor	7p21,3	285929	0.622
LOC197336	similar to RIKEN cDNA 3230401M21 [Mus musculus]	16p13,3	197336	0.515
SIX1	SIX homeobox 1	14q23,1	6495	0.914
SIX4	SIX homeobox 4	14q23	51804	0.69
SLITRK6	SLIT and NTRK-like family, member 6	13q31,1	84189	0.822
SRGAP3	SLIT-ROBO Rho GTPase activating protein 3	3p25,3	9901	0.747
SLC22A4	solute carrier family 22 (organic cation/ergothioneine transporter), member 4	5q31,1	6583	0.796
SLC23A1	solute carrier family 23 (nucleobase transporters), member 1	5q31,2-q31,3	9963	0.53
SLC27A2	solute carrier family 27 (fatty acid transporter), member 2	15q21,2	11001	0.629
SLC44A4	solute carrier family 44, member 4	6p21,3	80736	0.664
SPAG17	sperm associated antigen 17	1p12	200162	0.849
SPAG6	sperm associated antigen 6	10p12,2	9576	0.936
SPAG8	sperm associated antigen 8	9p13,3	26206	0.584
SPA17	sperm autoantigenic protein 17	11q24,2	53340	0.85
SPEF1	sperm flagellar 1	20pter-q11,23	25876	0.882
SPEF2	sperm flagellar 2	5p13,2	79925	0.582
STRBP	spermatid perinuclear RNA binding protein	9q33,3	55342	0.607
SPATA17	spermatogenesis associated 17	1q41	128153	0.933
SPATA18	spermatogenesis associated 18 homolog (rat)	4q12	132671	0.909
SPATA4	spermatogenesis associated 4	4q34,2	132851	0.839
SPATS1	spermatogenesis associated, serine-rich 1	6p21,1	221409	0.754
SOX2	SRY (sex determining region Y)-box 2	3q26,3-q27	6657	0.959
SOX9	SRY (sex determining region Y)-box 9	17q24,3-q25,1	6662	0.649
ST6GALNAC1	ST6 (alpha-N-acetyl-neuraminyl-2,3-beta-galactosyl-1,3)-N-acetylgalactosaminide alpha-2,6-sialyltransferase 1	17q25,1	55808	0.767
SRD5A2	steroid-5-alpha-reductase, alpha polypeptide 2 (3-oxo-5 alpha-steroid delta 4-dehydrogenase alpha 2)	2p23	6716	0.61
STOML3	stomatin (EPB72)-like 3	13q13,3	161003	0.84
STOX1	storkhead box 1	10q21,3	219736	0.707
SYT8	synaptotagmin VIII	11p15,5	90019	0.72
TCTEX1D1	Tctex1 domain containing 1	1p31,3	200132	0.548
TCTEX1D2	Tctex1 domain containing 2	3q29	255758	0.859
TEKT1	tektin 1	17p13,2	83659	0.935
TEKT2	tektin 2 (testicular)	1p35,3-p34,1	27285	0.922
TEKT3	tektin 3	17p12	64518	0.702
TSGA10	testis specific, 10	2q11,2	80705	0.811
TSGA14	testis specific, 14	7q32	95681	0.56
TSPAN1	tetraspanin 1	1p34,1	10103	0.923
TSPAN6	tetraspanin 6	Xq22	7105	0.636
TTC18	tetratricopeptide repeat domain 18	10q22,2	118491	0.867
TTC21A	tetratricopeptide repeat domain 21A	3p22,2	199223	0.751
TTC25	tetratricopeptide repeat domain 25	17q21,2	83538	0.946
TTC29	tetratricopeptide repeat domain 29	4q31,23	83894	0.953
TRIP13	thyroid hormone receptor interactor 13	5p15,33	9319	0.654
TJP3	tight junction protein 3 (zona occludens 3)	19p13,3	27134	0.677
TSNAXIP1	translin-associated factor X interacting protein 1	16q22,1	55815	0.852
TMEM106B	transmembrane protein 106B	7p21,3	54664	0.557
TMEM146	transmembrane protein 146	19p13,3	257062	0.957
TMEM190	transmembrane protein 190	19q13,42	147744	0.778
TMEM45A	transmembrane protein 45A	3q12,2	55076	0.709
TFF3	trefoil factor 3 (intestinal)	21q22,3	7033	0.575
TRIM2	tripartite motif-containing 2	4q31,3	23321	0.725
TRIM29	tripartite motif-containing 29	11q22-q23	23650	0.647
TPPP3	tubulin polymerization-promoting protein family member 3	16q22,1	51673	0.809
TTLL6	tubulin tyrosine ligase-like family, member 6	17q21,32	284076	0.772
TTLL9	tubulin tyrosine ligase-like family, member 9	20q11,21	164395	0.545
TUBA4B	tubulin, alpha 4b (pseudogene)	2q35	80086	0.713
TNFRSF19	tumor necrosis factor receptor superfamily, member 19	13q12,11-q12,3	55504	0.526
UBXN10	UBX domain protein 10	1p36,12	127733	0.824
UGT1A6	UDP glucuronosyltransferase 1 family, polypeptide A6	2q37	54578	0.653
UGT2B17	UDP glucuronosyltransferase 2 family, polypeptide B17	4q13	7367	0.507
UNC119B	unc-119 homolog B (C, elegans)	12q24,31	84747	0.767
LOC120376	Uncharacterized protein LOC120376	11q23,1	120376	0.563
MYB	v-myb myeloblastosis viral oncogene homolog (avian)	6q22-q23	4602	0.635
VWA3B	von Willebrand factor A domain containing 3B	2q11,2	200403	0.897
VSTM2L	V-set and transmembrane domain containing 2 like	20q11,23	128434	0.67
WDR16	WD repeat domain 16	17p13,1	146845	0.904
WDR31	WD repeat domain 31	9q32	114987	0.661
WDR49	WD repeat domain 49	3q26,1	151790	0.738
WDR52	WD repeat domain 52	3q13,2	55779	0.531
WDR54	WD repeat domain 54	2p13,1	84058	0.923
WDR63	WD repeat domain 63	1p22,3	126820	0.901
WDR66	WD repeat domain 66	12q24,31	144406	0.868
WDR69	WD repeat domain 69	2q36,3	164781	0.857
WDR78	WD repeat domain 78	1p31,3	79819	0.886
XK	X-linked Kx blood group (McLeod syndrome)	Xp21,1	7504	0.522
YSK4	YSK4 Sps1/Ste20-related kinase homolog (S, cerevisiae)	2q21,3	80122	0.912
ZNF474	zinc finger protein 474	5q23,1-q23,2	133923	0.768
ZBBX	zinc finger, B-box domain containing	3q26,1	79740	0.82
ZMYND10	zinc finger, MYND-type containing 10	3p21,3	51364	0.937
ZMYND12	zinc finger, MYND-type containing 12	1p34,2	84217	0.697

## Sheet: 10_GSE5264_Airways
Symbol	Name	Cytoband	EntrezID	Module membership
AGPAT4	1-acylglycerol-3-phosphate O-acyltransferase 4 (lysophosphatidic acid acyltransferase, delta)	6q26	56895	0.658
ACCS	1-aminocyclopropane-1-carboxylate synthase homolog (Arabidopsis)(non-functional)	11p11	84680	0.712
OGFOD2	2-oxoglutarate and iron-dependent oxygenase domain containing 2	12q24.31	79676	0.922
PAPSS1	3-phosphoadenosine 5-phosphosulfate synthase 1	4q24	9061	0.813
PDPK1	3-phosphoinositide dependent protein kinase-1	16p13.3	5170	0.751
NT5DC1	5-nucleotidase domain containing 1	6q22.1	221294	0.868
NT5C2	5-nucleotidase, cytosolic II	10q24.32-q24.33	22978	0.505
AKAP9	A kinase (PRKA) anchor protein (yotiao) 9	7q21-q22	10142	0.734
AKAP14	A kinase (PRKA) anchor protein 14	Xq24	158798	0.994
AHI1	Abelson helper integration site 1	6q23.3	54806	0.702
ABHD12B	abhydrolase domain containing 12B	14q22.1	145447	0.828
ABHD14A	abhydrolase domain containing 14A	3p21.1	25864	0.839
ABO	ABO blood group (transferase A, alpha 1-3-N-acetylgalactosaminyltransferase; transferase B, alpha 1-3-galactosyltransferase)	9q34.1-q34.2	28	0.763
ATF3	activating transcription factor 3	1q32.3	467	0.562
ACSBG1	acyl-CoA synthetase bubblegum family member 1	15q23-q24	23205	0.813
ACAD11	acyl-Coenzyme A dehydrogenase family, member 11	3q22.1	84129	0.876
ACYP1	acylphosphatase 1, erythrocyte (common) type	14q24.3	97	0.745
ACYP2	acylphosphatase 2, muscle type	2p16.2	98	0.635
AP4M1	adaptor-related protein complex 4, mu 1 subunit	7q22.1	9179	0.592
ADAT3	adenosine deaminase, tRNA-specific 3, TAD3 homolog (S. cerevisiae)	19p13.3	113179	0.504
AK7	adenylate kinase 7	14q32.2	122481	0.947
AKD2	adenylate kinase domain containing 2	6q21	221264	0.822
ARL13B	ADP-ribosylation factor-like 13B	3q11.2	200894	0.786
ARL6	ADP-ribosylation factor-like 6	3q11.2	84100	0.912
AHSA1	AHA1, activator of heat shock 90kDa protein ATPase homolog 1 (yeast)	14q24	10598	0.909
ADH6	alcohol dehydrogenase 6 (class V)	4q23	130	0.909
ALDH3B1	aldehyde dehydrogenase 3 family, member B1	11q13	221	0.721
AKR7A2	aldo-keto reductase family 7, member A2 (aflatoxin aldehyde reductase)	1p36.13	8574	0.795
ALKBH5	alkB, alkylation repair homolog 5 (E. coli)	17p11.2	54890	0.813
ALMS1	Alstrom syndrome 1	2p13	7840	0.803
AOF1	amine oxidase (flavin containing) domain 1	6p22.3	221656	0.897
AMT	aminomethyltransferase	3p21.2-p21.1	275	0.502
ALS2CR12	amyotrophic lateral sclerosis 2 (juvenile) chromosome region, candidate 12	2q33.1	130540	0.604
ANAPC5	anaphase promoting complex subunit 5	12q24.31	51433	0.684
AGGF1	angiogenic factor with G patch and FHA domains 1	5q13.3	55109	0.722
ANK3	ankyrin 3, node of Ranvier (ankyrin G)	10q21	288	0.853
ASB9	ankyrin repeat and SOCS box-containing 9	-	140462	0.685
ANKS1A	ankyrin repeat and sterile alpha motif domain containing 1A	6p21.31	23294	0.665
ANKZF1	ankyrin repeat and zinc finger domain containing 1	2q35	55139	0.571
ANKRD18A	ankyrin repeat domain 18A	9p13.1	253650	0.671
ANKRD27	ankyrin repeat domain 27 (VPS9 domain)	19q13.11	84079	0.677
ANKRD37	ankyrin repeat domain 37	4q35.1	353322	0.785
ANKRD45	ankyrin repeat domain 45	1q25.1	339416	0.79
ANKRD53	ankyrin repeat domain 53	2p13.3	79998	0.51
ANKRD54	ankyrin repeat domain 54	22q13.1	129138	0.924
ANKFN1	ankyrin-repeat and fibronectin type III domain containing 1	17q22	162282	0.66
AGR3	anterior gradient homolog 3 (Xenopus laevis)	7p21.1	155465	0.975
AMHR2	anti-Mullerian hormone receptor, type II	12q13	269	0.528
AZIN1	antizyme inhibitor 1	8q22.3	51582	0.863
APOBEC4	apolipoprotein B mRNA editing enzyme, catalytic polypeptide-like 4 (putative)	1q25.3	403314	0.927
APOO	apolipoprotein O	Xp22.11	79135	0.796
AIFM2	apoptosis-inducing factor, mitochondrion-associated, 2	10q22.1	84883	0.622
APITD1	apoptosis-inducing, TAF9-like domain 1	1p36.22	378708	0.73
AQP1	aquaporin 1 (Colton blood group)	7p14	358	0.662
ALOX15	arachidonate 15-lipoxygenase	17p13.3	246	0.89
ARMC2	armadillo repeat containing 2	6q21	84071	0.965
ARMC3	armadillo repeat containing 3	10p12.31	219681	0.984
ARMC4	armadillo repeat containing 4	10p12.1-p11.23	55130	0.938
ARMC9	armadillo repeat containing 9	2q37.1	80210	0.826
ACTR6	ARP6 actin-related protein 6 homolog (yeast)	12q23.1	64431	0.521
ARRB1	arrestin, beta 1	11q13	408	0.659
ARSG	arylsulfatase G	17q24.2	22901	0.725
ASTN2	astrotactin 2	9q33.1	23245	0.859
ATM	ataxia telangiectasia mutated	11q22-q23	472	0.514
ATXN7L1	ataxin 7-like 1	7q22.1	57485	0.859
ATXN7L1	ataxin 7-like 1	7q22.2	222255	0.656
ATG9B	ATG9 autophagy related 9 homolog B (S. cerevisiae)	7q36.1	285973	0.817
AKNA	AT-hook transcription factor	9q32	80709	0.952
ATP5G2	ATP synthase, H+ transporting, mitochondrial F0 complex, subunit C2 (subunit 9)	12q13.13	517	0.695
ATP5L	ATP synthase, H+ transporting, mitochondrial F0 complex, subunit G	11q23.3	10632	0.721
AGBL2	ATP/GTP binding protein-like 2	11p11.2	79841	0.976
ATP2B1	ATPase, Ca++ transporting, plasma membrane 1	12q21.3	490	0.656
LOC158381	ATPase, Class I, type 8B family pseudogene	9p13.3	158381	0.524
ATP6V1D	ATPase, H+ transporting, lysosomal 34kDa, V1 subunit D	14q23-q24.2	51382	0.694
ABCC2	ATP-binding cassette, sub-family C (CFTR/MRP), member 2	10q24	1244	0.801
ABCD2	ATP-binding cassette, sub-family D (ALD), member 2	12q11-q12	225	0.598
B9D1	B9 protein domain 1	17p11.2	27077	0.978
B9D2	B9 protein domain 2	19q13.2	80776	0.908
BAIAP3	BAI1-associated protein 3	16p13.3	8938	0.947
BBS1	Bardet-Biedl syndrome 1	11q13.1	582	0.839
BBS12	Bardet-Biedl syndrome 12	4q27	166379	0.947
BBS2	Bardet-Biedl syndrome 2	16q21	583	0.81
BBS4	Bardet-Biedl syndrome 4	15q22.3-q23	585	0.972
BBS5	Bardet-Biedl syndrome 5	2q31.1	129880	0.946
BBS9	Bardet-Biedl syndrome 9	7p14	27241	0.951
BHLHB9	basic helix-loop-helix domain containing, class B, 9	Xq23	80823	0.626
BCDIN3D	BCDIN3 domain containing	12q13.13	144233	0.785
BTG4	B-cell translocation gene 4	11q23	54766	0.665
BAG2	BCL2-associated athanogene 2	6p12.1-p11.2	9532	0.704
BZRAP1	benzodiazapine receptor (peripheral) associated protein 1	17q22-q23	9256	0.743
BSCL2	Bernardinelli-Seip congenital lipodystrophy 2 (seipin)	11q12-q13.5	26580	0.933
BEST4	bestrophin 4	1p33-p32.3	266675	0.629
BCO2	beta-carotene oxygenase 2	11q22.3-q23.1	83875	0.746
BTC	betacellulin	4q13-q21	685	0.842
BPESC1	blepharophimosis, epicanthus inversus and ptosis, candidate 1	3q23	60467	0.516
BST1	bone marrow stromal cell antigen 1	4p15	683	0.783
BASP1	brain abundant, membrane attached signal protein 1	5p15.1-p14	10409	0.739
BAALC	brain and acute leukemia, cytoplasmic	8q22.3	79870	0.81
BAI2	brain-specific angiogenesis inhibitor 2	1p35	576	0.565
BCAS3	breast carcinoma amplified sequence 3	17q23	54828	0.866
BRF1	BRF1 homolog, subunit of RNA polymerase III transcription initiation factor IIIB (S. cerevisiae)	14q	2972	0.717
BXDC5	brix domain containing 5	1p22.3	80135	0.662
BTBD1	BTB (POZ) domain containing 1	15q24	53339	0.747
BTBD3	BTB (POZ) domain containing 3	20p12.2	22903	0.673
C1QTNF4	C1q and tumor necrosis factor related protein 4	11q11	114900	0.58
C1QTNF5	C1q and tumor necrosis factor related protein 5	11q23.3	114902	0.852
C2CD3	C2 calcium-dependent domain containing 3	11q13.4	26005	0.788
CDH26	cadherin-like 26	20q13.2-q13.33	60437	0.771
CALCRL	calcitonin receptor-like	2q32.1	10203	0.726
CIB1	calcium and integrin binding 1 (calmyrin)	15q25.3-q26	10519	0.772
CACNG6	calcium channel, voltage-dependent, gamma subunit 6	19q13.4	59285	0.586
CAPS	calcyphosine	19p13.3	828	0.978
CAPS2	calcyphosine 2	12q21.1	84698	0.925
CAPSL	calcyphosine-like	5p13.2	133690	0.984
CLGN	calmegin	4q28.3-q31.1	1047	0.738
CLMN	calmin (calponin-like, transmembrane)	14q32.13	79789	0.859
CALM1	calmodulin 1 (phosphorylase kinase, delta)	14q24-q31	801	0.818
CALM2	calmodulin 2 (phosphorylase kinase, delta)	2p21	805	0.853
CALML4	calmodulin-like 4	15q23	91860	0.976
CAPN7	calpain 7	3p24	23473	0.793
CASC1	cancer susceptibility candidate 1	12p12.1	55259	0.987
CASC2	cancer susceptibility candidate 2	10q26.11	255082	0.947
CASC3	cancer susceptibility candidate 3	17q11-q21.3	22794	0.895
CHST9	carbohydrate (N-acetylgalactosamine 4-0) sulfotransferase 9	18q11.2	83539	0.915
CHST5	carbohydrate (N-acetylglucosamine 6-O) sulfotransferase 5	16q22.3	23563	0.774
CES7	carboxylesterase 7	16q12.2	221223	0.662
CES8	carboxylesterase 8 (putative)	16q22.1	283848	0.663
CECR5	cat eye syndrome chromosome region, candidate 5	-	27440	0.587
CAT	catalase	11p13	847	0.781
CATSPER2	cation channel, sperm associated 2	15q15.3	117155	0.602
CNOT10	CCR4-NOT transcription complex, subunit 10	3p22.3	25904	0.796
CD19	CD19 molecule	16p11.2	930	0.552
CD200R1	CD200 receptor 1	3q13.2	131450	0.816
CD302	CD302 molecule	2q24.2	9936	0.834
CD34	CD34 molecule	1q32	947	0.643
CD38	CD38 molecule	4p15	952	0.941
CD4	CD4 molecule	12pter-p12	920	0.608
CD97	CD97 molecule	19p13	976	0.824
CDC10L	CDC10 cell division cycle 10 homolog (S. cerevisiae)-like	10p11.21	285961	0.554
CDC14A	CDC14 cell division cycle 14 homolog A (S. cerevisiae)	1p21	8556	0.85
CDKN2AIP	CDKN2A interacting protein	4q35.1	55602	0.666
CDS1	CDP-diacylglycerol synthase (phosphatidate cytidylyltransferase) 1	4q21.23	1040	0.967
CCRK	cell cycle related kinase	9q22.1	23552	0.913
CETN2	centrin, EF-hand protein, 2	Xq28	1069	0.964
CEP110	centrosomal protein 110kDa	9q33-q34	11064	0.864
CEP120	centrosomal protein 120kDa	5q23.2	153241	0.806
CEP97	centrosomal protein 97kDa	3q12.3	79598	0.834
CSPP1	centrosome and spindle pole associated protein 1	8q13.2	79848	0.938
CCL15	chemokine (C-C motif) ligand 15	17q11.2	6359	0.897
CCL28	chemokine (C-C motif) ligand 28	5p12	56477	0.783
CXCL6	chemokine (C-X-C motif) ligand 6 (granulocyte chemotactic protein 2)	4q21	6372	0.672
CBY1	chibby homolog 1 (Drosophila)	22q12	25776	0.881
CHN1	chimerin (chimaerin) 1	2q31.1	1123	0.747
CHRNA9	cholinergic receptor, nicotinic, alpha 9	4p14	55584	0.6
CHODL	chondrolectin	21q11.2	140578	0.538
CHMP4C	chromatin modifying protein 4C	8q21.13	92421	0.732
C1orf101	chromosome 1 open reading frame 101	1q44	257044	0.534
C1orf102	chromosome 1 open reading frame 102	1p34.3	127700	0.974
C1orf107	chromosome 1 open reading frame 107	1q32.2	27042	0.757
C1orf110	chromosome 1 open reading frame 110	1q23.3	339512	0.86
C1orf114	chromosome 1 open reading frame 114	1q24	57821	0.869
C1orf129	chromosome 1 open reading frame 129	1q24.3	80133	0.833
C1orf158	chromosome 1 open reading frame 158	1p36.21	93190	0.923
C1orf173	chromosome 1 open reading frame 173	1p31.1	127254	0.834
C1orf222	chromosome 1 open reading frame 222	1p36.33	339457	0.742
C1orf228	chromosome 1 open reading frame 228	1p34.1	339541	0.919
C1orf25	chromosome 1 open reading frame 25	1q25.2	81627	0.867
C1orf87	chromosome 1 open reading frame 87	1p32.1	127795	0.901
C1orf88	chromosome 1 open reading frame 88	1p13.2	128344	0.984
C1orf89	chromosome 1 open reading frame 89	1p36.13	79363	0.557
C1orf92	chromosome 1 open reading frame 92	1q23.1	149499	0.945
C10orf32	chromosome 10 open reading frame 32	10q24.32	119032	0.921
C10orf57	chromosome 10 open reading frame 57	10q22.3	80195	0.72
C10orf63	chromosome 10 open reading frame 63	10p12.1	219670	0.974
C10orf79	chromosome 10 open reading frame 79	10q25.1	80217	0.984
C10orf92	chromosome 10 open reading frame 92	10q26.3	54777	0.871
C10orf93	chromosome 10 open reading frame 93	10q26.3	255352	0.662
C10orf95	chromosome 10 open reading frame 95	10q24.32	79946	0.831
C11orf10	chromosome 11 open reading frame 10	11q12-q13.1	746	0.776
C11orf16	chromosome 11 open reading frame 16	11p15.3	56673	0.711
C11orf49	chromosome 11 open reading frame 49	11p11.2	79096	0.815
C11orf52	chromosome 11 open reading frame 52	11q23.1	91894	0.92
C11orf60	chromosome 11 open reading frame 60	11q23.3	56912	0.906
C11orf63	chromosome 11 open reading frame 63	11q24.1	79864	0.753
C11orf70	chromosome 11 open reading frame 70	11q22.1	85016	0.98
C11orf74	chromosome 11 open reading frame 74	11p12	119710	0.914
C11orf88	chromosome 11 open reading frame 88	11q23.1	399949	0.876
C12orf24	chromosome 12 open reading frame 24	12q24.11	29902	0.544
C12orf52	chromosome 12 open reading frame 52	12q24.13	84934	0.761
C12orf55	chromosome 12 open reading frame 55	12q23.1	144535	0.859
C12orf66	chromosome 12 open reading frame 66	12q14.2	144577	0.691
C12orf68	chromosome 12 open reading frame 68	12q13.11	387856	0.766
C12orf75	chromosome 12 open reading frame 75	12q23.3	387882	0.835
C13orf26	chromosome 13 open reading frame 26	13q12.3	122046	0.972
C13orf30	chromosome 13 open reading frame 30	13q14.11	144809	0.983
C14orf126	chromosome 14 open reading frame 126	14q12	112487	0.556
C14orf135	chromosome 14 open reading frame 135	14q23.1	64430	0.651
C14orf142	chromosome 14 open reading frame 142	14q32.12	84520	0.991
C14orf145	chromosome 14 open reading frame 145	14q31.1	145508	0.736
C14orf174	chromosome 14 open reading frame 174	14q24.3	161394	0.843
C14orf28	chromosome 14 open reading frame 28	14q21.3	122525	0.621
C14orf4	chromosome 14 open reading frame 4	14q24.3	64207	0.698
C14orf45	chromosome 14 open reading frame 45	14q24.3	80127	0.96
C14orf50	chromosome 14 open reading frame 50	14q23.3	145376	0.919
C15orf26	chromosome 15 open reading frame 26	15q25.1	161502	0.907
C15orf57	chromosome 15 open reading frame 57	15q15.1	90416	0.822
C16orf46	chromosome 16 open reading frame 46	16q23.2	123775	0.859
C16orf48	chromosome 16 open reading frame 48	16q22.1	84080	0.947
C16orf54	chromosome 16 open reading frame 54	16p11.2	283897	0.656
C16orf55	chromosome 16 open reading frame 55	16q24.3	124045	0.825
C16orf71	chromosome 16 open reading frame 71	16p13.3	146562	0.929
C16orf80	chromosome 16 open reading frame 80	16q21	29105	0.923
C16orf89	chromosome 16 open reading frame 89	16p13.3	146556	0.943
C17orf49	chromosome 17 open reading frame 49	17p13.1	124944	0.543
C17orf72	chromosome 17 open reading frame 72	17q23.3	92340	0.956
C17orf79	chromosome 17 open reading frame 79	17q11.2	55352	0.826
C17orf97	chromosome 17 open reading frame 97	17p13.3	400566	0.959
C18orf1	chromosome 18 open reading frame 1	18p11.2	753	0.949
C18orf16	chromosome 18 open reading frame 16	18q11.2	147429	0.549
C19orf44	chromosome 19 open reading frame 44	19p13.11	84167	0.573
C19orf51	chromosome 19 open reading frame 51	19q13.4	352909	0.896
C2orf29	chromosome 2 open reading frame 29	2q11.2	55571	0.691
C2orf39	chromosome 2 open reading frame 39	2p23.3	92749	0.993
C2orf40	chromosome 2 open reading frame 40	2q12.2	84417	0.662
C2orf42	chromosome 2 open reading frame 42	2p14	54980	0.525
C2orf50	chromosome 2 open reading frame 50	2p25.1	130813	0.714
C2orf55	chromosome 2 open reading frame 55	2q11.2	343990	0.88
C2orf63	chromosome 2 open reading frame 63	2p16.1	130162	0.717
C2orf67	chromosome 2 open reading frame 67	2q34	151050	0.741
C2orf70	chromosome 2 open reading frame 70	2p23.3	339778	0.779
C2orf73	chromosome 2 open reading frame 73	2p16.2	129852	0.96
C2orf76	chromosome 2 open reading frame 76	2q14.2	130355	0.801
C2orf77	chromosome 2 open reading frame 77	2q31.1	129881	0.961
C2orf79	chromosome 2 open reading frame 79	2p23.3	391356	0.507
C2orf86	chromosome 2 open reading frame 86	2p15	51057	0.909
C20orf12	chromosome 20 open reading frame 12	20p11.23	55184	0.924
C20orf195	chromosome 20 open reading frame 195	20q13.33	79025	0.562
C20orf201	chromosome 20 open reading frame 201	20q13.33	198437	0.735
C20orf26	chromosome 20 open reading frame 26	20p11.23	26074	0.854
C20orf85	chromosome 20 open reading frame 85	20q13.32	128602	0.987
C20orf96	chromosome 20 open reading frame 96	20p13	140680	0.911
C21orf119	chromosome 21 open reading frame 119	21q22.11	84996	0.59
C21orf129	chromosome 21 open reading frame 129	21q22.3	150135	0.595
C21orf58	chromosome 21 open reading frame 58	21q22.3	54058	0.961
C21orf59	chromosome 21 open reading frame 59	21q22.1	56683	0.971
C22orf15	chromosome 22 open reading frame 15	22q11.23	150248	0.885
C22orf23	chromosome 22 open reading frame 23	22q13.1	84645	0.916
C3orf15	chromosome 3 open reading frame 15	3q12-q13.3	89876	0.986
C3orf16	chromosome 3 open reading frame 16	3q25.1	389161	0.736
C3orf25	chromosome 3 open reading frame 25	3q21.3	90288	0.974
C3orf34	chromosome 3 open reading frame 34	3q29	84984	0.944
C3orf39	chromosome 3 open reading frame 39	3p22.1	84892	0.824
C4orf22	chromosome 4 open reading frame 22	4q21.21	255119	0.916
C4orf3	chromosome 4 open reading frame 3	4q26	401152	0.593
C4orf35	chromosome 4 open reading frame 35	4q13.3	85438	0.513
C5orf15	chromosome 5 open reading frame 15	5q31.1	56951	0.871
C5orf32	chromosome 5 open reading frame 32	5q31.3	84418	0.672
C5orf4	chromosome 5 open reading frame 4	5q31-q32	10826	0.725
C5orf42	chromosome 5 open reading frame 42	5p13.2	65250	0.601
C5orf45	chromosome 5 open reading frame 45	5q35.3	51149	0.74
C5orf49	chromosome 5 open reading frame 49	5p15.31	134121	0.987
C5orf54	chromosome 5 open reading frame 54	5q33.3	63920	0.801
C6orf103	chromosome 6 open reading frame 103	6q24.3	79747	0.901
C6orf108	chromosome 6 open reading frame 108	6p21.1	10591	0.785
C6orf118	chromosome 6 open reading frame 118	6q27	168090	0.96
C6orf154	chromosome 6 open reading frame 154	6p21.1	221424	0.902
C6orf164	chromosome 6 open reading frame 164	6q15-q16.1	63914	0.715
C6orf165	chromosome 6 open reading frame 165	6q15	154313	0.972
C6orf176	chromosome 6 open reading frame 176	6q27	90632	0.59
C6orf217	chromosome 6 open reading frame 217	6q23.3	441171	0.715
C6orf224	chromosome 6 open reading frame 224	6q21	222521	0.892
C6orf52	chromosome 6 open reading frame 52	6p24.1	347744	0.585
C6orf97	chromosome 6 open reading frame 97	6q25.1	80129	0.986
C7orf23	chromosome 7 open reading frame 23	7q21.1-q21.2	79161	0.691
C7orf46	chromosome 7 open reading frame 46	7p15.3	340277	0.836
C7orf57	chromosome 7 open reading frame 57	7p12.3	136288	0.934
C7orf63	chromosome 7 open reading frame 63	7q21.13	79846	0.974
C7orf67	chromosome 7 open reading frame 67	7p15.1	84182	0.928
C8orf34	chromosome 8 open reading frame 34	8q13	116328	0.854
C8orf40	chromosome 8 open reading frame 40	8p11.21	114926	0.825
C8orf83	chromosome 8 open reading frame 83	8q22.1	286144	0.701
C9orf103	chromosome 9 open reading frame 103	9q21-q22	414328	0.59
C9orf116	chromosome 9 open reading frame 116	9q34.3	138162	0.991
C9orf117	chromosome 9 open reading frame 117	9q34.11	286207	0.823
C9orf122	chromosome 9 open reading frame 122	9p13.1	158228	0.727
C9orf135	chromosome 9 open reading frame 135	9q21.11	138255	0.981
C9orf24	chromosome 9 open reading frame 24	9p13.3	84688	0.986
C9orf6	chromosome 9 open reading frame 6	9q31.3	54942	0.912
C9orf72	chromosome 9 open reading frame 72	9p21.2	203228	0.674
C9orf9	chromosome 9 open reading frame 9	9q34	11092	0.937
C9orf93	chromosome 9 open reading frame 93	9p22.3	203238	0.661
C9orf98	chromosome 9 open reading frame 98	9q34.13	158067	0.881
CXorf22	chromosome X open reading frame 22	Xp21.1	170063	0.926
CXorf41	chromosome X open reading frame 41	Xq22.3	139212	0.946
CXorf57	chromosome X open reading frame 57	Xq22.3	55086	0.707
CXorf58	chromosome X open reading frame 58	Xp22.11	254158	0.59
CXorf59	chromosome X open reading frame 59	Xp21.1	286464	0.704
CHURC1	churchill domain containing 1	14q23.3	91612	0.825
CNTF	ciliary neurotrophic factor	11q12.2	1270	0.693
CROCC	ciliary rootlet coiled-coil, rootletin	1pter-p36.11	9696	0.835
CLTA	clathrin, light chain (Lca)	9p13	1211	0.577
CLDN16	claudin 16	3q28	10686	0.548
CLDN23	claudin 23	8p23.1	137075	0.532
CLDN3	claudin 3	7q11.23	1365	0.946
CLDN9	claudin 9	16p13.3	9080	0.713
CLUAP1	clusterin associated protein 1	16p13.3	23059	0.909
MYCBP	c-myc binding protein	1p33-p32.2	26292	0.917
COPB1	coatomer protein complex, subunit beta 1	11p15.2	1315	0.567
COPB2	coatomer protein complex, subunit beta 2 (beta prime)	3q23	9276	0.611
COQ10A	coenzyme Q10 homolog A (S. cerevisiae)	12q13.2	93058	0.907
COQ4	coenzyme Q4 homolog (S. cerevisiae)	9q34.11	51117	0.959
CC2D2A	coiled-coil and C2 domain containing 2A	4p15.33	57545	0.965
CCDC103	coiled-coil domain containing 103	17q21.31	388389	0.889
CCDC104	coiled-coil domain containing 104	2p16.1	112942	0.794
CCDC11	coiled-coil domain containing 11	18q21.1	220136	0.824
CCDC113	coiled-coil domain containing 113	16q21	29070	0.98
CCDC114	coiled-coil domain containing 114	19q13.32	93233	0.972
CCDC121	coiled-coil domain containing 121	2p23.2	79635	0.829
CCDC13	coiled-coil domain containing 13	3p22.1	152206	0.778
CCDC135	coiled-coil domain containing 135	16q13	84229	0.965
CCDC138	coiled-coil domain containing 138	2q13	165055	0.924
CCDC146	coiled-coil domain containing 146	7q11.23	57639	0.979
CCDC147	coiled-coil domain containing 147	10q25.1	159686	0.957
CCDC148	coiled-coil domain containing 148	2q24.1	130940	0.947
CCDC15	coiled-coil domain containing 15	11q24.2	80071	0.749
CCDC151	coiled-coil domain containing 151	19p13.2	115948	0.979
CCDC153	coiled-coil domain containing 153	11q23.3	283152	0.912
CCDC17	coiled-coil domain containing 17	1p34.1	149483	0.954
CCDC19	coiled-coil domain containing 19	1q22	25790	0.969
CCDC24	coiled-coil domain containing 24	1p34.1	149473	0.758
CCDC33	coiled-coil domain containing 33	15q24.1	80125	0.771
CCDC34	coiled-coil domain containing 34	11p14.1	91057	0.706
CCDC37	coiled-coil domain containing 37	3q21.2	348807	0.775
CCDC39	coiled-coil domain containing 39	3q26.33	339829	0.977
CCDC40	coiled-coil domain containing 40	17q25.3	55036	0.947
CCDC41	coiled-coil domain containing 41	12q22	51134	0.914
CCDC46	coiled-coil domain containing 46	17q24.1-q24.2	201134	0.602
CCDC60	coiled-coil domain containing 60	12q24.23	160777	0.801
CCDC64B	coiled-coil domain containing 64B	16p13.3	146439	0.795
CCDC65	coiled-coil domain containing 65	12q13.12	85478	0.974
CCDC66	coiled-coil domain containing 66	3p14.3	285331	0.748
CCDC67	coiled-coil domain containing 67	11q21	159989	0.722
CCDC78	coiled-coil domain containing 78	16p13.3	124093	0.981
CCDC89	coiled-coil domain containing 89	11q14.1	220388	0.848
CCDC96	coiled-coil domain containing 96	4p16.1	257236	0.933
CHCHD1	coiled-coil-helix-coiled-coil-helix domain containing 1	10q22.2	118487	0.613
COL21A1	collagen, type XXI, alpha 1	6p12.3-p11.2	81578	0.931
C5AR1	complement component 5a receptor 1	19q13.3-q13.4	728	0.836
COG7	component of oligomeric golgi complex 7	16p12.1	91949	0.643
CTGF	connective tissue growth factor	6q23.1	1490	0.968
CNIH2	cornichon homolog 2 (Drosophila)	11q13.1	254263	0.56
CORO2B	coronin, actin binding protein, 2B	15q23	10391	0.694
CTXN1	cortexin 1	19p13.2	404217	0.926
CP110	CP110 protein	16p12.3	9738	0.881
CKB	creatine kinase, brain	14q32	1152	0.632
CRY1	cryptochrome 1 (photolyase-like)	12q23-q24.1	1407	0.624
CRY2	cryptochrome 2 (photolyase-like)	11p11.2	1408	0.576
CTBP2	C-terminal binding protein 2	10q26.13	1488	0.73
CUEDC1	CUE domain containing 1	17q23.2	404093	0.722
CWC15	CWC15 spliceosome-associated protein homolog (S. cerevisiae)	11q21	51503	0.566
CNGA4	cyclic nucleotide gated channel alpha 4	11p15.4	1262	0.936
CCNA1	cyclin A1	13q12.3-q13	8900	0.7
CNTD1	cyclin N-terminal domain containing 1	17q21.31	124817	0.541
CDKL1	cyclin-dependent kinase-like 1 (CDC2-related kinase)	14q22.1	8814	0.792
CHORDC1	cysteine and histidine-rich domain (CHORD)-containing 1	11q14.3	26973	0.8
CHIC2	cysteine-rich hydrophobic domain 2	4q11	26511	0.767
CRIP1	cysteine-rich protein 1 (intestinal)	14q32.33	1396	0.975
CRISP3	cysteine-rich secretory protein 3	6p12.3	10321	0.609
CRISPLD1	cysteine-rich secretory protein LCCL domain containing 1	8q21.11	83690	0.935
CTNS	cystinosis, nephropathic	17p13	1497	0.529
CYBASC3	cytochrome b, ascorbate dependent 3	11q12.2	220002	0.886
CYB5D1	cytochrome b5 domain containing 1	17p13.1	124637	0.939
CYB5R3	cytochrome b5 reductase 3	22q13.2-q13.31	1727	0.562
CYB561	cytochrome b-561	17q11-qter	1534	0.92
COX7C	cytochrome c oxidase subunit VIIc	5q14	1350	0.541
CYP2B6	cytochrome P450, family 2, subfamily B, polypeptide 6	19q13.2	1555	0.707
CYP2C8	cytochrome P450, family 2, subfamily C, polypeptide 8	10q23.33	1558	0.529
CYP4V2	cytochrome P450, family 4, subfamily V, polypeptide 2	4q35.2	285440	0.705
DACT2	dapper, antagonist of beta-catenin, homolog 2 (Xenopus laevis)	6q27	168002	0.564
DZIP1	DAZ interacting protein 1	13q32.1	22873	0.738
DZIP1L	DAZ interacting protein 1-like	3q22.3	199221	0.895
DZIP3	DAZ interacting protein 3, zinc finger	3q13.13	9666	0.918
DND1	dead end homolog 1 (zebrafish)	5q31.3	373863	0.512
DFNB31	deafness, autosomal recessive 31	9q32-q34	25861	0.891
DHX40	DEAH (Asp-Glu-Ala-His) box polypeptide 40	17q23.1	79665	0.886
DIDO1	death inducer-obliterator 1	20q13.33	11083	0.587
DOCK8	dedicator of cytokinesis 8	9p24.3	81704	0.543
DET1	de-etiolated homolog 1 (Arabidopsis)	15q25.3	55070	0.835
DAD1	defender against cell death 1	14q11-q12	1603	0.54
DPCD	deleted in a mouse model of primary ciliary dyskinesia	10q24.32	25911	0.969
DLEC1	deleted in lung and esophageal cancer 1	3p22-p21.3	9940	0.898
DNER	delta/notch-like EGF repeat containing	2q36.3	92737	0.975
DTX3	deltex homolog 3 (Drosophila)	12q13.3	196403	0.832
DERL3	Der1-like domain family, member 3	22q11.23	91319	0.769
DIAPH2	diaphanous homolog 2 (Drosophila)	Xq21.33	1730	0.677
DDR1	discoidin domain receptor tyrosine kinase 1	6p21.3	780	0.643
DLGAP1	discs, large (Drosophila) homolog-associated protein 1	18p11.3	9229	0.595
DIXDC1	DIX domain containing 1	11q23.1	85458	0.892
DNAJA4	DnaJ (Hsp40) homolog, subfamily A, member 4	15q25.1	55466	0.89
DNAJB2	DnaJ (Hsp40) homolog, subfamily B, member 2	2q32-q34	3300	0.707
DNAJB13	DnaJ (Hsp40) related, subfamily B, member 13	11q13.4	374407	0.918
DDC	dopa decarboxylase (aromatic L-amino acid decarboxylase)	7p12.2	1644	0.562
DCDC2	doublecortin domain containing 2	6p22.1	51473	0.655
DCDC5	doublecortin domain containing 5	11p14.1-p13	196296	0.829
DMRT2	doublesex and mab-3 related transcription factor 2	9p24.3	10655	0.633
DPY19L2P2	dpy-19-like 2 pseudogene 2 (C. elegans)	7q22.1	349152	0.816
DYDC1	DPY30 domain containing 1	10q23.1	143241	0.923
DYDC2	DPY30 domain containing 2	10q23.1	84332	0.931
DPY30	dpy-30 homolog (C. elegans)	2p22.3	84661	0.828
DUSP14	dual specificity phosphatase 14	17q12	11072	0.849
DUSP18	dual specificity phosphatase 18	22q12.2	150290	0.788
DUSP19	dual specificity phosphatase 19	2q32.1	142679	0.795
DYRK2	dual-specificity tyrosine-(Y)-phosphorylation regulated kinase 2	12q15	8445	0.588
DNMBP	dynamin binding protein	10q24.2	23268	0.57
DNAH1	dynein, axonemal, heavy chain 1	3p21.1	25981	0.522
DNAH10	dynein, axonemal, heavy chain 10	12q24.31	196385	0.725
DNAH12	dynein, axonemal, heavy chain 12	3p14.3	201625	0.973
DNAH12	dynein, axonemal, heavy chain 12	3p21.1	8679	0.63
DNAH3	dynein, axonemal, heavy chain 3	16p12.2	55567	0.889
DNAH5	dynein, axonemal, heavy chain 5	5p15.2	1767	0.848
DNAH7	dynein, axonemal, heavy chain 7	2q32.3	56171	0.789
DNAH9	dynein, axonemal, heavy chain 9	17p12	1770	0.947
DNAI1	dynein, axonemal, intermediate chain 1	9p21-p13	27019	0.951
DNAI2	dynein, axonemal, intermediate chain 2	17q25	64446	0.857
DNAL1	dynein, axonemal, light chain 1	14q24.3	83544	0.912
DNAL4	dynein, axonemal, light chain 4	22q13.1	10126	0.929
DNALI1	dynein, axonemal, light intermediate chain 1	1p35.1	7802	0.869
DYNC1LI1	dynein, cytoplasmic 1, light intermediate chain 1	3p22.3	51143	0.666
DYNC2H1	dynein, cytoplasmic 2, heavy chain 1	11q21-q22.1	79659	0.761
DYNC2LI1	dynein, cytoplasmic 2, light intermediate chain 1	2p25.1-p24.1	51626	0.965
DYNLL1	dynein, light chain, LC8-type 1	12q24.23	8655	0.838
DYNLRB1	dynein, light chain, roadblock-type 1	20q11.21	83658	0.75
DYNLRB2	dynein, light chain, roadblock-type 2	16q23.3	83657	0.884
DYNLT1	dynein, light chain, Tctex-type 1	6q25.2-q25.3	6993	0.922
DBNDD2	dysbindin (dystrobrevin binding protein 1) domain containing 2	20q13.12	55861	0.67
DYX1C1	dyslexia susceptibility 1 candidate 1	15q21.3	161582	0.991
DTNBP1	dystrobrevin binding protein 1	6p22.3	84062	0.794
DTNA	dystrobrevin, alpha	18q12	1837	0.809
EP300	E1A binding protein p300	22q13.2	2033	0.774
EP400	E1A binding protein p400	12q24.33	57634	0.527
ELF1	E74-like factor 1 (ets domain transcription factor)	13q13	1997	0.681
EML1	echinoderm microtubule associated protein like 1	14q32	2009	0.817
EML5	echinoderm microtubule associated protein like 5	14q31.3	161436	0.618
ENOX2	ecto-NOX disulfide-thiol exchanger 2	Xq25-q26.2	10495	0.538
ENPP4	ectonucleotide pyrophosphatase/phosphodiesterase 4 (putative function)	6p12.3	22875	0.741
ENPP5	ectonucleotide pyrophosphatase/phosphodiesterase 5 (putative function)	6p21.1-p11.2	59084	0.699
EFCAB1	EF-hand calcium binding domain 1	8q11.21	79645	0.948
EFCAB2	EF-hand calcium binding domain 2	1q44	84288	0.895
EFCAB6	EF-hand calcium binding domain 6	22q13.1-q13.33	64800	0.865
EFCAB7	EF-hand calcium binding domain 7	1p31.3	84455	0.955
EFHC1	EF-hand domain (C-terminal) containing 1	6p12.3	114327	0.981
EFHC2	EF-hand domain (C-terminal) containing 2	Xp11.3	80258	0.989
EFHB	EF-hand domain family, member B	3p24.3	151651	0.938
EFHD1	EF-hand domain family, member D1	2q37.1	80303	0.646
EFEMP1	EGF-containing fibulin-like extracellular matrix protein 1	2p16	2202	0.539
ELMOD1	ELMO/CED-12 domain containing 1	11q22.3	55531	0.891
ELL3	elongation factor RNA polymerase II-like 3	15q15.3	80237	0.923
EFTUD2	elongation factor Tu GTP binding domain containing 2	17q21.31	9343	0.654
ENDOG	endonuclease G	9q34.1	2021	0.855
ERP27	endoplasmic reticulum protein 27	12p12.3	121506	0.523
EPC1	enhancer of polycomb homolog 1 (Drosophila)	10p11	80314	0.708
EID2B	EP300 interacting inhibitor of differentiation 2B	19q13.2	126272	0.831
EID3	EP300 interacting inhibitor of differentiation 3	12q23-q24.1	493861	0.722
EPS15	epidermal growth factor receptor pathway substrate 15	1p32	2060	0.657
EPHX1	epoxide hydrolase 1, microsomal (xenobiotic)	1q42.1	2052	0.855
EPB42	erythrocyte membrane protein band 4.2	15q15-q21	2038	0.552
ESCO1	establishment of cohesion 1 homolog 1 (S. cerevisiae)	18q11.2	114799	0.553
ESRRG	estrogen-related receptor gamma	1q41	2104	0.907
EEF2K	eukaryotic elongation factor-2 kinase	16p12.1	29904	0.88
LOC81691	exonuclease NEF-sp	16p12.2	81691	0.65
ERI3	exoribonuclease 3	1p32	79033	0.758
EXTL2	exostoses (multiple)-like 2	1p21	2135	0.536
EZR	ezrin	6q25.2-q26	7430	0.603
FAM104B	family with sequence similarity 104, member B	Xp11.21	90736	0.829
FAM116B	family with sequence similarity 116, member B	22q13.33	414918	0.936
FAM13C	family with sequence similarity 13, member C	10q21.1	220965	0.691
FAM149A	family with sequence similarity 149, member A	4q35.2	25854	0.938
FAM154B	family with sequence similarity 154, member B	15q25.2	283726	0.98
FAM161A	family with sequence similarity 161, member A	2p15	84140	0.826
FAM164A	family with sequence similarity 164, member A	8q21.12	51101	0.704
FAM164C	family with sequence similarity 164, member C	14q24.3	79696	0.953
FAM175A	family with sequence similarity 175, member A	4q21.21-q21.23	84142	0.697
FAM179A	family with sequence similarity 179, member A	2p23.2	165186	0.936
FAM179B	family with sequence similarity 179, member B	14q21.3	23116	0.949
FAM60A	family with sequence similarity 60, member A	12p11	58516	0.784
FAM65B	family with sequence similarity 65, member B	6p22.3-p21.32	9750	0.925
FAM8A1	family with sequence similarity 8, member A1	6p22-p23	51439	0.833
FAM81A	family with sequence similarity 81, member A	15q22.2	145773	0.75
FAM81B	family with sequence similarity 81, member B	5q15	153643	0.988
FAM98C	family with sequence similarity 98, member C	19q13.2	147965	0.746
FANCC	Fanconi anemia, complementation group C	9q22.3	2176	0.601
FANCF	Fanconi anemia, complementation group F	11p15	2188	0.813
FANCL	Fanconi anemia, complementation group L	2p16.1	55120	0.747
FAIM	Fas apoptotic inhibitory molecule	3q22.3	55179	0.861
FAAH	fatty acid amide hydrolase	1p35-p34	2166	0.686
FBXL13	F-box and leucine-rich repeat protein 13	7q22.1	222235	0.969
FBXL2	F-box and leucine-rich repeat protein 2	3p22.3	25827	0.786
FBXW9	F-box and WD repeat domain containing 9	19p13.13	84261	0.96
FBXO11	F-box protein 11	2p16.3	80204	0.78
FBXO15	F-box protein 15	18q22.3	201456	0.936
FLVCR1	feline leukemia virus subgroup C cellular receptor 1	1q32.3	28982	0.506
FARP1	FERM, RhoGEF (ARHGEF) and pleckstrin domain protein 1 (chondrocyte-derived)	13q32.2	10160	0.722
FDXR	ferredoxin reductase	17q24-q25	2232	0.804
FGFR1OP	FGFR1 oncogene partner	6q27	11116	0.738
FIBP	fibroblast growth factor (acidic) intracellular binding protein	11q13.1	9158	0.548
FGF9	fibroblast growth factor 9 (glia-activating factor)	13q11-q12	2254	0.599
FANK1	fibronectin type III and ankyrin repeat domains 1	10q26.2	92565	0.948
FSD1L	fibronectin type III and SPRY domain containing 1-like	9q31	83856	0.923
FILIP1	filamin A interacting protein 1	6q14.1	27145	0.949
LOC541473	FK506 binding protein 6, 36kDa pseudogene	7q11.23	541473	0.9
FLJ16686	FLJ16686 protein	4p14	401124	0.955
FLJ26850	FLJ26850 protein	19q13.33	400710	0.749
FLJ31132	FLJ31132 protein	Xq26.3	441522	0.727
FLJ40142	FLJ40142 protein	12q24.11	400073	0.822
FOLR1	folate receptor 1 (adult)	11q13.3-q14.1	2348	0.896
FOXF2	forkhead box F2	6p25.3	2295	0.556
FOXJ1	forkhead box J1	17q22-q25	2302	0.948
FOXP2	forkhead box P2	7q31	93986	0.584
FHAD1	forkhead-associated (FHA) phosphopeptide binding domain 1	1p36.21	114827	0.873
FMN2	formin 2	1q43	56776	0.57
FRAS1	Fraser syndrome 1	4q21.21	80144	0.579
FZD8	frizzled homolog 8 (Drosophila)	10p11.21	8325	0.541
FSD1CL	FSD1 C-terminal like	9q31	405752	0.816
LOC283788	FSHD region gene 1 pseudogene	-	283788	0.639
FKRP	fukutin related protein	19q13.32	79147	0.795
FUZ	fuzzy homolog (Drosophila)	19q13.33	80199	0.879
FXYD4	FXYD domain containing ion transport regulator 4	10q11.21	53828	0.672
GPR146	G protein-coupled receptor 146	7p22.3	115330	0.572
GPR162	G protein-coupled receptor 162	12p13	27239	0.912
GABARAPL2	GABA(A) receptor-associated protein-like 2	16q22.3-q24.1	11345	0.653
GALK2	galactokinase 2	15q21.1	2585	0.835
GALNS	galactosamine (N-acetyl)-6-sulfate sulfatase	16q24.3	2588	0.729
GLB1L	galactosidase, beta 1-like	2q35	79411	0.685
GLB1L2	galactosidase, beta 1-like 2	11q25	89944	0.646
GJA4	gap junction protein, alpha 4, 37kDa	1p35.1	2701	0.555
GAR1	GAR1 ribonucleoprotein homolog (yeast)	4q25	54433	0.721
GSDMD	gasdermin D	8q24.3	79792	0.846
GIF	gastric intrinsic factor (vitamin B synthesis)	11q13	2694	0.532
GMPPB	GDP-mannose pyrophosphorylase B	3p21.31	29925	0.891
GTF2H2	general transcription factor IIH, polypeptide 2, 44kDa	5q12.2-q13.3	2966	0.773
GBAS	glioblastoma amplified sequence	7p12	2631	0.731
GRIN2A	glutamate receptor, ionotropic, N-methyl D-aspartate 2A	16p13.2	2903	0.656
GRM7	glutamate receptor, metabotropic 7	3p26.1-p25.1	2917	0.554
GCDH	glutaryl-Coenzyme A dehydrogenase	19p13.2	2639	0.664
GSS	glutathione synthetase	20q11.2	2937	0.606
GNMT	glycine N-methyltransferase	6p12	27232	0.596
GLRB	glycine receptor, beta	4q31.3	2743	0.82
GLT8D1	glycosyltransferase 8 domain containing 1	3p21.1	55830	0.797
GOLPH3L	golgi phosphoprotein 3-like	1q21.2	55204	0.763
GORASP1	golgi reassembly stacking protein 1, 65kDa	3p22-p21.33	64689	0.795
GRAMD2	GRAM domain containing 2	15q23	196996	0.859
GCA	grancalcin, EF-hand calcium binding protein	2q24.2	25801	0.684
GAS2L2	growth arrest-specific 2 like 2	17q12	246176	0.967
GAS7	growth arrest-specific 7	17p13.1	8522	0.843
GAS8	growth arrest-specific 8	16q24.3	2622	0.565
GDF1	growth differentiation factor 1	19p12	2657	0.773
GBP5	guanylate binding protein 5	1p22.2	115362	0.687
H2AFV	H2A histone family, member V	7p13	94239	0.778
HES6	hairy and enhancer of split 6 (Drosophila)	2q37.3	55502	0.784
HEY1	hairy/enhancer-of-split related with YRPW motif 1	8q21	23462	0.685
HEATR2	HEAT repeat containing 2	7p22.3	54919	0.686
HSPH1	heat shock 105kDa/110kDa protein 1	13q12.3	10808	0.957
HSPA2	heat shock 70kDa protein 2	14q24.1	3306	0.641
HSP90AA1	heat shock protein 90kDa alpha (cytosolic), class A member 1	14q32.33	3320	0.836
HSPB11	heat shock protein family B (small), member 11	1p32.1-p33	51668	0.939
HSF2	heat shock transcription factor 2	6q22.31	3298	0.75
HELQ	helicase, POLQ-like	4q21.23	113510	0.514
HLTF	helicase-like transcription factor	3q25.1-q26.1	6596	0.733
HPYR1	Helicobacter pylori responsive 1 (non-protein coding)	8q24.22	93668	0.512
HBB	hemoglobin, beta	11p15.5	3043	0.889
HS3ST6	heparan sulfate (glucosamine) 3-O-sulfotransferase 6	16p13.3	64711	0.918
HNRNPF	heterogeneous nuclear ribonucleoprotein F	10q11.21-q11.22	3185	0.773
HNRNPK	heterogeneous nuclear ribonucleoprotein K	9q21.32-q21.33	3190	0.706
HIST1H1C	histone cluster 1, H1c	6p21.3	3006	0.621
HIST1H2AE	histone cluster 1, H2ae	6p22.2-p21.1	3012	0.528
HDAC2	histone deacetylase 2	6q21	3066	0.51
HIPK1	homeodomain interacting protein kinase 1	1p13.2	204851	0.741
HRASLS2	HRAS-like suppressor 2	11q12.3	54979	0.849
HSPBP1	HSPA (heat shock 70kDa) binding protein, cytoplasmic cochaperone 1	19q13.42	23640	0.955
HAP1	huntingtin-associated protein 1	17q21.2-q21.3	9001	0.559
HYDIN	hydrocephalus inducing homolog (mouse)	16q22.1-q22.3	54768	0.584
HAGHL	hydroxyacylglutathione hydrolase-like	16p13.3	84264	0.867
HSDL1	hydroxysteroid dehydrogenase like 1	16q24.1	83693	0.552
CG012	hypothetical gene CG012	13q12-q13	116829	0.653
LOC388279	hypothetical gene supported by AF275804	16q12.2	388279	0.953
LOC441005	hypothetical gene supported by BC010180	4p16.3	441005	0.688
LOC440335	hypothetical gene supported by BC022385; BC035868; BC048326	16p13.3	440335	0.909
LOC441477	hypothetical gene supported by BC027323	9q34.3	441477	0.559
FLJ27352	hypothetical LOC145788	15q21.3	145788	0.902
LOC150371	hypothetical LOC150371	22q13.2	150371	0.864
LOC25845	hypothetical LOC25845	5p15.33	25845	0.753
LOC283585	hypothetical LOC283585	14q31.3	283585	0.518
LOC283666	hypothetical LOC283666	15q21.3	283666	0.646
LOC284276	hypothetical LOC284276	18q23	284276	0.798
LOC285735	hypothetical LOC285735	6q23.2	285735	0.906
LOC344595	hypothetical LOC344595	3q13.12	344595	0.886
LOC389815	hypothetical LOC389815	9q34.3	389815	0.966
LOC400125	hypothetical LOC400125	13q14.11	400125	0.779
LOC401052	hypothetical LOC401052	3p25.3	401052	0.691
LOC440346	hypothetical LOC440346	16p12.1	440346	0.516
MGC2752	hypothetical LOC65996	19q13.43	65996	0.951
LOC92659	hypothetical LOC92659	17q25.3	92659	0.623
MGC50722	hypothetical MGC50722	-	399693	0.663
LOC158960	hypothetical protein BC009467	Xq28	158960	0.955
DKFZP434I0714	hypothetical protein DKFZP434I0714	4q31.23	54553	0.564
FLJ14100	hypothetical protein FLJ14100	1p36.33	80093	0.756
FLJ21511	hypothetical protein FLJ21511	4p12-p11	80157	0.767
FLJ23529	hypothetical protein FLJ23529	2p11.2	79964	0.935
FLJ23834	hypothetical protein FLJ23834	7q22.2	222256	0.774
FLJ25715	hypothetical protein FLJ25715	18q23	284241	0.747
FLJ31306	hypothetical protein FLJ31306	14q23.1	379025	0.873
FLJ31401	hypothetical protein FLJ31401	1q42.13	200107	0.732
FLJ36208	hypothetical protein FLJ36208	16p13.3	283948	0.8
FLJ36665	hypothetical protein FLJ36665	3p21.33	285266	0.506
FLJ39061	hypothetical protein FLJ39061	2q33.1	165057	0.685
LOC145663	hypothetical protein LOC145663	15q15.1	145663	0.572
LOC149703	hypothetical protein LOC149703	20q13.12	149703	0.666
LOC153469	hypothetical protein LOC153469	5q32	153469	0.708
LOC153546	hypothetical protein LOC153546	5p13.3	153546	0.903
LOC202051	hypothetical protein LOC202051	5q31.2	202051	0.773
LOC253842	hypothetical protein LOC253842	9q34.11	253842	0.61
LOC257396	hypothetical protein LOC257396	5q11.2	257396	0.743
LOC283400	hypothetical protein LOC283400	12q13.13	283400	0.769
LOC283481	hypothetical protein LOC283481	13q33.1	283481	0.877
LOC283485	hypothetical protein LOC283485	13q34	283485	0.895
LOC284242	hypothetical protein LOC284242	18q12.1	284242	0.813
LOC284952	hypothetical protein LOC284952	2p24.2	284952	0.515
LOC285949	hypothetical protein LOC285949	7p15.1	285949	0.537
LOC286025	hypothetical protein LOC286025	7q34	286025	0.681
LOC286189	hypothetical protein LOC286189	8q13.1	286189	0.68
LOC339442	hypothetical protein LOC339442	1p34.3	339442	0.598
LOC90835	hypothetical protein LOC90835	16p11.2	90835	0.951
MGC18216	hypothetical protein MGC18216	15q26.3	145815	0.626
MGC2889	hypothetical protein MGC2889	3q29	84789	0.702
IK	IK cytokine, down-regulator of HLA II	5q31.3	3550	0.961
IKZF4	IKAROS family zinc finger 4 (Eos)	12q13	64375	0.707
IKZF5	IKAROS family zinc finger 5 (Pegasus)	10q26	64376	0.63
IMMP1L	IMP1 inner mitochondrial membrane peptidase-like (S. cerevisiae)	11p13	196294	0.625
IGFBP5	insulin-like growth factor binding protein 5	2q33-q36	3488	0.803
IGFBPL1	insulin-like growth factor binding protein-like 1	9p13.1	347252	0.615
INTS5	integrator complex subunit 5	11q12.3	80789	0.862
ITGAL	integrin, alpha L (antigen CD11A (p180), lymphocyte function-associated antigen 1; alpha polypeptide)	16p11.2	3683	0.602
ITGB2	integrin, beta 2 (complement component 3 receptor 3 and 4 subunit)	21q22.3	3689	0.81
IFNAR2	interferon (alpha, beta and omega) receptor 2	21q22.11	3455	0.666
IL21	interleukin 21	4q26-q27	59067	0.609
IL5RA	interleukin 5 receptor, alpha	3p26-p24	3568	0.899
IL7	interleukin 7	8q12-q13	3574	0.862
IRAK1BP1	interleukin-1 receptor-associated kinase 1 binding protein 1	6q14-q15	134728	0.904
IFLTD1	intermediate filament tail domain containing 1	12p12.1	160492	0.839
ICK	intestinal cell (MAK-like) kinase	6p12.1	22858	0.561
IFT122	intraflagellar transport 122 homolog (Chlamydomonas)	3q21	55764	0.933
IFT140	intraflagellar transport 140 homolog (Chlamydomonas)	16p13.3	9742	0.825
IFT172	intraflagellar transport 172 homolog (Chlamydomonas)	2p23.3	26160	0.979
IFT52	intraflagellar transport 52 homolog (Chlamydomonas)	-	51098	0.903
IFT57	intraflagellar transport 57 homolog (Chlamydomonas)	3q13.12	55081	0.976
IFT74	intraflagellar transport 74 homolog (Chlamydomonas)	9p21.2	80173	0.976
IFT80	intraflagellar transport 80 homolog (Chlamydomonas)	3q26.1	57560	0.898
IFT81	intraflagellar transport 81 homolog (Chlamydomonas)	12q24.13	28981	0.842
IFT88	intraflagellar transport 88 homolog (Chlamydomonas)	13q12.1	8100	0.939
INTU	inturned planar cell polarity effector homolog (Drosophila)	4q28.1	27152	0.763
IQUB	IQ motif and ubiquitin domain containing	7q31.32	154865	0.946
IQCB1	IQ motif containing B1	3q21.1	9657	0.848
IQCD	IQ motif containing D	12q24.13	115811	0.862
IQCE	IQ motif containing E	7p22.2	23288	0.893
IQCG	IQ motif containing G	3q29	84223	0.984
IQCH	IQ motif containing H	15q23	64799	0.904
IQCK	IQ motif containing K	16p12.3	124152	0.962
ISCA1	iron-sulfur cluster assembly 1 homolog (S. cerevisiae)	9q21.33	81689	0.844
IRX3	iroquois homeobox 3	16q12.2	79191	0.878
IRX5	iroquois homeobox 5	16q11.2-q13	10265	0.878
ICA1L	islet cell autoantigen 1,69kDa-like	2q33.1	130026	0.852
IDH2	isocitrate dehydrogenase 2 (NADP+), mitochondrial	15q26.1	3418	0.578
JAKMIP2	janus kinase and microtubule interacting protein 2	5q32	9832	0.519
JOSD2	Josephin domain containing 2	19q13.33	126119	0.669
JMJD1C	jumonji domain containing 1C	10q21.2-q21.3	221037	0.685
KPNA3	karyopherin alpha 3 (importin alpha 4)	13q14.3	3839	0.68
KATNAL2	katanin p60 subunit A-like 2	18q21.1	83473	0.906
KATNB1	katanin p80 (WD repeat containing) subunit B 1	16q13	10300	0.806
KDELC2	KDEL (Lys-Asp-Glu-Leu) containing 2	11q22.3	143888	0.623
KLHDC9	kelch domain containing 9	1q23.3	126823	0.977
KBTBD10	kelch repeat and BTB (POZ) domain containing 10	2q31.1	10324	0.831
KBTBD4	kelch repeat and BTB (POZ) domain containing 4	11p11.2	55709	0.889
KLHL13	kelch-like 13 (Drosophila)	Xq23-q24	90293	0.882
KLHL32	kelch-like 32 (Drosophila)	6q16.1	114792	0.606
KLHL6	kelch-like 6 (Drosophila)	-	89857	0.983
KRTAP9-5	keratin associated protein 9-5	17q12-q21	85279	0.568
KIAA0319	KIAA0319	6p22.3-p22.2	9856	0.698
KIAA0367	KIAA0367	9q21.13	23273	0.9
KIAA0500	KIAA0500 protein	14q32.2	57237	0.755
KIAA0528	KIAA0528	12p12.1	9847	0.796
KIAA0556	KIAA0556	16p12.1-p11.2	23247	0.631
KIAA0562	KIAA0562	1p36.32	9731	0.548
KIAA0649	KIAA0649	9q34.3	9858	0.68
KIAA0892	KIAA0892	19p13.11	23383	0.552
KIAA0895	KIAA0895	7p14.2	23366	0.815
KIAA0999	KIAA0999 protein	11q23.3	23387	0.783
KIAA1009	KIAA1009	6q14.3	22832	0.762
KIAA1012	KIAA1012	18q12.1	22878	0.755
KIAA1257	KIAA1257	3q21.3	57501	0.607
KIAA1328	KIAA1328	18q12.2	57536	0.618
KIAA1377	KIAA1377	11q22.1	57562	0.947
KIAA1407	KIAA1407	3q13.31	57577	0.957
KIAA1529	KIAA1529	9q22.33	57653	0.974
KIAA1549	KIAA1549	7q34	57670	0.796
KIAA1688	KIAA1688 protein	8q24.3	80728	0.882
KIAA1737	KIAA1737	14q24.3	85457	0.946
KIAA1751	KIAA1751	1p36.33	85452	0.566
KIAA1797	KIAA1797	9p21	54914	0.828
KIAA1841	KIAA1841	2q14	84542	0.918
KIAA1958	KIAA1958	9q32	158405	0.77
KIF19	kinesin family member 19	17q25.1	124602	0.883
KIF21A	kinesin family member 21A	12q12	55605	0.886
KIF27	kinesin family member 27	9q21.32	55582	0.536
KIF3A	kinesin family member 3A	5q31	11127	0.895
KIF3B	kinesin family member 3B	20q11.21	9371	0.93
KIF9	kinesin family member 9	3p21.31	64147	0.933
KRIT1	KRIT1, ankyrin repeat containing	7q21-q22	889	0.522
LARP6	La ribonucleoprotein domain family, member 6	15q23	55323	0.545
LCA5	Leber congenital amaurosis 5	6q14.1	167691	0.922
LCA5L	Leber congenital amaurosis 5-like	21q22.2	150082	0.852
LMOD1	leiomodin 1 (smooth muscle)	1q32	25802	0.669
LMLN	leishmanolysin-like (metallopeptidase M8 family)	3q29	89782	0.797
LGSN	lengsin, lens protein with glutamine synthetase domain	6pter-q22.33	51557	0.543
LAP3	leucine aminopeptidase 3	4p15.32	51056	0.947
LRRC18	leucine rich repeat containing 18	10q11.22	474354	0.943
LRRC34	leucine rich repeat containing 34	3q26.2	151827	0.977
LRRC36	leucine rich repeat containing 36	16q22.1	55282	0.818
LRRC43	leucine rich repeat containing 43	12q24.31	254050	0.928
LRRC45	leucine rich repeat containing 45	17q25.3	201255	0.543
LRRC46	leucine rich repeat containing 46	17q21.32	90506	0.989
LRRC48	leucine rich repeat containing 48	17p11.2	83450	0.919
LRRC49	leucine rich repeat containing 49	15q23	54839	0.99
LRRC50	leucine rich repeat containing 50	16q24.1	123872	0.976
LRRC56	leucine rich repeat containing 56	11p15.5	115399	0.909
LRRC6	leucine rich repeat containing 6	8q24.22	23639	0.96
LRRN2	leucine rich repeat neuronal 2	1q32.1	10446	0.54
LRTOMT	leucine rich transmembrane and 0-methyltransferase domain containing	11q13.4	220074	0.912
LZTFL1	leucine zipper transcription factor-like 1	3p21.3	54585	0.933
LRGUK	leucine-rich repeats and guanylate kinase domain containing	7q33	136332	0.928
LRRIQ3	leucine-rich repeats and IQ motif containing 3	1p31.1	127255	0.728
LRWD1	leucine-rich repeats and WD repeat domain containing 1	7q22.1	222229	0.967
LIFR	leukemia inhibitory factor receptor alpha	5p13-p12	3977	0.799
LTK	leukocyte receptor tyrosine kinase	15q15.1-q21.1	4058	0.628
LTC4S	leukotriene C4 synthase	5q35	4056	0.654
LIMS1	LIM and senescent cell antigen-like domains 1	2q12.3-q13	3987	0.745
MGC3047	limitrin	1p36.33	84308	0.879
LMF1	lipase maturation factor 1	16p13.3	64788	0.806
LOC441078	LOC441078	5q13.2	441078	0.822
LRP2BP	LRP2 binding protein	4q35.1	55805	0.931
LRRN4CL	LRRN4 C-terminal like	11q12.3	221091	0.54
LYPD1	LY6/PLAUR domain containing 1	2q21.2	116372	0.715
LY6G5C	lymphocyte antigen 6 complex, locus G5C	6p21.33	80741	0.835
LY75	lymphocyte antigen 75	2q24	4065	0.767
KDM3B	lysine (K)-specific demethylase 3B	5q31	51780	0.852
KDM4A	lysine (K)-specific demethylase 4A	1p34.1	9682	0.643
LYSMD2	LysM, putative peptidoglycan-binding, domain containing 2	15q21.2	256586	0.908
MAGIX	MAGI family member, X-linked	Xp11.23	79917	0.682
HLA-DPB1	major histocompatibility complex, class II, DP beta 1	6p21.3	3115	0.644
HLA-DQA1	major histocompatibility complex, class II, DQ alpha 1	6p21.3	3117	0.62
MDH1B	malate dehydrogenase 1B, NAD (soluble)	2q33.3	130752	0.947
MAK	male germ cell-associated kinase	6p24	4117	0.973
MEA1	male-enhanced antigen 1	6p21.3-p21.1	4201	0.587
MCAT	malonyl CoA:ACP acyltransferase (mitochondrial)	22q13.31	27349	0.829
MANBAL	mannosidase, beta A, lysosomal-like	20q11.23-q12	63905	0.736
MARVELD2	MARVEL domain containing 2	5q13.2	153562	0.522
MGP	matrix Gla protein	12p13.1-p12.3	4256	0.558
MDM1	Mdm1 nuclear protein homolog (mouse)	12q15	56890	0.958
MKS1	Meckel syndrome, type 1	17q22	54903	0.814
MED1	mediator complex subunit 1	17q12-q21.1	5469	0.511
MED11	mediator complex subunit 11	17p13.2	400569	0.653
MED25	mediator complex subunit 25	19q13.3	81857	0.636
MNS1	meiosis-specific nuclear structural 1	15q21.3	55329	0.987
MAGEF1	melanoma antigen family F, 1	3q13	64110	0.743
MAGEH1	melanoma antigen family H, 1	Xp11.21	28986	0.875
MIA	melanoma inhibitory activity	19q13.32-q13.33	8190	0.712
MAGI1	membrane associated guanylate kinase, WW and PDZ domain containing 1	3p14.1	9223	0.788
MAGI2	membrane associated guanylate kinase, WW and PDZ domain containing 2	7q21	9863	0.75
MARCH10	membrane-associated ring finger (C3HC4) 10	17q23.2	162333	0.601
MARCH4	membrane-associated ring finger (C3HC4) 4	2q35	57574	0.66
MS4A8B	membrane-spanning 4-domains, subfamily A, member 8B	11q12.2	83661	0.778
MT3	metallothionein 3	16q13	4504	0.732
MTL5	metallothionein-like 5, testis-specific (tesmin)	11q13.2-q13.3	9633	0.572
MTF1	metal-regulatory transcription factor 1	1p33	4520	0.519
METTL10	methyltransferase like 10	10q26.13	399818	0.534
MFAP4	microfibrillar-associated protein 4	17p11.2	4239	0.577
MAST1	microtubule associated serine/threonine kinase 1	19p13.2	22983	0.549
MAP1A	microtubule-associated protein 1A	15q13-qter	4130	0.88
MAP6	microtubule-associated protein 6	11q13.5	4135	0.893
MAP9	microtubule-associated protein 9	4q32.1	79884	0.938
MIPEP	mitochondrial intermediate peptidase	13q12	4285	0.906
MRPL41	mitochondrial ribosomal protein L41	9q34.3	64975	0.53
MRPL48	mitochondrial ribosomal protein L48	11q13.4	51642	0.722
MRPS9	mitochondrial ribosomal protein S9	2q12.1	64965	0.644
MTERF	mitochondrial transcription termination factor	7q21-q22	7978	0.579
MAPK15	mitogen-activated protein kinase 15	-	225689	0.925
MAP3K13	mitogen-activated protein kinase kinase kinase 13	3q27	9175	0.636
MAP3K3	mitogen-activated protein kinase kinase kinase 3	17q23.3	4215	0.722
MKX	mohawk homeobox	10p12.1	283078	0.918
MOCS3	molybdenum cofactor synthesis 3	20q13.13	27304	0.605
MORN2	MORN repeat containing 2	2p22.1	378464	0.992
MORN3	MORN repeat containing 3	12q24.31	283385	0.962
MORN5	MORN repeat containing 5	9q33.2	254956	0.976
MORF4L1	mortality factor 4 like 1	15q24	10933	0.768
MUC12	mucin 12, cell surface associated	7q22	10071	0.618
MSI2	musashi homolog 2 (Drosophila)	17q22	124540	0.904
MUSTN1	musculoskeletal, embryonic nuclear protein 1	3p21.1	389125	0.746
MSH3	mutS homolog 3 (E. coli)	5q11-q12	4437	0.647
MYEF2	myelin expression factor 2	15q21.1	50804	0.878
MLF1	myeloid leukemia factor 1	3q25.1	4291	0.952
MZF1	myeloid zinc finger 1	19q13.4	7593	0.568
MEF2A	myocyte enhancer factor 2A	15q26	4205	0.566
MYO5B	myosin VB	18q21	4645	0.518
N6AMT2	N-6 adenine-specific DNA methyltransferase 2 (putative)	13q12.11	221143	0.787
NAT1	N-acetyltransferase 1 (arylamine N-acetyltransferase)	8p23.1-p21.3	9	0.935
NAT11	N-acetyltransferase 11 (GCN5-related, putative)	11q13.1	79829	0.779
NAT14	N-acetyltransferase 14 (GCN5-related, putative)	19q13.42	57106	0.762
NDUFAF3	NADH dehydrogenase (ubiquinone) 1 alpha subcomplex, assembly factor 3	3p21.31	25915	0.663
NDUFB3	NADH dehydrogenase (ubiquinone) 1 beta subcomplex, 3, 12kDa	2q31.3	4709	0.749
NDUFAB1	NADH dehydrogenase (ubiquinone) 1, alpha/beta subcomplex, 1, 8kDa	16p12.1	4706	0.774
NDUFS2	NADH dehydrogenase (ubiquinone) Fe-S protein 2, 49kDa (NADH-coenzyme Q reductase)	1q23	4720	0.604
NKD2	naked cuticle homolog 2 (Drosophila)	5p15.3	85409	0.538
NHS	Nance-Horan syndrome (congenital cataracts and dental anomalies)	Xp22.13	4810	0.798
NANOS1	nanos homolog 1 (Drosophila)	10q26.11	340719	0.859
NDFIP1	Nedd4 family interacting protein 1	5q31.3	80762	0.726
NPHP1	nephronophthisis 1 (juvenile)	2q13	4867	0.905
NPHP4	nephronophthisis 4	1p36.22	261734	0.787
NCALD	neurocalcin delta	8q22.2	83988	0.589
NFASC	neurofascin homolog (chicken)	1q32.1	23114	0.557
NEUROD1	neurogenic differentiation 1	2q32	4760	0.537
NEGR1	neuronal growth regulator 1	1p31.1	257194	0.741
NGEF	neuronal guanine nucleotide exchange factor	2q37	25791	0.615
NCF2	neutrophil cytosolic factor 2	1q25	4688	0.533
NMNAT2	nicotinamide nucleotide adenylyltransferase 2	1q25	23057	0.692
NEK10	NIMA (never in mitosis gene a)- related kinase 10	3p24.1	152110	0.866
NEK11	NIMA (never in mitosis gene a)- related kinase 11	3q22.1	79858	0.962
NEK1	NIMA (never in mitosis gene a)-related kinase 1	4q33	4750	0.899
NEK4	NIMA (never in mitosis gene a)-related kinase 4	3p21.1	6787	0.916
NEK7	NIMA (never in mitosis gene a)-related kinase 7	1q31.3	140609	0.737
NIPSNAP3B	nipsnap homolog 3B (C. elegans)	9q31.1	55335	0.611
NLRC4	NLR family, CARD domain containing 4	2p22-p21	58484	0.512
NSUN7	NOL1/NOP2/Sun domain family, member 7	4p14	79730	0.627
NME5	non-metastatic cells 5, protein expressed in (nucleoside-diphosphate kinase)	5q31	8382	0.991
NME7	non-metastatic cells 7, protein expressed in (nucleoside-diphosphate kinase)	1q24	29922	0.98
NCRNA00166	non-protein coding RNA 166	1q21.3	284485	0.957
NCRNA00081	non-protein coding RNA 81	10q25.2	92482	0.745
NCRNA00094	non-protein coding RNA 94	9q34	266655	0.971
NAF1	nuclear assembly factor 1 homolog (S. cerevisiae)	4q32.2	92345	0.744
NUDC	nuclear distribution gene C homolog (A. nidulans)	1p35-p34	10726	0.972
NCOR1	nuclear receptor co-repressor 1	17p11.2	9611	0.624
NR1H4	nuclear receptor subfamily 1, group H, member 4	12q23.1	9971	0.71
NUP214	nucleoporin 214kDa	9q34.1	8021	0.609
NUP62CL	nucleoporin 62kDa C-terminal like	Xq22.3	54830	0.863
NSBP1	nucleosomal binding protein 1	Xq13.3	79366	0.856
NUDT13	nudix (nucleoside diphosphate linked moiety X)-type motif 13	10q22.1	25961	0.696
NUDT14	nudix (nucleoside diphosphate linked moiety X)-type motif 14	14q32.33	256281	0.657
OR5J2	olfactory receptor, family 5, subfamily J, member 2	11q12.3	282775	0.632
ORAI1	ORAI calcium release-activated calcium modulator 1	12q24.31	84876	0.505
ORAI2	ORAI calcium release-activated calcium modulator 2	7q22.1	80228	0.942
ORMDL1	ORM1-like 1 (S. cerevisiae)	2q32	94101	0.825
OAZ1	ornithine decarboxylase antizyme 1	19p13.3	4946	0.775
OTUD3	OTU domain containing 3	1p36.13	23252	0.586
OTUD4	OTU domain containing 4	4q31.21	54726	0.714
ODF2	outer dense fiber of sperm tails 2	9q34.11	4957	0.919
ODF2L	outer dense fiber of sperm tails 2-like	1p22.3	57489	0.915
ODF3B	outer dense fiber of sperm tails 3B	22q13.33	440836	0.921
OSBP2	oxysterol binding protein 2	22q12.2	23762	0.518
OSBPL6	oxysterol binding protein-like 6	2q31-q32.1	114880	0.718
PAK1	p21 protein (Cdc42/Rac)-activated kinase 1	11q13-q14	5058	0.727
PAN3	PAN3 poly(A) specific ribonuclease subunit homolog (S. cerevisiae)	13q12.2	255967	0.672
PAPD5	PAP associated domain containing 5	16q12.1	64282	0.785
PARD6A	par-6 partitioning defective 6 homolog alpha (C. elegans)	16q22.1	50855	0.669
PNMA1	paraneoplastic antigen MA1	14q24.3	9240	0.899
PTH2R	parathyroid hormone 2 receptor	2q33	5746	0.629
PACRG	PARK2 co-regulated	6q26	135138	0.984
PACRGL	PARK2 co-regulated-like	4p15.31	133015	0.809
PASK	PAS domain containing serine/threonine kinase	2q37.3	23178	0.845
PSIP1	PC4 and SFRS1 interacting protein 1	9p22.3	11168	0.729
PM20D2	peptidase M20 domain containing 2	6q15	135293	0.708
PPIL6	peptidylprolyl isomerase (cyclophilin)-like 6	6q21	285755	0.991
PPID	peptidylprolyl isomerase D	4q31.3	5481	0.818
PRF1	perforin 1 (pore forming protein)	10q22	5551	0.635
PCM1	pericentriolar material 1	8p22-p21.3	5108	0.949
PRDX3	peroxiredoxin 3	10q25-q26	10935	0.734
PRDX5	peroxiredoxin 5	11q13	25824	0.841
PEX11G	peroxisomal biogenesis factor 11 gamma	19p13.2	92960	0.568
PEX26	peroxisomal biogenesis factor 26	22q11.21	55670	0.541
PEX5	peroxisomal biogenesis factor 5	12p13.31	5830	0.579
PECR	peroxisomal trans-2-enoyl-CoA reductase	2q35	55825	0.936
PFTK1	PFTAIRE protein kinase 1	7q21-q22	5218	0.836
PHF11	PHD finger protein 11	13q14.3	51131	0.643
PHF17	PHD finger protein 17	4q26-q27	79960	0.91
PHF7	PHD finger protein 7	3p21.1	51533	0.772
PCYT1B	phosphate cytidylyltransferase 1, choline, beta	Xp22.11	9468	0.777
PCYT2	phosphate cytidylyltransferase 2, ethanolamine	17q25.3	5833	0.606
PAP2D	phosphatidic acid phosphatase type 2	1p21.3	163404	0.809
PPAPDC1B	phosphatidic acid phosphatase type 2 domain containing 1B	8p12	84513	0.708
PIGP	phosphatidylinositol glycan anchor biosynthesis, class P	21q22.2	51227	0.761
PGM2L1	phosphoglucomutase 2-like 1	11q13.4	283209	0.678
PIK3AP1	phosphoinositide-3-kinase adaptor protein 1	10q24.1	118788	0.612
PLCH1	phospholipase C, eta 1	3q25.31	23007	0.86
PLSCR1	phospholipid scramblase 1	3q23	5359	0.647
PLSCR4	phospholipid scramblase 4	3q24	57088	0.91
PRPS1	phosphoribosyl pyrophosphate synthetase 1	Xq21.32-q24	5631	0.665
PIH1D2	PIH1 domain containing 2	11q23.1	120379	0.988
PLAC8	placenta-specific 8	4q21.22	51316	0.768
PRG2	plasticity-related gene 2	19p13.3	79948	0.879
PLEKHA3	pleckstrin homology domain containing, family A (phosphoinositide binding specific) member 3	2q31.2	65977	0.634
PLEKHB1	pleckstrin homology domain containing, family B (evectins) member 1	11q13.5-q14.1	58473	0.928
PLEKHB2	pleckstrin homology domain containing, family B (evectins) member 2	2q21.1	55041	0.645
PLAG1	pleiomorphic adenoma gene 1	8q12	5324	0.61
PMS1	PMS1 postmeiotic segregation increased 1 (S. cerevisiae)	2q31.1	5378	0.588
PARP1	poly (ADP-ribose) polymerase 1	1q41-q42	142	0.646
PABPN1	poly(A) binding protein, nuclear 1	14q11.2-q13	8106	0.613
PAPOLA	poly(A) polymerase alpha	14q32.31	10914	0.642
PCBP2	poly(rC) binding protein 2	12q13.12-q13.13	5094	0.665
POLDIP3	polymerase (DNA-directed), delta interacting protein 3	22q13.2	84271	0.755
POLE4	polymerase (DNA-directed), epsilon 4 (p12 subunit)	2p12	56655	0.589
POLR1C	polymerase (RNA) I polypeptide C, 30kDa	6p21.1	9533	0.843
POLR2I	polymerase (RNA) II (DNA directed) polypeptide I, 14.5kDa	19q12	5438	0.926
POLR3K	polymerase (RNA) III (DNA directed) polypeptide K, 12.3 kDa	16p13.3	51728	0.61
KCNRG	potassium channel regulator	13q14.3	283518	0.986
KCNE1	potassium voltage-gated channel, Isk-related family, member 1	21q22.12	3753	0.919
KCNB1	potassium voltage-gated channel, Shab-related subfamily, member 1	20q13.2	3745	0.586
KCNH3	potassium voltage-gated channel, subfamily H (eag-related), member 3	12q13	23416	0.876
PFDN5	prefoldin subunit 5	12q12	5204	0.511
PFDN6L	prefoldin subunit 6-like	1p34.2	80098	0.776
PSEN2	presenilin 2 (Alzheimer disease 4)	1q31-q42	5664	0.555
PSENEN	presenilin enhancer 2 homolog (C. elegans)	19q13.12	55851	0.966
PRICKLE2	prickle homolog 2 (Drosophila)	3p14.1	166336	0.509
hCG_17324	primary ciliary dyskinesia protein 1	2q14.2	200373	0.905
PRR10	proline rich 10	11q24.2	283165	0.584
PRR7	proline rich 7 (synaptic)	5q35.3	80758	0.693
P4HTM	prolyl 4-hydroxylase, transmembrane (endoplasmic reticulum)	3p21.31	54681	0.901
PCSK1N	proprotein convertase subtilisin/kexin type 1 inhibitor	Xp11.23	27344	0.866
PTGER2	prostaglandin E receptor 2 (subtype EP2), 53kDa	14q22	5732	0.771
PTGES3	prostaglandin E synthase 3 (cytosolic)	12	10728	0.763
PRM3	protamine 3	16p13.3	58531	0.788
PSMC3	proteasome (prosome, macropain) 26S subunit, ATPase, 3	11p12-p13	5702	0.661
PSMD10	proteasome (prosome, macropain) 26S subunit, non-ATPase, 10	Xq22.3	5716	0.736
PSMF1	proteasome (prosome, macropain) inhibitor subunit 1 (PI31)	20p13	9491	0.756
PRMT8	protein arginine methyltransferase 8	12p13.3	56341	0.584
PATL2	protein associated with topoisomerase II homolog 2 (yeast)	15q21.1	197135	0.606
PKIG	protein kinase (cAMP-dependent, catalytic) inhibitor gamma	20q12-q13.1	11142	0.962
PKN1	protein kinase N1	19p13.1-p12	5585	0.746
PPP1R11	protein phosphatase 1, regulatory (inhibitor) subunit 11	6p21.3	6992	0.849
PPP1R15A	protein phosphatase 1, regulatory (inhibitor) subunit 15A	19q13.2	23645	0.624
PPP1R16A	protein phosphatase 1, regulatory (inhibitor) subunit 16A	8q24.3	84988	0.92
PPP1R1A	protein phosphatase 1, regulatory (inhibitor) subunit 1A	12q13.2	5502	0.505
PPM1E	protein phosphatase 1E (PP2C domain containing)	17q22	22843	0.68
PROS1	protein S (alpha)	3q11.2	5627	0.589
PTPLAD2	protein tyrosine phosphatase-like A domain containing 2	9p21.3	401494	0.8
PCDHB16	protocadherin beta 16	5q31	57717	0.535
PCDHGC4	protocadherin gamma subfamily C, 4	5q31	56098	0.506
PPOX	protoporphyrinogen oxidase	1q22	5498	0.72
PRPF38A	PRP38 pre-mRNA processing factor 38 (yeast) domain containing A	1p33-p32.1	84950	0.674
PUM2	pumilio homolog 2 (Drosophila)	2p22-p21	23369	0.807
PURA	purine-rich element binding protein A	5q31	5813	0.63
PHTF1	putative homeodomain transcription factor 1	1p13	10745	0.973
PYCR2	pyrroline-5-carboxylate reductase family, member 2	1q42.12	29920	0.738
PYCRL	pyrroline-5-carboxylate reductase-like	8q24.3	65263	0.7
RABL5	RAB, member RAS oncogene family-like 5	7q22.1	64792	0.988
RAB36	RAB36, member RAS oncogene family	22q11.22	9609	0.949
RSPH3	radial spoke 3 homolog (Chlamydomonas)	6q25.3	83861	0.869
RSPH1	radial spoke head 1 homolog (Chlamydomonas)	21q22.3	89765	0.945
RSPH4A	radial spoke head 4 homolog A (Chlamydomonas)	6q22.1	345895	0.97
RSPH9	radial spoke head 9 homolog (Chlamydomonas)	6p21.1	221421	0.953
RIN2	Ras and Rab interactor 2	20p11.22	54453	0.574
RHEBL1	Ras homolog enriched in brain like 1	12q13.12	121268	0.824
RRAD	Ras-related associated with diabetes	16q22	6236	0.85
RRAGA	Ras-related GTP binding A	9p22.1	10670	0.84
RB1CC1	RB1-inducible coiled-coil 1	8q11	9821	0.693
RBAK	RB-associated KRAB zinc finger	7p22.1	57786	0.729
RTP4	receptor (chemosensory) transporter protein 4	3q27.3	64108	0.819
REEP1	receptor accessory protein 1	2p11.2	65055	0.85
RGS22	regulator of G-protein signaling 22	8q22.2	26166	0.799
RFX2	regulatory factor X, 2 (influences HLA class II expression)	19p13.3-p13.2	5990	0.946
RFX3	regulatory factor X, 3 (influences HLA class II expression)	9p24.2	5991	0.922
RLN1	relaxin 1	9p24.1	6013	0.585
RLN2	relaxin 2	9p24.1	6019	0.764
RAGE	renal tumor antigen	14q32	5891	0.861
RTN3	reticulon 3	11q13	10313	0.914
RP1	retinitis pigmentosa 1 (autosomal dominant)	8q12.1	6101	0.74
RP1L1	retinitis pigmentosa 1-like 1	8p23	94137	0.595
RPGR	retinitis pigmentosa GTPase regulator	Xp11.4	6103	0.946
RBL2	retinoblastoma-like 2 (p130)	16q12.2	5934	0.717
RARRES2	retinoic acid receptor responder (tazarotene induced) 2	7q36.1	5919	0.603
RDH14	retinol dehydrogenase 14 (all-trans/9-cis/11-cis)	2p24.2	57665	0.57
RTDR1	rhabdoid tumor deletion region gene 1	22q11.2	27156	0.925
ARHGAP18	Rho GTPase activating protein 18	6q22.33	93663	0.972
RHPN2	rhophilin, Rho GTPase binding protein 2	19q13.11	85415	0.936
RHOBTB1	Rho-related BTB domain containing 1	10q21.2	9886	0.782
RIBC1	RIB43A domain with coiled-coils 1	Xp11.22	158787	0.931
RIBC2	RIB43A domain with coiled-coils 2	22q13.31	26150	0.921
RBKS	ribokinase	2p23.3	64080	0.944
RPP38	ribonuclease P/MRP 38kDa subunit	10p13	10557	0.723
RNASE4	ribonuclease, RNase A family, 4	14q11.1	6038	0.621
RPL32P3	ribosomal protein L32 pseudogene 3	3q21.3	132241	0.762
RPS24	ribosomal protein S24	10q22-q23	6229	0.646
RNF138	ring finger protein 138	18q12.1	51444	0.727
RNF14	ring finger protein 14	5q23.3-q31.1	9604	0.706
RNF175	ring finger protein 175	4q31.3	285533	0.548
RNF32	ring finger protein 32	7q36	140545	0.677
RNFT1	ring finger protein, transmembrane 1	17q23.1	51136	0.536
RMI1	RMI1, RecQ mediated genome instability 1, homolog (S. cerevisiae)	9q21.32	80010	0.768
RBM24	RNA binding motif protein 24	6p22.3	221662	0.965
RBM27	RNA binding motif protein 27	5q32	54439	0.506
RBM38	RNA binding motif protein 38	20q13.31	55544	0.582
RPAP3	RNA polymerase II associated protein 3	12q13.11	79657	0.77
ROPN1L	ropporin 1-like	5p15.2	83853	0.982
RPGRIP1L	RPGRIP1-like	16q12.2	23322	0.954
RUNDC3B	RUN domain containing 3B	7q21.12	154661	0.763
RUNX1T1	runt-related transcription factor 1; translocated to, 1 (cyclin D-related)	8q22	862	0.51
RUVBL1	RuvB-like 1 (E. coli)	3q21	8607	0.94
RUVBL2	RuvB-like 2 (E. coli)	19q13.3	10856	0.927
SAMHD1	SAM domain and HD domain 1	20pter-q12	25939	0.878
SLFN13	schlafen family member 13	17q12	146857	0.829
SFMBT1	Scm-like with four mbt domains 1	3p21.1	51460	0.793
SCYL3	SCY1-like 3 (S. cerevisiae)	1q24.2	57147	0.615
SEC14L3	SEC14-like 3 (S. cerevisiae)	22q12.2	266629	0.606
SEC14L4	SEC14-like 4 (S. cerevisiae)	22q12.2	284904	0.653
SECISBP2L	SECIS binding protein 2-like	15q21.1	9728	0.742
SCGB2A1	secretoglobin, family 2A, member 1	11q13	4246	0.898
SPINLW1	serine peptidase inhibitor-like, with Kunitz and WAP domains 1 (eppin)	20q12-q13.2	57119	0.939
STK33	serine/threonine kinase 33	11p15.3	65975	0.908
STK36	serine/threonine kinase 36, fused homolog (Drosophila)	2q35	27148	0.946
STK40	serine/threonine kinase 40	1p34.3	83931	0.708
STYXL1	serine/threonine/tyrosine interacting-like 1	7q11.23	51657	0.748
SERPINA6	serpin peptidase inhibitor, clade A (alpha-1 antiproteinase, antitrypsin), member 6	14q32.1	866	0.667
SERPINB10	serpin peptidase inhibitor, clade B (ovalbumin), member 10	18q21.3	5273	0.714
SERPINB11	serpin peptidase inhibitor, clade B (ovalbumin), member 11 (gene/pseudogene)	-	89778	0.658
SERPINI2	serpin peptidase inhibitor, clade I (pancpin), member 2	3q26.1-q26.2	5276	0.761
SGK3	serum/glucocorticoid regulated kinase family, member 3	8q12.3-q13.1	23678	0.808
SH3GL3	SH3-domain GRB2-like 3	15q24	6457	0.64
SHQ1	SHQ1 homolog (S. cerevisiae)	3p13	55164	0.907
SHROOM3	shroom family member 3	4q21.1	57619	0.784
SFXN3	sideroflexin 3	10q24.31	81855	0.81
SPCS1	signal peptidase complex subunit 1 homolog (S. cerevisiae)	3p21.1	28972	0.824
SPPL2B	signal peptide peptidase-like 2B	19p13.3	56928	0.806
LOC201651	similar to arylacetamide deacetylase (AADAC)	3q25.1	201651	0.891
LOC340602	similar to CG32656-PA	Xp11.22	340602	0.583
MGC12965	similar to Cytochrome c, somatic	11q13.4	374408	0.675
LOC200383	similar to Dynein heavy chain at 16F	2p11.2	200383	0.756
LOC441118	similar to FLJ44216 protein; similar to cell surface antigen	5q35.3	441118	0.554
LOC387904	similar to FRAS1-related extracellular matrix protein 2 precursor (ECM3 homolog)	13q12.11	387904	0.791
LOC440668	similar to KIAA0454 protein	1q21.1	440668	0.545
LOC285929	similar to matrilin 2 precursor	7p21.3	285929	0.814
LOC197336	similar to RIKEN cDNA 3230401M21 [Mus musculus]	16p13.3	197336	0.836
LOC401778	similar to SERTA domain containing 4	14q23.2	401778	0.833
SIGIRR	single immunoglobulin and toll-interleukin 1 receptor (TIR) domain	11p15.5	59307	0.734
SSBP4	single stranded DNA binding protein 4	19p13.1	170463	0.855
SIX1	SIX homeobox 1	14q23.1	6495	0.853
SIX4	SIX homeobox 4	14q23	51804	0.592
SSB	Sjogren syndrome antigen B (autoantigen La)	2q31.1	6741	0.869
SLAIN2	SLAIN motif family, member 2	4p12	57606	0.598
SLIT2	slit homolog 2 (Drosophila)	4p15.2	9353	0.616
SRGAP3	SLIT-ROBO Rho GTPase activating protein 3	3p25.3	9901	0.714
SMAD4	SMAD family member 4	18q21.1	4089	0.808
SNRNP25	small nuclear ribonucleoprotein 25kDa (U11/U12)	16p13.3	79622	0.775
SNAPC4	small nuclear RNA activating complex, polypeptide 4, 190kDa	9q34.3	6621	0.528
SCN4B	sodium channel, voltage-gated, type IV, beta	11q23.3	6330	0.868
SLC1A2	solute carrier family 1 (glial high affinity glutamate transporter), member 2	11p13-p12	6506	0.585
SLC10A1	solute carrier family 10 (sodium/bile acid cotransporter family), member 1	14q24.1	6554	0.599
SLC22A4	solute carrier family 22 (organic cation/ergothioneine transporter), member 4	5q31.1	6583	0.836
SLC23A1	solute carrier family 23 (nucleobase transporters), member 1	5q31.2-q31.3	9963	0.76
SLC24A1	solute carrier family 24 (sodium/potassium/calcium exchanger), member 1	15q22	9187	0.537
SLC25A14	solute carrier family 25 (mitochondrial carrier, brain), member 14	Xq24	9016	0.907
SLC25A36	solute carrier family 25, member 36	3q23	55186	0.812
SLC26A1	solute carrier family 26 (sulfate transporter), member 1	4p16.3	10861	0.514
SLC26A7	solute carrier family 26, member 7	8q23	115111	0.702
SLC28A2	solute carrier family 28 (sodium-coupled nucleoside transporter), member 2	15q15	9153	0.647
SLC29A3	solute carrier family 29 (nucleoside transporters), member 3	10q22.1	55315	0.51
SLC32A1	solute carrier family 32 (GABA vesicular transporter), member 1	20q11.23	140679	0.613
SLC35A2	solute carrier family 35 (UDP-galactose transporter), member A2	Xp11.23-p11.22	7355	0.695
SLC35E3	solute carrier family 35, member E3	12q15	55508	0.601
SLC38A6	solute carrier family 38, member 6	14q23.1	145389	0.785
SLC41A1	solute carrier family 41, member 1	1q32.1	254428	0.658
SLC46A1	solute carrier family 46 (folate transporter), member 1	17q11.2	113235	0.71
SLC6A1	solute carrier family 6 (neurotransmitter transporter, GABA), member 1	3p25-p24	6529	0.582
SLC7A2	solute carrier family 7 (cationic amino acid transporter, y+ system), member 2	8p22-p21.3	6542	0.831
LOC284379	solute carrier family 7 (cationic amino acid transporter, y+ system), member 3 pseudogene	19q13.41	284379	0.511
SRI	sorcin	7q21.1	6717	0.87
SNX13	sorting nexin 13	7p21.1	23161	0.528
SNX14	sorting nexin 14	6q14.3	57231	0.774
SOX2OT	SOX2 overlapping transcript (non-protein coding)	3q26.3-q27	347689	0.839
SPARCL1	SPARC-like 1 (hevin)	4q22.1	8404	0.64
SPOPL	speckle-type POZ protein-like	2q22.1	339745	0.836
SYNE1	spectrin repeat containing, nuclear envelope 1	6q25	23345	0.714
SPAG1	sperm associated antigen 1	8q22.2	6674	0.866
SPAG16	sperm associated antigen 16	2q34	79582	0.748
SPAG17	sperm associated antigen 17	1p12	200162	0.786
SPAG6	sperm associated antigen 6	10p12.2	9576	0.989
SPAG8	sperm associated antigen 8	9p13.3	26206	0.71
SPA17	sperm autoantigenic protein 17	11q24.2	53340	0.885
SPESP1	sperm equatorial segment protein 1	15q23	246777	0.72
SPEF1	sperm flagellar 1	20pter-q11.23	25876	0.951
SPEF2	sperm flagellar 2	5p13.2	79925	0.923
SPATA17	spermatogenesis associated 17	1q41	128153	0.996
SPATA18	spermatogenesis associated 18 homolog (rat)	4q12	132671	0.942
SPATA4	spermatogenesis associated 4	4q34.2	132851	0.82
SPATA6	spermatogenesis associated 6	1p33	54558	0.982
SPATA7	spermatogenesis associated 7	14q31.3	55812	0.905
SPATS1	spermatogenesis associated, serine-rich 1	6p21.1	221409	0.883
SFRS12	splicing factor, arginine/serine-rich 12	5q12.3	140890	0.53
SFRS7	splicing factor, arginine/serine-rich 7, 35kDa	2p22.1	6432	0.714
SPON2	spondin 2, extracellular matrix protein	4p16.3	10417	0.694
ST6GALNAC6	ST6 (alpha-N-acetyl-neuraminyl-2,3-beta-galactosyl-1,3)-N-acetylgalactosaminide alpha-2,6-sialyltransferase 6	9q34.11	30815	0.733
ST8SIA1	ST8 alpha-N-acetyl-neuraminide alpha-2,8-sialyltransferase 1	12p12.1-p11.2	6489	0.583
ST8SIA4	ST8 alpha-N-acetyl-neuraminide alpha-2,8-sialyltransferase 4	5q21	7903	0.668
STARD9	StAR-related lipid transfer (START) domain containing 9	15q15.2	57519	0.617
STAU2	staufen, RNA binding protein, homolog 2 (Drosophila)	8q13-q21.1	27067	0.595
SRD5A2	steroid-5-alpha-reductase, alpha polypeptide 2 (3-oxo-5 alpha-steroid delta 4-dehydrogenase alpha 2)	2p23	6716	0.941
STAR	steroidogenic acute regulatory protein	8p11.2	6770	0.54
SOAT1	sterol O-acyltransferase 1	1q25	6646	0.547
STOML3	stomatin (EPB72)-like 3	13q13.3	161003	0.938
STOX1	storkhead box 1	10q21.3	219736	0.961
STAG3OS	stromal antigen 3 opposite strand	7q22.1	352954	0.91
SOD1	superoxide dismutase 1, soluble	21q22.11	6647	0.661
SUZ12	suppressor of zeste 12 homolog (Drosophila)	17q11.2	23512	0.795
SFTA3	surfactant associated 3	14q13.3	253970	0.754
SVEP1	sushi, von Willebrand factor type A, EGF and pentraxin domain containing 1	9q32	79987	0.606
SMARCA5	SWI/SNF related, matrix associated, actin dependent regulator of chromatin, subfamily a, member 5	4q31.1-q31.2	8467	0.762
SMARCB1	SWI/SNF related, matrix associated, actin dependent regulator of chromatin, subfamily b, member 1	22q11	6598	0.632
SYCP2	synaptonemal complex protein 2	20q13.33	10388	0.506
SYNPO2	synaptopodin 2	4q26	171024	0.758
SYTL3	synaptotagmin-like 3	6q25.3	94120	0.949
STX2	syntaxin 2	12q24.33	2054	0.92
TAF6	TAF6 RNA polymerase II, TATA box binding protein (TBP)-associated factor, 80kDa	7q22.1	6878	0.733
TASP1	taspase, threonine aspartase, 1	20p12.1	55617	0.746
TMF1	TATA element modulatory factor 1	3p21-p12	7110	0.687
TXLNB	taxilin beta	6q24.1	167838	0.898
TBC1D19	TBC1 domain family, member 19	4p15.2	55296	0.558
TBX22	T-box 22	Xq21.1	50945	0.601
TBPL1	TBP-like 1	6q22.1-q22.3	9519	0.509
TCP1	t-complex 1	6q25.3-q26	6950	0.587
TCP11	t-complex 11 homolog (mouse)	6p21.3-p21.2	6954	0.698
TCTEX1D1	Tctex1 domain containing 1	1p31.3	200132	0.739
TCTEX1D2	Tctex1 domain containing 2	3q29	255758	0.971
TCTN1	tectonic family member 1	12q24.11	79600	0.955
TEK	TEK tyrosine kinase, endothelial	9p21	7010	0.562
TEKT1	tektin 1	17p13.2	83659	0.957
TEKT2	tektin 2 (testicular)	1p35.3-p34.1	27285	0.969
TSGA10	testis specific, 10	2q11.2	80705	0.902
TSGA14	testis specific, 14	7q32	95681	0.731
TSPAN15	tetraspanin 15	10q21.3	23555	0.846
TSPAN2	tetraspanin 2	1p13.2	10100	0.857
TSPAN8	tetraspanin 8	12q14.1-q21.1	7103	0.909
TTC16	tetratricopeptide repeat domain 16	9q34.11	158248	0.752
TTC18	tetratricopeptide repeat domain 18	10q22.2	118491	0.952
TTC21A	tetratricopeptide repeat domain 21A	3p22.2	199223	0.921
TTC23L	tetratricopeptide repeat domain 23-like	5p13.2	153657	0.79
TTC25	tetratricopeptide repeat domain 25	17q21.2	83538	0.969
TTC26	tetratricopeptide repeat domain 26	7q34	79989	0.958
TTC29	tetratricopeptide repeat domain 29	4q31.23	83894	0.953
TTC3	tetratricopeptide repeat domain 3	21q22.2	7267	0.837
TTC30A	tetratricopeptide repeat domain 30A	2q31.2	92104	0.905
TTC30B	tetratricopeptide repeat domain 30B	2q31.2	150737	0.952
TTC32	tetratricopeptide repeat domain 32	2p24.1	130502	0.808
TTC8	tetratricopeptide repeat domain 8	14q31.3	123016	0.795
THAP10	THAP domain containing 10	15q23	56906	0.731
THAP1	THAP domain containing, apoptosis associated protein 1	8p11.21	55145	0.584
TXNRD1	thioredoxin reductase 1	12q23-q24.1	7296	0.818
TXNRD2	thioredoxin reductase 2	22q11.21	10587	0.683
TREX2	three prime repair exonuclease 2	Xq28	11219	0.666
THNSL1	threonine synthase-like 1 (S. cerevisiae)	10p12.1	79896	0.898
THADA	thyroid adenoma associated	2p21	63892	0.741
THRAP3	thyroid hormone receptor associated protein 3	1p34.3	9967	0.503
TIGD4	tigger transposable element derived 4	4q31.3	201798	0.673
TIMP4	TIMP metallopeptidase inhibitor 4	3p25	7079	0.906
TRAF3IP1	TNF receptor-associated factor 3 interacting protein 1	2q37.3	26146	0.933
TLR4	toll-like receptor 4	9q32-q33	7099	0.55
TOP2B	topoisomerase (DNA) II beta 180kDa	3p24	7155	0.775
TCEAL1	transcription elongation factor A (SII)-like 1	Xq22.1	9338	0.589
TCF7	transcription factor 7 (T-cell specific, HMG-box)	5q31.1	6932	0.768
TCFL5	transcription factor-like 5 (basic helix-loop-helix)	20q13.3-qter	10732	0.626
TBL2	transducin (beta)-like 2	7q11.23	26608	0.736
TSNAXIP1	translin-associated factor X interacting protein 1	16q22.1	55815	0.979
TMCO6	transmembrane and coiled-coil domains 6	5q31.3	55374	0.739
TMPRSS3	transmembrane protease, serine 3	21q22.3	64699	0.769
TMEM106C	transmembrane protein 106C	12q13.1	79022	0.527
TMEM110	transmembrane protein 110	3p21.1	375346	0.775
TMEM115	transmembrane protein 115	3p21.3	11070	0.525
TMEM121	transmembrane protein 121	14q32.33	80757	0.72
TMEM138	transmembrane protein 138	11q12.2	51524	0.907
TMEM146	transmembrane protein 146	19p13.3	257062	0.941
TMEM14B	transmembrane protein 14B	6p25.1-p23	81853	0.933
TMEM17	transmembrane protein 17	2p15	200728	0.943
TMEM170A	transmembrane protein 170A	16q23.1	124491	0.847
TMEM190	transmembrane protein 190	19q13.42	147744	0.874
TMEM209	transmembrane protein 209	7q32.2	84928	0.676
TMEM47	transmembrane protein 47	Xp11.4	83604	0.563
TMEM99	transmembrane protein 99	17q21.2	147184	0.823
TRIM13	tripartite motif-containing 13	13q14	10206	0.534
TRIM2	tripartite motif-containing 2	4q31.3	23321	0.721
TRIM32	tripartite motif-containing 32	9q33.1	22954	0.729
TRIM37	tripartite motif-containing 37	17q23.2	4591	0.726
TRIM44	tripartite motif-containing 44	11p13	54765	0.597
TRIM52	tripartite motif-containing 52	5q35.3	84851	0.762
TRIM55	tripartite motif-containing 55	8q13.1	84675	0.779
TPP2	tripeptidyl peptidase II	13q32-q33	7174	0.722
TRDMT1	tRNA aspartic acid methyltransferase 1	10p15.1	1787	0.691
TRIT1	tRNA isopentenyltransferase 1	1p35.3-p34.1	54802	0.737
TRMT12	tRNA methyltransferase 12 homolog (S. cerevisiae)	8q24.13	55039	0.816
TNNC2	troponin C type 2 (fast)	20q12-q13.11	7125	0.617
TNNT3	troponin T type 3 (skeletal, fast)	11p15.5	7140	0.815
WRB	tryptophan rich basic protein	21q22.3	7485	0.952
TUFM	Tu translation elongation factor, mitochondrial	16p11.2	7284	0.599
TULP3	tubby like protein 3	12p13.3	7289	0.719
TBCEL	tubulin folding cofactor E-like	11q23.3	219899	0.885
TPPP3	tubulin polymerization-promoting protein family member 3	16q22.1	51673	0.974
TTLL10	tubulin tyrosine ligase-like family, member 10	1p36.33	254173	0.841
TTLL6	tubulin tyrosine ligase-like family, member 6	17q21.32	284076	0.608
TTLL9	tubulin tyrosine ligase-like family, member 9	20q11.21	164395	0.845
TUBA1A	tubulin, alpha 1a	12q12-q14.3	7846	0.977
TUBA4B	tubulin, alpha 4b (pseudogene)	2q35	80086	0.988
MGC16703	tubulin, alpha pseudogene	22q11.21	113691	0.91
TUBE1	tubulin, epsilon 1	6q21	51175	0.741
TNFRSF19	tumor necrosis factor receptor superfamily, member 19	13q12.11-q12.3	55504	0.949
TNFAIP8L1	tumor necrosis factor, alpha-induced protein 8-like 1	19p13.3	126282	0.987
TP53BP1	tumor protein p53 binding protein 1	15q15-q21	7158	0.549
TP53AIP1	tumor protein p53 regulated apoptosis inducing protein 1	11q24	63970	0.563
TUSC2	tumor suppressor candidate 2	3p21.3	11334	0.818
UBN1	ubinuclein 1	16p13.3	29855	0.518
UBR5	ubiquitin protein ligase E3 component n-recognin 5	8q22	51366	0.738
UBR7	ubiquitin protein ligase E3 component n-recognin 7 (putative)	14q32.12	55148	0.503
USP13	ubiquitin specific peptidase 13 (isopeptidase T-3)	3q26.2-q26.3	8975	0.632
USP16	ubiquitin specific peptidase 16	21q22.11	10600	0.818
USP2	ubiquitin specific peptidase 2	11q23.3	9099	0.968
USP21	ubiquitin specific peptidase 21	1q22	27005	0.771
USP51	ubiquitin specific peptidase 51	Xp11.21	158880	0.596
USP7	ubiquitin specific peptidase 7 (herpes virus-associated)	16p13.3	7874	0.798
UBE2D4	ubiquitin-conjugating enzyme E2D 4 (putative)	7p13	51619	0.665
UFC1	ubiquitin-fold modifier conjugating enzyme 1	1q23.3	51506	0.974
UBXN10	UBX domain protein 10	1p36.12	127733	0.942
UBXN11	UBX domain protein 11	1p36.11	91544	0.918
UGT2A1	UDP glucuronosyltransferase 2 family, polypeptide A1	4q13	10941	0.803
UGDH	UDP-glucose dehydrogenase	4p15.1	7358	0.7
UAP1	UDP-N-acteylglucosamine pyrophosphorylase 1	1q23.3	6675	0.73
UNC119B	unc-119 homolog B (C. elegans)	12q24.31	84747	0.963
UNC5C	unc-5 homolog C (C. elegans)	4q21-q23	8633	0.541
ULK4	unc-51-like kinase 4 (C. elegans)	3p22.1	54986	0.904
UNC84A	unc-84 homolog A (C. elegans)	7p22.3	23353	0.703
UNK	unkempt homolog (Drosophila)	17q25.1	85451	0.844
UPF2	UPF2 regulator of nonsense transcripts homolog (yeast)	10p14-p13	26019	0.559
UPF3A	UPF3 regulator of nonsense transcripts homolog A (yeast)	13q34	65110	0.641
UMODL1	uromodulin-like 1	21q22.3	89766	0.682
UTP23	UTP23, small subunit (SSU) processome component, homolog (yeast)	8q24.11	84294	0.668
VRK3	vaccinia related kinase 3	19q13	51231	0.912
VPS25	vacuolar protein sorting 25 homolog (S. cerevisiae)	17q21.31	84313	0.579
VEZF1	vascular endothelial zinc finger 1	17q22	7716	0.817
ERBB4	v-erb-a erythroblastic leukemia viral oncogene homolog 4 (avian)	2q33.3-q34	2066	0.779
MYB	v-myb myeloblastosis viral oncogene homolog (avian)	6q22-q23	4602	0.928
VDAC3	voltage-dependent anion channel 3	8p11.2	7419	0.942
VN1R3	vomeronasal 1 receptor 3 pseudogene	16p11.2	317702	0.62
VWA3A	von Willebrand factor A domain containing 3A	16p12.1	146177	0.917
VWA3B	von Willebrand factor A domain containing 3B	2q11.2	200403	0.976
WHAMML1	WAS protein homolog associated with actin, golgi membranes and microtubules-like 1	15q11.2	339005	0.508
WDTC1	WD and tetratricopeptide repeats 1	1p36.11	23038	0.508
WRAP53	WD repeat containing, antisense to TP53	17p13.1	55135	0.881
WDR13	WD repeat domain 13	Xp11.23	64743	0.62
WDR16	WD repeat domain 16	17p13.1	146845	0.968
WDR17	WD repeat domain 17	4q34	116966	0.751
WDR19	WD repeat domain 19	4p14	57728	0.751
WDR31	WD repeat domain 31	9q32	114987	0.851
WDR34	WD repeat domain 34	9q34.11	89891	0.971
WDR46	WD repeat domain 46	6p21.3	9277	0.664
WDR49	WD repeat domain 49	3q26.1	151790	0.976
WDR52	WD repeat domain 52	3q13.2	55779	0.968
WDR54	WD repeat domain 54	2p13.1	84058	0.967
WDR60	WD repeat domain 60	7q36.3	55112	0.713
WDR63	WD repeat domain 63	1p22.3	126820	0.98
WDR66	WD repeat domain 66	12q24.31	144406	0.938
WDR69	WD repeat domain 69	2q36.3	164781	0.968
WDR73	WD repeat domain 73	15q25.2	84942	0.861
WDR78	WD repeat domain 78	1p31.3	79819	0.96
WDR92	WD repeat domain 92	2p14	116143	0.896
WDFY4	WDFY family member 4	10q11.22	57705	0.504
WNT5B	wingless-type MMTV integration site family, member 5B	12p13.3	81029	0.662
WWTR1	WW domain containing transcription regulator 1	3q23-q24	25937	0.574
XK	X-linked Kx blood group (McLeod syndrome)	Xp21.1	7504	0.808
XRRA1	X-ray radiation resistance associated 1	11q13.4	143570	0.854
YSK4	YSK4 Sps1/Ste20-related kinase homolog (S. cerevisiae)	2q21.3	80122	0.971
LOC441208	zinc and ring finger 2 pseudogene	7p14.3	441208	0.526
ZADH2	zinc binding alcohol dehydrogenase domain containing 2	18q22.3	284273	0.628
ZBTB10	zinc finger and BTB domain containing 10	8q13-q21.1	65986	0.743
ZSCAN18	zinc finger and SCAN domain containing 18	19q13.43	65982	0.735
ZSCAN5A	zinc finger and SCAN domain containing 5A	19q13.43	79149	0.686
ZFP106	zinc finger protein 106 homolog (mouse)	15q15.1	64397	0.913
ZFP14	zinc finger protein 14 homolog (mouse)	19q13.12	57677	0.653
ZNF148	zinc finger protein 148	3q21	7707	0.653
ZNF19	zinc finger protein 19	16q22	7567	0.756
ZNF20	zinc finger protein 20	19p13.3-p13.2	7568	0.965
ZNF214	zinc finger protein 214	11p15.4	7761	0.766
ZNF227	zinc finger protein 227	-	7770	0.636
ZNF233	zinc finger protein 233	19q13.31	353355	0.648
ZNF271	zinc finger protein 271	18q12	10778	0.846
ZNF285A	zinc finger protein 285A	-	26974	0.51
ZNF3	zinc finger protein 3	7q22.1	7551	0.661
ZFP3	zinc finger protein 3 homolog (mouse)	17p13.2	124961	0.807
ZNF347	zinc finger protein 347	19q13.41	84671	0.604
ZNF37B	zinc finger protein 37B	10q11.21	256112	0.515
ZNF396	zinc finger protein 396	18q12	252884	0.931
ZNF440	zinc finger protein 440	19p13.2	126070	0.799
ZNF441	zinc finger protein 441	19p13.2	126068	0.533
ZNF446	zinc finger protein 446	19q13.43	55663	0.618
ZNF474	zinc finger protein 474	5q23.1-q23.2	133923	0.958
ZNF512	zinc finger protein 512	2p23	84450	0.834
ZNF514	zinc finger protein 514	2q11.1	84874	0.787
ZNF529	zinc finger protein 529	19q13.13	57711	0.627
ZNF559	zinc finger protein 559	19p13.2	84527	0.634
ZNF565	zinc finger protein 565	19q13.12	147929	0.859
ZNF599	zinc finger protein 599	19q13.11	148103	0.652
ZNF627	zinc finger protein 627	19p13.2	199692	0.871
ZNF639	zinc finger protein 639	3q26.32	51193	0.717
ZNF653	zinc finger protein 653	19p13.2	115950	0.559
ZNF688	zinc finger protein 688	16p11.2	146542	0.628
ZNF711	zinc finger protein 711	Xq21.1-q21.2	7552	0.633
ZNF763	zinc finger protein 763	19p13.2	284390	0.569
ZNF785	zinc finger protein 785	16p11.2	146540	0.579
ZNF800	zinc finger protein 800	7q31.33	168850	0.658
ZNF818P	zinc finger protein 818 pseudogene	19q13.41	390963	0.604
ZFP90	zinc finger protein 90 homolog (mouse)	16q22.1	146198	0.701
ZBBX	zinc finger, B-box domain containing	3q26.1	79740	0.993
ZCWPW1	zinc finger, CW type with PWWP domain 1	7q22.1	55063	0.707
ZDHHC1	zinc finger, DHHC-type containing 1	16q22.1	29800	0.881
ZDHHC11	zinc finger, DHHC-type containing 11	5p15.33	79844	0.526
ZNHIT2	zinc finger, HIT type 2	11q13	741	0.854
ZMAT5	zinc finger, matrin type 5	22cen-q12.3	55954	0.592
ZMYM4	zinc finger, MYM-type 4	1p32-p34	9202	0.606
ZMYND10	zinc finger, MYND-type containing 10	3p21.3	51364	0.993
ZMYND12	zinc finger, MYND-type containing 12	1p34.2	84217	0.923

## Sheet: 11_GSE12446_Reprod
Symbol	Name	Cytoband	EntrezID	Module membership
AGPAT4	1-acylglycerol-3-phosphate O-acyltransferase 4 (lysophosphatidic acid acyltransferase, delta)	6q26	56895	0.515
HMGCL	3-hydroxymethyl-3-methylglutaryl-Coenzyme A lyase	1p36.1-p35	3155	0.74
AKAP14	A kinase (PRKA) anchor protein 14	Xq24	158798	0.975
AKAP7	A kinase (PRKA) anchor protein 7	6q23	9465	0.692
ABHD3	abhydrolase domain containing 3	18q11.2	171586	0.593
ACSBG1	acyl-CoA synthetase bubblegum family member 1	15q23-q24	23205	0.713
ACAD11	acyl-Coenzyme A dehydrogenase family, member 11	3q22.1	84129	0.516
ACYP1	acylphosphatase 1, erythrocyte (common) type	14q24.3	97	0.651
ADAM22	ADAM metallopeptidase domain 22	7q21	53616	0.519
AP3M2	adaptor-related protein complex 3, mu 2 subunit	8p11.2	10947	0.745
ADCY2	adenylate cyclase 2 (brain)	5p15.3	108	0.547
ADCYAP1R1	adenylate cyclase activating polypeptide 1 (pituitary) receptor type I	7p14	117	0.678
AK7	adenylate kinase 7	14q32.2	122481	0.843
AKD2	adenylate kinase domain containing 2	6q21	221264	0.631
ARL6	ADP-ribosylation factor-like 6	3q11.2	84100	0.758
ADH6	alcohol dehydrogenase 6 (class V)	4q23	130	0.651
ALDH3B1	aldehyde dehydrogenase 3 family, member B1	11q13	221	0.792
ALPP	alkaline phosphatase, placental (Regan isozyme)	2q37	250	0.734
ALPPL2	alkaline phosphatase, placental-like 2	2q37	251	0.726
ALMS1	Alstrom syndrome 1	2p13	7840	0.551
ALS2CR12	amyotrophic lateral sclerosis 2 (juvenile) chromosome region, candidate 12	2q33.1	130540	0.795
ANKRD43	ankyrin repeat domain 43	5q31.1	134548	0.57
ANKFN1	ankyrin-repeat and fibronectin type III domain containing 1	17q22	162282	0.727
ANXA1	annexin A1	9q12-q21.2	301	0.729
ANXA8L2	annexin A8-like 2	10q11.22	244	0.533
AGR3	anterior gradient homolog 3 (Xenopus laevis)	7p21.1	155465	0.969
APOBEC4	apolipoprotein B mRNA editing enzyme, catalytic polypeptide-like 4 (putative)	1q25.3	403314	0.888
APTX	aprataxin	9p13.3	54840	0.549
AMZ2	archaelysin family metallopeptidase 2	17q24.2	51321	0.562
ARMC2	armadillo repeat containing 2	6q21	84071	0.795
ARMC3	armadillo repeat containing 3	10p12.31	219681	0.987
ARMC4	armadillo repeat containing 4	10p12.1-p11.23	55130	0.896
ASTN2	astrotactin 2	9q33.1	23245	0.641
AGBL2	ATP/GTP binding protein-like 2	11p11.2	79841	0.963
ATP6V0E2	ATPase, H+ transporting V0 subunit e2	7q36.1	155066	0.567
ATP6V1D	ATPase, H+ transporting, lysosomal 34kDa, V1 subunit D	14q23-q24.2	51382	0.529
ATP6V1H	ATPase, H+ transporting, lysosomal 50/57kDa, V1 subunit H	8q11.2	51606	0.651
ABCC6	ATP-binding cassette, sub-family C (CFTR/MRP), member 6	16p13.1	368	0.636
B9D1	B9 protein domain 1	17p11.2	27077	0.889
B9D2	B9 protein domain 2	19q13.2	80776	0.594
BAIAP2	BAI1-associated protein 2	17q25	10458	0.643
BBS5	Bardet-Biedl syndrome 5	2q31.1	129880	0.695
BBS9	Bardet-Biedl syndrome 9	7p14	27241	0.565
BSCL2	Bernardinelli-Seip congenital lipodystrophy 2 (seipin)	11q12-q13.5	26580	0.842
BEST4	bestrophin 4	1p33-p32.3	266675	0.897
BCO2	beta-carotene oxygenase 2	11q22.3-q23.1	83875	0.57
BTC	betacellulin	4q13-q21	685	0.51
BBOX1	butyrobetaine (gamma), 2-oxoglutarate dioxygenase (gamma-butyrobetaine hydroxylase) 1	11p14.2	8424	0.875
C2CD3	C2 calcium-dependent domain containing 3	11q13.4	26005	0.643
CIB1	calcium and integrin binding 1 (calmyrin)	15q25.3-q26	10519	0.839
CAPS	calcyphosine	19p13.3	828	0.893
CAPS2	calcyphosine 2	12q21.1	84698	0.724
CAPSL	calcyphosine-like	5p13.2	133690	0.973
CLGN	calmegin	4q28.3-q31.1	1047	0.969
CLMN	calmin (calponin-like, transmembrane)	14q32.13	79789	0.599
CALM1	calmodulin 1 (phosphorylase kinase, delta)	14q24-q31	801	0.904
CALML4	calmodulin-like 4	15q23	91860	0.939
CASQ2	calsequestrin 2 (cardiac muscle)	1p13.3-p11	845	0.604
CASC1	cancer susceptibility candidate 1	12p12.1	55259	0.978
CASC2	cancer susceptibility candidate 2	10q26.11	255082	0.736
CHST9	carbohydrate (N-acetylgalactosamine 4-0) sulfotransferase 9	18q11.2	83539	0.796
CHST5	carbohydrate (N-acetylglucosamine 6-O) sulfotransferase 5	16q22.3	23563	0.963
CHST6	carbohydrate (N-acetylglucosamine 6-O) sulfotransferase 6	16q22	4166	0.918
CAT	catalase	11p13	847	0.687
CNOT1	CCR4-NOT transcription complex, subunit 1	16q21	23019	0.665
CDK5RAP2	CDK5 regulatory subunit associated protein 2	9q33.2	55755	0.511
CDS1	CDP-diacylglycerol synthase (phosphatidate cytidylyltransferase) 1	4q21.23	1040	0.892
CADM1	cell adhesion molecule 1	11q23.2	23705	0.568
CCRK	cell cycle related kinase	9q22.1	23552	0.749
CDC20B	cell division cycle 20 homolog B (S. cerevisiae)	5q11.2	166979	0.864
CETN2	centrin, EF-hand protein, 2	Xq28	1069	0.97
CEP70	centrosomal protein 70kDa	3q22-q23	80321	0.591
CEP97	centrosomal protein 97kDa	3q12.3	79598	0.695
CSPP1	centrosome and spindle pole associated protein 1	8q13.2	79848	0.819
CCL15	chemokine (C-C motif) ligand 15	17q11.2	6359	0.825
CCRL1	chemokine (C-C motif) receptor-like 1	3q22	51554	0.788
CHN2	chimerin (chimaerin) 2	7p15.3	1124	0.702
CLIC5	chloride intracellular channel 5	6p21.1-p12.1	53405	0.575
CLIC6	chloride intracellular channel 6	21q22.12	54102	0.601
CSGALNACT1	chondroitin sulfate N-acetylgalactosaminyltransferase 1	8p21.3	55790	0.663
CHMP4C	chromatin modifying protein 4C	8q21.13	92421	0.665
C1orf100	chromosome 1 open reading frame 100	1q44	200159	0.618
C1orf102	chromosome 1 open reading frame 102	1p34.3	127700	0.979
C1orf129	chromosome 1 open reading frame 129	1q24.3	80133	0.646
C1orf158	chromosome 1 open reading frame 158	1p36.21	93190	0.934
C1orf173	chromosome 1 open reading frame 173	1p31.1	127254	0.873
C1orf201	chromosome 1 open reading frame 201	1p36.11	90529	0.734
C1orf222	chromosome 1 open reading frame 222	1p36.33	339457	0.781
C1orf83	chromosome 1 open reading frame 83	1p32.3	127428	0.519
C1orf87	chromosome 1 open reading frame 87	1p32.1	127795	0.827
C1orf88	chromosome 1 open reading frame 88	1p13.2	128344	0.963
C1orf92	chromosome 1 open reading frame 92	1q23.1	149499	0.89
C10orf57	chromosome 10 open reading frame 57	10q22.3	80195	0.673
C10orf63	chromosome 10 open reading frame 63	10p12.1	219670	0.938
C10orf79	chromosome 10 open reading frame 79	10q25.1	80217	0.851
C10orf81	chromosome 10 open reading frame 81	10q25.3	79949	0.566
C10orf92	chromosome 10 open reading frame 92	10q26.3	54777	0.918
C11orf16	chromosome 11 open reading frame 16	11p15.3	56673	0.866
C11orf31	chromosome 11 open reading frame 31	11q12.1	280636	0.535
C11orf60	chromosome 11 open reading frame 60	11q23.3	56912	0.849
C11orf63	chromosome 11 open reading frame 63	11q24.1	79864	0.654
C11orf70	chromosome 11 open reading frame 70	11q22.1	85016	0.961
C11orf74	chromosome 11 open reading frame 74	11p12	119710	0.791
C11orf88	chromosome 11 open reading frame 88	11q23.1	399949	0.846
C12orf75	chromosome 12 open reading frame 75	12q23.3	387882	0.818
C13orf30	chromosome 13 open reading frame 30	13q14.11	144809	0.963
C14orf105	chromosome 14 open reading frame 105	14q23.1	55195	0.696
C14orf142	chromosome 14 open reading frame 142	14q32.12	84520	0.941
C14orf174	chromosome 14 open reading frame 174	14q24.3	161394	0.629
C14orf179	chromosome 14 open reading frame 179	14q24.3	112752	0.803
C14orf45	chromosome 14 open reading frame 45	14q24.3	80127	0.957
C14orf50	chromosome 14 open reading frame 50	14q23.3	145376	0.936
C14orf79	chromosome 14 open reading frame 79	14q32.33	122616	0.682
C15orf26	chromosome 15 open reading frame 26	15q25.1	161502	0.857
C15orf33	chromosome 15 open reading frame 33	15q21.1-q21.2	196951	0.666
C16orf35	chromosome 16 open reading frame 35	16p13.3	8131	0.661
C16orf46	chromosome 16 open reading frame 46	16q23.2	123775	0.584
C17orf28	chromosome 17 open reading frame 28	17q25.1	283987	0.588
C17orf72	chromosome 17 open reading frame 72	17q23.3	92340	0.897
C19orf51	chromosome 19 open reading frame 51	19q13.4	352909	0.934
C2orf39	chromosome 2 open reading frame 39	2p23.3	92749	0.933
C2orf55	chromosome 2 open reading frame 55	2q11.2	343990	0.766
C2orf70	chromosome 2 open reading frame 70	2p23.3	339778	0.669
C2orf73	chromosome 2 open reading frame 73	2p16.2	129852	0.821
C2orf77	chromosome 2 open reading frame 77	2q31.1	129881	0.875
C2orf86	chromosome 2 open reading frame 86	2p15	51057	0.512
C20orf85	chromosome 20 open reading frame 85	20q13.32	128602	0.871
C21orf58	chromosome 21 open reading frame 58	21q22.3	54058	0.805
C21orf59	chromosome 21 open reading frame 59	21q22.1	56683	0.96
C22orf15	chromosome 22 open reading frame 15	22q11.23	150248	0.662
C22orf23	chromosome 22 open reading frame 23	22q13.1	84645	0.763
C3orf15	chromosome 3 open reading frame 15	3q12-q13.3	89876	0.581
C3orf16	chromosome 3 open reading frame 16	3q25.1	389161	0.599
C3orf25	chromosome 3 open reading frame 25	3q21.3	90288	0.921
C4orf22	chromosome 4 open reading frame 22	4q21.21	255119	0.859
C5orf30	chromosome 5 open reading frame 30	5q21.1	90355	0.539
C5orf32	chromosome 5 open reading frame 32	5q31.3	84418	0.909
C5orf49	chromosome 5 open reading frame 49	5p15.31	134121	0.965
C6orf103	chromosome 6 open reading frame 103	6q24.3	79747	0.856
C6orf118	chromosome 6 open reading frame 118	6q27	168090	0.931
C6orf165	chromosome 6 open reading frame 165	6q15	154313	0.968
C6orf224	chromosome 6 open reading frame 224	6q21	222521	0.895
C6orf52	chromosome 6 open reading frame 52	6p24.1	347744	0.891
C6orf61	chromosome 6 open reading frame 61	6q22.31	54844	0.594
C6orf97	chromosome 6 open reading frame 97	6q25.1	80129	0.886
C7orf46	chromosome 7 open reading frame 46	7p15.3	340277	0.539
C7orf57	chromosome 7 open reading frame 57	7p12.3	136288	0.979
C7orf63	chromosome 7 open reading frame 63	7q21.13	79846	0.904
C7orf67	chromosome 7 open reading frame 67	7p15.1	84182	0.664
C8orf34	chromosome 8 open reading frame 34	8q13	116328	0.952
C8orf47	chromosome 8 open reading frame 47	8q22.2	203111	0.76
C9orf103	chromosome 9 open reading frame 103	9q21-q22	414328	0.619
C9orf116	chromosome 9 open reading frame 116	9q34.3	138162	0.978
C9orf117	chromosome 9 open reading frame 117	9q34.11	286207	0.927
C9orf135	chromosome 9 open reading frame 135	9q21.11	138255	0.934
C9orf24	chromosome 9 open reading frame 24	9p13.3	84688	0.902
C9orf6	chromosome 9 open reading frame 6	9q31.3	54942	0.765
C9orf98	chromosome 9 open reading frame 98	9q34.13	158067	0.912
CXorf22	chromosome X open reading frame 22	Xp21.1	170063	0.728
CXorf41	chromosome X open reading frame 41	Xq22.3	139212	0.874
CROCC	ciliary rootlet coiled-coil, rootletin	1pter-p36.11	9696	0.611
CMTM6	CKLF-like MARVEL transmembrane domain containing 6	3p22.3	54918	0.567
CLDN7	claudin 7	17p13	1366	0.705
CLUAP1	clusterin associated protein 1	16p13.3	23059	0.763
MYCBP	c-myc binding protein	1p33-p32.2	26292	0.849
CC2D2A	coiled-coil and C2 domain containing 2A	4p15.33	57545	0.774
CCDC104	coiled-coil domain containing 104	2p16.1	112942	0.534
CCDC11	coiled-coil domain containing 11	18q21.1	220136	0.956
CCDC113	coiled-coil domain containing 113	16q21	29070	0.972
CCDC114	coiled-coil domain containing 114	19q13.32	93233	0.943
CCDC135	coiled-coil domain containing 135	16q13	84229	0.693
CCDC146	coiled-coil domain containing 146	7q11.23	57639	0.796
CCDC147	coiled-coil domain containing 147	10q25.1	159686	0.709
CCDC151	coiled-coil domain containing 151	19p13.2	115948	0.796
CCDC153	coiled-coil domain containing 153	11q23.3	283152	0.844
CCDC17	coiled-coil domain containing 17	1p34.1	149483	0.935
CCDC19	coiled-coil domain containing 19	1q22	25790	0.527
CCDC24	coiled-coil domain containing 24	1p34.1	149473	0.559
CCDC28A	coiled-coil domain containing 28A	6q23.1-q24.1	25901	0.552
CCDC34	coiled-coil domain containing 34	11p14.1	91057	0.711
CCDC37	coiled-coil domain containing 37	3q21.2	348807	0.836
CCDC39	coiled-coil domain containing 39	3q26.33	339829	0.953
CCDC40	coiled-coil domain containing 40	17q25.3	55036	0.737
CCDC41	coiled-coil domain containing 41	12q22	51134	0.703
CCDC65	coiled-coil domain containing 65	12q13.12	85478	0.951
CCDC67	coiled-coil domain containing 67	11q21	159989	0.505
CCDC78	coiled-coil domain containing 78	16p13.3	124093	0.952
CCDC81	coiled-coil domain containing 81	11q14.2	60494	0.857
CCDC96	coiled-coil domain containing 96	4p16.1	257236	0.922
C6	complement component 6	5p13	729	0.947
CNTN3	contactin 3 (plasmacytoma associated)	3p26	5067	0.869
COPS5	COP9 constitutive photomorphogenic homolog subunit 5 (Arabidopsis)	8q13.2	10987	0.531
CP110	CP110 protein	16p12.3	9738	0.624
CDCP1	CUB domain containing protein 1	3p21.31	64866	0.658
CNGA4	cyclic nucleotide gated channel alpha 4	11p15.4	1262	0.708
CCNA1	cyclin A1	13q12.3-q13	8900	0.896
CCNO	cyclin O	5p15.2-p13.1	10309	0.85
CDKN1A	cyclin-dependent kinase inhibitor 1A (p21, Cip1)	6p21.2	1026	0.638
CTH	cystathionase (cystathionine gamma-lyase)	1p31.1	1491	0.756
CRCT1	cysteine-rich C-terminal 1	1q21	54544	0.669
CYB5D1	cytochrome b5 domain containing 1	17p13.1	124637	0.611
CYB5R1	cytochrome b5 reductase 1	1p36.13-q41	51706	0.524
CYB561	cytochrome b-561	17q11-qter	1534	0.816
CYP2C8	cytochrome P450, family 2, subfamily C, polypeptide 8	10q23.33	1558	0.72
CYP4B1	cytochrome P450, family 4, subfamily B, polypeptide 1	1p34-p12	1580	0.857
DZIP1L	DAZ interacting protein 1-like	3q22.3	199221	0.762
DZIP3	DAZ interacting protein 3, zinc finger	3q13.13	9666	0.741
DPCD	deleted in a mouse model of primary ciliary dyskinesia	10q24.32	25911	0.907
DLEC1	deleted in lung and esophageal cancer 1	3p22-p21.3	9940	0.912
DIAPH2	diaphanous homolog 2 (Drosophila)	Xq21.33	1730	0.541
DIRAS2	DIRAS family, GTP-binding RAS-like 2	9q22.2	54769	0.743
DNAJA4	DnaJ (Hsp40) homolog, subfamily A, member 4	15q25.1	55466	0.921
DNAJB13	DnaJ (Hsp40) related, subfamily B, member 13	11q13.4	374407	0.932
DCDC2	doublecortin domain containing 2	6p22.1	51473	0.633
DCDC5	doublecortin domain containing 5	11p14.1-p13	196296	0.953
DYDC1	DPY30 domain containing 1	10q23.1	143241	0.65
DYDC2	DPY30 domain containing 2	10q23.1	84332	0.932
DPY30	dpy-30 homolog (C. elegans)	2p22.3	84661	0.876
DAPP1	dual adaptor of phosphotyrosine and 3-phosphoinositides	4q25-q27	27071	0.788
DUOX1	dual oxidase 1	15q15.3	53905	0.617
DUSP18	dual specificity phosphatase 18	22q12.2	150290	0.664
DUSP19	dual specificity phosphatase 19	2q32.1	142679	0.636
DNM3	dynamin 3	1q24.3	26052	0.58
DNAH10	dynein, axonemal, heavy chain 10	12q24.31	196385	0.803
DNAH11	dynein, axonemal, heavy chain 11	7p21	8701	0.915
DNAH12	dynein, axonemal, heavy chain 12	3p14.3	201625	0.979
DNAH3	dynein, axonemal, heavy chain 3	16p12.2	55567	0.697
DNAH5	dynein, axonemal, heavy chain 5	5p15.2	1767	0.904
DNAH7	dynein, axonemal, heavy chain 7	2q32.3	56171	0.942
DNAH9	dynein, axonemal, heavy chain 9	17p12	1770	0.948
DNAI1	dynein, axonemal, intermediate chain 1	9p21-p13	27019	0.902
DNAI2	dynein, axonemal, intermediate chain 2	17q25	64446	0.884
DNALI1	dynein, axonemal, light intermediate chain 1	1p35.1	7802	0.932
DYNLRB2	dynein, light chain, roadblock-type 2	16q23.3	83657	0.966
DYX1C1	dyslexia susceptibility 1 candidate 1	15q21.3	161582	0.921
DTNA	dystrobrevin, alpha	18q12	1837	0.736
ENPP4	ectonucleotide pyrophosphatase/phosphodiesterase 4 (putative function)	6p12.3	22875	0.637
EFCAB1	EF-hand calcium binding domain 1	8q11.21	79645	0.69
EFCAB2	EF-hand calcium binding domain 2	1q44	84288	0.724
EFCAB6	EF-hand calcium binding domain 6	22q13.1-q13.33	64800	0.796
EFHC1	EF-hand domain (C-terminal) containing 1	6p12.3	114327	0.921
EFHC2	EF-hand domain (C-terminal) containing 2	Xp11.3	80258	0.849
EFHB	EF-hand domain family, member B	3p24.3	151651	0.932
ELL3	elongation factor RNA polymerase II-like 3	15q15.3	80237	0.743
EPB41L4B	erythrocyte membrane protein band 4.1 like 4B	9q31-q32	54566	0.633
FLJ21736	esterase 31	16q22.1	79984	0.586
ESRRG	estrogen-related receptor gamma	1q41	2104	0.784
EZR	ezrin	6q25.2-q26	7430	0.528
F11R	F11 receptor	1q21.2-q21.3	50848	0.751
FAM104B	family with sequence similarity 104, member B	Xp11.21	90736	0.55
FAM116B	family with sequence similarity 116, member B	22q13.33	414918	0.661
FAM132B	family with sequence similarity 132, member B	2q37.3	151176	0.836
FAM154B	family with sequence similarity 154, member B	15q25.2	283726	0.93
FAM164C	family with sequence similarity 164, member C	14q24.3	79696	0.879
FAM174A	family with sequence similarity 174, member A	5q21.1	345757	0.917
FAM179A	family with sequence similarity 179, member A	2p23.2	165186	0.917
FAM179B	family with sequence similarity 179, member B	14q21.3	23116	0.607
FAM81B	family with sequence similarity 81, member B	5q15	153643	0.958
FAIM	Fas apoptotic inhibitory molecule	3q22.3	55179	0.85
FABP6	fatty acid binding protein 6, ileal	5q33.3-q34	2172	0.845
FBXO15	F-box protein 15	18q22.3	201456	0.956
FBXO16	F-box protein 16	8p21.1	157574	0.537
FRMPD2	FERM and PDZ domain containing 2	10q11.22	143162	0.59
FGFR3	fibroblast growth factor receptor 3	4p16.3	2261	0.682
FANK1	fibronectin type III and ankyrin repeat domains 1	10q26.2	92565	0.933
FMO3	flavin containing monooxygenase 3	1q23-q25	2328	0.84
FLJ16686	FLJ16686 protein	4p14	401124	0.559
FLJ40142	FLJ40142 protein	12q24.11	400073	0.69
FOXJ1	forkhead box J1	17q22-q25	2302	0.882
FHAD1	forkhead-associated (FHA) phosphopeptide binding domain 1	1p36.21	114827	0.825
FZD6	frizzled homolog 6 (Drosophila)	8q22.3-q23.1	8323	0.519
FSD1CL	FSD1 C-terminal like	9q31	405752	0.715
FUZ	fuzzy homolog (Drosophila)	19q13.33	80199	0.739
FXYD3	FXYD domain containing ion transport regulator 3	19q13.11-q13.12	5349	0.626
GFM2	G elongation factor, mitochondrial 2	5q13	84340	0.806
GALM	galactose mutarotase (aldose 1-epimerase)	2p22.1	130589	0.549
GLB1L	galactosidase, beta 1-like	2q35	79411	0.627
GJA8	gap junction protein, alpha 8, 50kDa	1q21.1	2703	0.525
GBAS	glioblastoma amplified sequence	7p12	2631	0.706
GBA3	glucosidase, beta, acid 3 (cytosolic)	4p15.31	57733	0.853
GRM3	glutamate receptor, metabotropic 3	7q21.1-q21.2	2913	0.645
GRM5	glutamate receptor, metabotropic 5	11q14.2-q14.3	2915	0.677
GCLM	glutamate-cysteine ligase, modifier subunit	1p22.1	2730	0.629
GSR	glutathione reductase	8p21.1	2936	0.661
GSTK1	glutathione S-transferase kappa 1	7q35	373156	0.714
GLYATL2	glycine-N-acyltransferase-like 2	11q12.1	219970	0.723
GLT8D1	glycosyltransferase 8 domain containing 1	3p21.1	55830	0.751
GRAMD2	GRAM domain containing 2	15q23	196996	0.886
GCC2	GRIP and coiled-coil domain containing 2	2q12.3	9648	0.599
GAS8	growth arrest-specific 8	16q24.3	2622	0.546
GDA	guanine deaminase	9q21.13	9615	0.519
GMPR	guanosine monophosphate reductase	6p23	2766	0.681
HES5	hairy and enhancer of split 5 (Drosophila)	1p36.32	388585	0.729
HES6	hairy and enhancer of split 6 (Drosophila)	2q37.3	55502	0.609
HSBP1	heat shock factor binding protein 1	16q23.3	3281	0.672
HSP90AA1	heat shock protein 90kDa alpha (cytosolic), class A member 1	14q32.33	3320	0.813
HSPB11	heat shock protein family B (small), member 11	1p32.1-p33	51668	0.872
HHATL	hedgehog acyltransferase-like	3p22.1	57467	0.591
HLTF	helicase-like transcription factor	3q25.1-q26.1	6596	0.584
HN1L	hematological and neurological expressed 1-like	16p13.3	90861	0.803
HEXIM2	hexamthylene bis-acetamide inducible 2	17q21.31	124790	0.532
HKDC1	hexokinase domain containing 1	10q21.3	80201	0.672
HIST1H1C	histone cluster 1, H1c	6p21.3	3006	0.885
HIST1H2AC	histone cluster 1, H2ac	6p21.3	8334	0.784
HIST1H2BC	histone cluster 1, H2bc	6p21.3	8347	0.761
HIST1H2BD	histone cluster 1, H2bd	6p21.3	3017	0.861
HIST1H2BK	histone cluster 1, H2bk	6p21.33	85236	0.587
HIST2H2AA3	histone cluster 2, H2aa3	1q21.2	8337	0.917
HIST2H2BE	histone cluster 2, H2be	1q21-q23	8349	0.804
HOXB5	homeobox B5	17q21.3	3215	0.671
HOXB6	homeobox B6	17q21.3	3216	0.748
HOXC4	homeobox C4	12q13.3	3221	0.794
HIPK1	homeodomain interacting protein kinase 1	1p13.2	204851	0.864
HOMER2	homer homolog 2 (Drosophila)	15q24.3	9455	0.734
HGD	homogentisate 1,2-dioxygenase (homogentisate oxidase)	3q13.33	3081	0.771
HRASLS	HRAS-like suppressor	3q29	57110	0.566
HRASLS2	HRAS-like suppressor 2	11q12.3	54979	0.878
LOC440703	hypothetical gene supported by AK026359	1q25.3	440703	0.536
FLJ27352	hypothetical LOC145788	15q21.3	145788	0.937
LOC148824	hypothetical LOC148824	1q44	148824	0.504
LOC157381	hypothetical LOC157381	8q24.13	157381	0.518
LOC400125	hypothetical LOC400125	13q14.11	400125	0.588
LOC400701	hypothetical LOC400701	19q13.2	400701	0.945
LOC92497	hypothetical LOC92497	12q23.1	92497	0.66
LOC158960	hypothetical protein BC009467	Xq28	158960	0.867
FLJ21511	hypothetical protein FLJ21511	4p12-p11	80157	0.948
FLJ23529	hypothetical protein FLJ23529	2p11.2	79964	0.872
FLJ23834	hypothetical protein FLJ23834	7q22.2	222256	0.985
LOC158434	hypothetical protein LOC158434	9q22.33	158434	0.627
LOC283485	hypothetical protein LOC283485	13q34	283485	0.812
LOC285556	hypothetical protein LOC285556	4q23	285556	0.9
LOC340184	hypothetical protein LOC340184	6p24.1	340184	0.745
LOC90835	hypothetical protein LOC90835	16p11.2	90835	0.868
MGC13057	hypothetical protein MGC13057	2q32.2	84281	0.636
MGC5370	hypothetical protein MGC5370	12q14.3	84825	0.577
IK	IK cytokine, down-regulator of HLA II	5q31.3	3550	0.814
INTS10	integrator complex subunit 10	8p21.3	55174	0.67
IRF6	interferon regulatory factor 6	1q32.3-q41	3664	0.614
IFI27	interferon, alpha-inducible protein 27	14q32	3429	0.513
IL33	interleukin 33	9p24.1	90865	0.536
IL5RA	interleukin 5 receptor, alpha	3p26-p24	3568	0.716
IFT122	intraflagellar transport 122 homolog (Chlamydomonas)	3q21	55764	0.559
IFT172	intraflagellar transport 172 homolog (Chlamydomonas)	2p23.3	26160	0.902
IFT52	intraflagellar transport 52 homolog (Chlamydomonas)	-	51098	0.618
IFT57	intraflagellar transport 57 homolog (Chlamydomonas)	3q13.12	55081	0.69
IFT80	intraflagellar transport 80 homolog (Chlamydomonas)	3q26.1	57560	0.534
IFT88	intraflagellar transport 88 homolog (Chlamydomonas)	13q12.1	8100	0.732
IQUB	IQ motif and ubiquitin domain containing	7q31.32	154865	0.945
IQCD	IQ motif containing D	12q24.13	115811	0.821
IQCE	IQ motif containing E	7p22.2	23288	0.715
IQCG	IQ motif containing G	3q29	84223	0.96
IQCH	IQ motif containing H	15q23	64799	0.766
IQCK	IQ motif containing K	16p12.3	124152	0.889
IQCA1	IQ motif containing with AAA domain 1	2q37.2-q37.3	79781	0.545
IARS2	isoleucyl-tRNA synthetase 2, mitochondrial	1q41	55699	0.64
JAG1	jagged 1 (Alagille syndrome)	20p12.1-p11.23	182	0.881
JAG2	jagged 2	14q32	3714	0.662
KLK1	kallikrein 1	19q13.3	3816	0.53
KLK6	kallikrein-related peptidase 6	19q13.3	5653	0.595
RP1-21O18.1	kazrin	1p36.21	23254	0.696
KLHDC9	kelch domain containing 9	1q23.3	126823	0.825
KLHL32	kelch-like 32 (Drosophila)	6q16.1	114792	0.864
KLHL6	kelch-like 6 (Drosophila)	-	89857	0.884
KRT5	keratin 5	12q12-q13	3852	0.591
KIAA0319	KIAA0319	6p22.3-p22.2	9856	0.505
KIAA0556	KIAA0556	16p12.1-p11.2	23247	0.785
KIAA0753	KIAA0753	17p13.2	9851	0.579
KIAA0895	KIAA0895	7p14.2	23366	0.728
KIAA1009	KIAA1009	6q14.3	22832	0.757
KIAA1210	KIAA1210	Xq24	57481	0.57
KIAA1377	KIAA1377	11q22.1	57562	0.795
KIAA1529	KIAA1529	9q22.33	57653	0.881
KIAA1737	KIAA1737	14q24.3	85457	0.698
KIAA1751	KIAA1751	1p36.33	85452	0.765
KIAA1786	KIAA1786 protein	12q24.3	84462	0.563
KIAA1853	KIAA1853	12q24.23	84530	0.505
KIF21A	kinesin family member 21A	12q12	55605	0.673
KIF3B	kinesin family member 3B	20q11.21	9371	0.73
KIF6	kinesin family member 6	6p21.2	221458	0.597
KIF9	kinesin family member 9	3p21.31	64147	0.962
KLC3	kinesin light chain 3	19q13.2-q13.3	147700	0.683
KLB	klotho beta	4p14	152831	0.57
LAMA3	laminin, alpha 3	18q11.2	3909	0.511
LCA5L	Leber congenital amaurosis 5-like	21q22.2	150082	0.738
LRRC18	leucine rich repeat containing 18	10q11.22	474354	0.83
LRRC23	leucine rich repeat containing 23	12p13	10233	0.801
LRRC27	leucine rich repeat containing 27	10q26.3	80313	0.549
LRRC34	leucine rich repeat containing 34	3q26.2	151827	0.846
LRRC36	leucine rich repeat containing 36	16q22.1	55282	0.677
LRRC43	leucine rich repeat containing 43	12q24.31	254050	0.791
LRRC46	leucine rich repeat containing 46	17q21.32	90506	0.958
LRRC48	leucine rich repeat containing 48	17p11.2	83450	0.811
LRRC50	leucine rich repeat containing 50	16q24.1	123872	0.893
LRRC56	leucine rich repeat containing 56	11p15.5	115399	0.671
LRRC6	leucine rich repeat containing 6	8q24.22	23639	0.927
LRRC8D	leucine rich repeat containing 8 family, member D	1p22.2	55144	0.678
LRTOMT	leucine rich transmembrane and 0-methyltransferase domain containing	11q13.4	220074	0.819
LZTFL1	leucine zipper transcription factor-like 1	3p21.3	54585	0.814
LRG1	leucine-rich alpha-2-glycoprotein 1	19p13.3	116844	0.568
LRGUK	leucine-rich repeats and guanylate kinase domain containing	7q33	136332	0.826
LRRIQ1	leucine-rich repeats and IQ motif containing 1	12q21.31	84125	0.655
LRRIQ3	leucine-rich repeats and IQ motif containing 3	1p31.1	127255	0.837
LIMCH1	LIM and calponin homology domains 1	4p13	22998	0.535
LRP11	low density lipoprotein receptor-related protein 11	6q25.1	84918	0.609
LRP2BP	LRP2 binding protein	4q35.1	55805	0.781
LYPD3	LY6/PLAUR domain containing 3	19q13.31	27076	0.67
LPAR3	lysophosphatidic acid receptor 3	1p22.3	23566	0.778
MDH1	malate dehydrogenase 1, NAD (soluble)	2p13.3	4190	0.545
MDH1B	malate dehydrogenase 1B, NAD (soluble)	2q33.3	130752	0.952
MAK	male germ cell-associated kinase	6p24	4117	0.854
MCAT	malonyl CoA:ACP acyltransferase (mitochondrial)	22q13.31	27349	0.527
MKS1	Meckel syndrome, type 1	17q22	54903	0.578
MNS1	meiosis-specific nuclear structural 1	15q21.3	55329	0.955
MMEL1	membrane metallo-endopeptidase-like 1	1p36	79258	0.559
MARCH10	membrane-associated ring finger (C3HC4) 10	17q23.2	162333	0.599
MS4A8B	membrane-spanning 4-domains, subfamily A, member 8B	11q12.2	83661	0.912
MPPED2	metallophosphoesterase domain containing 2	11p13	744	0.578
MTX2	metaxin 2	2q31.1	10651	0.72
MAP9	microtubule-associated protein 9	4q32.1	79884	0.564
MIPEP	mitochondrial intermediate peptidase	13q12	4285	0.702
MRPL48	mitochondrial ribosomal protein L48	11q13.4	51642	0.508
MKX	mohawk homeobox	10p12.1	283078	0.72
MORN2	MORN repeat containing 2	2p22.1	378464	0.963
MORN5	MORN repeat containing 5	9q33.2	254956	0.986
MOSPD1	motile sperm domain containing 1	Xq26.3	56180	0.924
MUC1	mucin 1, cell surface associated	1q21	4582	0.513
MUC12	mucin 12, cell surface associated	7q22	10071	0.516
MUC13	mucin 13, cell surface associated	3q21.2	56667	0.849
MCOLN2	mucolipin 2	1p22	255231	0.593
MSI2	musashi homolog 2 (Drosophila)	17q22	124540	0.653
MUSTN1	musculoskeletal, embryonic nuclear protein 1	3p21.1	389125	0.643
MYCBPAP	MYCBP associated protein	17q21.33	84073	0.522
MBP	myelin basic protein	18q23	4155	0.712
MLF1	myeloid leukemia factor 1	3q25.1	4291	0.774
MB	myoglobin	22q13.1	4151	0.705
MYBPH	myosin binding protein H	1q32.1	4608	0.668
MYO5B	myosin VB	18q21	4645	0.656
MYH14	myosin, heavy chain 14	19q13.33	79784	0.52
NQO1	NAD(P)H dehydrogenase, quinone 1	16q22.1	1728	0.879
NDUFB5	NADH dehydrogenase (ubiquinone) 1 beta subcomplex, 5, 16kDa	3q26.33	4711	0.592
NAPSB	napsin B aspartic peptidase pseudogene	19q13.33	256236	0.581
NRD1	nardilysin (N-arginine dibasic convertase)	1p32.2-p32.1	4898	0.62
NOV	nephroblastoma overexpressed gene	8q24.1	4856	0.625
NPHP1	nephronophthisis 1 (juvenile)	2q13	4867	0.729
NGEF	neuronal guanine nucleotide exchange factor	2q37	25791	0.658
NEK10	NIMA (never in mitosis gene a)- related kinase 10	3p24.1	152110	0.752
NEK11	NIMA (never in mitosis gene a)- related kinase 11	3q22.1	79858	0.893
NME5	non-metastatic cells 5, protein expressed in (nucleoside-diphosphate kinase)	5q31	8382	0.986
NME7	non-metastatic cells 7, protein expressed in (nucleoside-diphosphate kinase)	1q24	29922	0.643
NCRNA00166	non-protein coding RNA 166	1q21.3	284485	0.974
NCRNA00174	non-protein coding RNA 174	7q11.21	285908	0.511
NXF3	nuclear RNA export factor 3	Xq22-q23	56000	0.656
NUP62CL	nucleoporin 62kDa C-terminal like	Xq22.3	54830	0.889
NUDT15	nudix (nucleoside diphosphate linked moiety X)-type motif 15	13q14.2	55270	0.699
OCA2	oculocutaneous albinism II	15q11.2-q12	4948	0.553
OSTbeta	organic solute transporter beta	15q22.31	123264	0.706
OSCAR	osteoclast associated, immunoglobulin-like receptor	19q13.42	126014	0.551
ODF3B	outer dense fiber of sperm tails 3B	22q13.33	440836	0.918
OSGIN1	oxidative stress induced growth inhibitor 1	16q23.3	29948	0.603
OXGR1	oxoglutarate (alpha-ketoglutarate) receptor 1	13q32.1	27199	0.613
PAK1	p21 protein (Cdc42/Rac)-activated kinase 1	11q13-q14	5058	0.634
PACRG	PARK2 co-regulated	6q26	135138	0.869
PACRGL	PARK2 co-regulated-like	4p15.31	133015	0.524
PASK	PAS domain containing serine/threonine kinase	2q37.3	23178	0.591
PPIL6	peptidylprolyl isomerase (cyclophilin)-like 6	6q21	285755	0.968
PCM1	pericentriolar material 1	8p22-p21.3	5108	0.544
PRDX1	peroxiredoxin 1	1p34.1	5052	0.583
PECR	peroxisomal trans-2-enoyl-CoA reductase	2q35	55825	0.601
PERP	PERP, TP53 apoptosis effector	6q24	64065	0.847
FARS2	phenylalanyl-tRNA synthetase 2, mitochondrial	6p25.1	10667	0.627
PCYT1B	phosphate cytidylyltransferase 1, choline, beta	Xp22.11	9468	0.536
PLCB4	phospholipase C, beta 4	20p12	5332	0.685
PLCH1	phospholipase C, eta 1	3q25.31	23007	0.766
PLCG2	phospholipase C, gamma 2 (phosphatidylinositol-specific)	16q24.1	5336	0.513
PMM1	phosphomannomutase 1	22q13.2	5372	0.645
PIH1D2	PIH1 domain containing 2	11q23.1	120379	0.926
PIR	pirin (iron-binding nuclear protein)	Xp22.2	8544	0.839
PLAC8	placenta-specific 8	4q21.22	51316	0.76
PLS1	plastin 1 (I isoform)	3q23	5357	0.674
PR47	platelet receptor for type III collagen, 47 kDa	-	266671	0.665
PODXL	podocalyxin-like	7q32-q33	5420	0.669
KCNRG	potassium channel regulator	13q14.3	283518	0.953
KCNK9	potassium channel, subfamily K, member 9	8q24.3	51305	0.548
KCNMB2	potassium large conductance calcium-activated channel, subfamily M, beta member 2	3q26.2-q27.1	10242	0.709
KCNE1	potassium voltage-gated channel, Isk-related family, member 1	21q22.12	3753	0.962
PFDN6L	prefoldin subunit 6-like	1p34.2	80098	0.634
PDSS2	prenyl (decaprenyl) diphosphate synthase, subunit 2	6q21	57107	0.589
PSENEN	presenilin enhancer 2 homolog (C. elegans)	19q13.12	55851	0.941
hCG_17324	primary ciliary dyskinesia protein 1	2q14.2	200373	0.907
PDCD6	programmed cell death 6	5p15.33	10016	0.773
PDCD6IP	programmed cell death 6 interacting protein	3p22.3	10015	0.757
PRRG4	proline rich Gla (G-carboxyglutamic acid) 4 (transmembrane)	11p13	79056	0.579
PCCA	propionyl Coenzyme A carboxylase, alpha polypeptide	13q32	5095	0.623
PTGES3	prostaglandin E synthase 3 (cytosolic)	12	10728	0.643
PTGS1	prostaglandin-endoperoxide synthase 1 (prostaglandin G/H synthase and cyclooxygenase)	9q32-q33.3	5742	0.508
PPP1R14C	protein phosphatase 1, regulatory (inhibitor) subunit 14C	6q24.3-q25.3	81706	0.798
PPM1E	protein phosphatase 1E (PP2C domain containing)	17q22	22843	0.765
PTPRT	protein tyrosine phosphatase, receptor type, T	20q12-q13	11122	0.535
PTPLAD2	protein tyrosine phosphatase-like A domain containing 2	9p21.3	401494	0.604
PYCR2	pyrroline-5-carboxylate reductase family, member 2	1q42.12	29920	0.609
RAB20	RAB20, member RAS oncogene family	13q34	55647	0.558
RAB36	RAB36, member RAS oncogene family	22q11.22	9609	0.887
RAD54B	RAD54 homolog B (S. cerevisiae)	8q21.3-q22	25788	0.735
RSPH1	radial spoke head 1 homolog (Chlamydomonas)	21q22.3	89765	0.972
RSPH4A	radial spoke head 4 homolog A (Chlamydomonas)	6q22.1	345895	0.981
RSPH9	radial spoke head 9 homolog (Chlamydomonas)	6p21.1	221421	0.864
REPS2	RALBP1 associated Eps domain containing 2	Xp22.2	9185	0.692
RASSF6	Ras association (RalGDS/AF-6) domain family member 6	4q13.3	166824	0.599
RHOV	ras homolog gene family, member V	15q13.3	171177	0.577
RCAN3	RCAN family member 3	1p35.3-p33	11123	0.517
REEP1	receptor accessory protein 1	2p11.2	65055	0.764
RGS22	regulator of G-protein signaling 22	8q22.2	26166	0.828
RFX2	regulatory factor X, 2 (influences HLA class II expression)	19p13.3-p13.2	5990	0.833
RFX3	regulatory factor X, 3 (influences HLA class II expression)	9p24.2	5991	0.673
RLN2	relaxin 2	9p24.1	6019	0.795
RAGE	renal tumor antigen	14q32	5891	0.83
RTN1	reticulon 1	14q23.1	6252	0.688
RPGR	retinitis pigmentosa GTPase regulator	Xp11.4	6103	0.926
RTDR1	rhabdoid tumor deletion region gene 1	22q11.2	27156	0.619
ARHGAP18	Rho GTPase activating protein 18	6q22.33	93663	0.77
RICS	Rho GTPase-activating protein	11q24-q25	9743	0.56
RHOXF1	Rhox homeobox family, member 1	Xq24	158800	0.597
RIBC1	RIB43A domain with coiled-coils 1	Xp11.22	158787	0.925
RIBC2	RIB43A domain with coiled-coils 2	22q13.31	26150	0.97
RBKS	ribokinase	2p23.3	64080	0.928
RPP38	ribonuclease P/MRP 38kDa subunit	10p13	10557	0.596
RNASET2	ribonuclease T2	6q27	8635	0.544
RNF183	ring finger protein 183	9q32	138065	0.666
RNF32	ring finger protein 32	7q36	140545	0.599
RNF8	ring finger protein 8	6p21.3	9025	0.605
RBM20	RNA binding motif protein 20	10q25.2	282996	0.555
RBM38	RNA binding motif protein 38	20q13.31	55544	0.534
ROPN1L	ropporin 1-like	5p15.2	83853	0.96
AHCYL1	S-adenosylhomocysteine hydrolase-like 1	1p13.2	10768	0.842
SAMHD1	SAM domain and HD domain 1	20pter-q12	25939	0.877
SEC14L1	SEC14-like 1 (S. cerevisiae)	17q25.1-q25.2	6397	0.606
STK33	serine/threonine kinase 33	11p15.3	65975	0.895
STYXL1	serine/threonine/tyrosine interacting-like 1	7q11.23	51657	0.595
SERPINA6	serpin peptidase inhibitor, clade A (alpha-1 antiproteinase, antitrypsin), member 6	14q32.1	866	0.919
SERPINI2	serpin peptidase inhibitor, clade I (pancpin), member 2	3q26.1-q26.2	5276	0.71
SMYD3	SET and MYND domain containing 3	1q44	64754	0.585
SIAH3	seven in absentia homolog 3 (Drosophila)	13q14.12	283514	0.58
LOC201651	similar to arylacetamide deacetylase (AADAC)	3q25.1	201651	0.708
LOC200383	similar to Dynein heavy chain at 16F	2p11.2	200383	0.818
LOC285929	similar to matrilin 2 precursor	7p21.3	285929	0.665
SLAIN1	SLAIN motif family, member 1	13q22.3	122060	0.524
SLITRK6	SLIT and NTRK-like family, member 6	13q31.1	84189	0.627
SRGAP3	SLIT-ROBO Rho GTPase activating protein 3	3p25.3	9901	0.612
SMAP2	small ArfGAP2	1p35.3-p34.1	64744	0.533
SNHG10	small nucleolar RNA host gene 10 (non-protein coding)	14q32.13	283596	0.608
SLC12A2	solute carrier family 12 (sodium/potassium/chloride transporters), member 2	5q23.3	6558	0.745
SLC16A5	solute carrier family 16, member 5 (monocarboxylic acid transporter 6)	17q25.1	9121	0.567
SLC17A8	solute carrier family 17 (sodium-dependent inorganic phosphate cotransporter), member 8	12q23.1	246213	0.692
SLC22A18	solute carrier family 22, member 18	11p15.5	5002	0.542
SLC23A1	solute carrier family 23 (nucleobase transporters), member 1	5q31.2-q31.3	9963	0.935
SLC27A2	solute carrier family 27 (fatty acid transporter), member 2	15q21.2	11001	0.804
SLC31A2	solute carrier family 31 (copper transporters), member 2	9q31-q32	1318	0.502
SLC35D2	solute carrier family 35, member D2	9q22.32	11046	0.538
SLC44A4	solute carrier family 44, member 4	6p21.3	80736	0.726
SLC45A4	solute carrier family 45, member 4	8q24.3	57210	0.511
SLC46A1	solute carrier family 46 (folate transporter), member 1	17q11.2	113235	0.549
SLC9A11	solute carrier family 9, member 11	1q25.1	284525	0.734
SNX14	sorting nexin 14	6q14.3	57231	0.609
SPAG1	sperm associated antigen 1	8q22.2	6674	0.91
SPAG16	sperm associated antigen 16	2q34	79582	0.587
SPAG17	sperm associated antigen 17	1p12	200162	0.945
SPAG8	sperm associated antigen 8	9p13.3	26206	0.78
SPA17	sperm autoantigenic protein 17	11q24.2	53340	0.92
SPEF1	sperm flagellar 1	20pter-q11.23	25876	0.644
SPEF2	sperm flagellar 2	5p13.2	79925	0.625
STRBP	spermatid perinuclear RNA binding protein	9q33.3	55342	0.701
SPATA17	spermatogenesis associated 17	1q41	128153	0.975
SPATA18	spermatogenesis associated 18 homolog (rat)	4q12	132671	0.924
SPATA4	spermatogenesis associated 4	4q34.2	132851	0.926
SPATA6	spermatogenesis associated 6	1p33	54558	0.613
SPATS1	spermatogenesis associated, serine-rich 1	6p21.1	221409	0.889
SAT1	spermidine/spermine N1-acetyltransferase 1	Xp22.1	6303	0.636
SMPD2	sphingomyelin phosphodiesterase 2, neutral membrane (neutral sphingomyelinase)	6q21	6610	0.836
SGMS2	sphingomyelin synthase 2	4q25	166929	0.863
ST6GALNAC1	ST6 (alpha-N-acetyl-neuraminyl-2,3-beta-galactosyl-1,3)-N-acetylgalactosaminide alpha-2,6-sialyltransferase 1	17q25.1	55808	0.751
STAU1	staufen, RNA binding protein, homolog 1 (Drosophila)	20q13.1	6780	0.746
SRD5A2	steroid-5-alpha-reductase, alpha polypeptide 2 (3-oxo-5 alpha-steroid delta 4-dehydrogenase alpha 2)	2p23	6716	0.877
STOML3	stomatin (EPB72)-like 3	13q13.3	161003	0.958
STON2	stonin 2	14q31.1	85439	0.713
STOX1	storkhead box 1	10q21.3	219736	0.824
STAG3	stromal antigen 3	7q22.1	10734	0.821
SOD1	superoxide dismutase 1, soluble	21q22.11	6647	0.513
SFTA2	surfactant associated 2	6p21.33	389376	0.502
SMARCAL1	SWI/SNF related, matrix associated, actin dependent regulator of chromatin, subfamily a-like 1	2q34-q35	50485	0.598
SNAP91	synaptosomal-associated protein, 91kDa homolog (mouse)	6q14.2	9892	0.5
SYT16	synaptotagmin XVI	14q23.2	83851	0.593
SYTL1	synaptotagmin-like 1	1p36.11	84958	0.799
SYTL3	synaptotagmin-like 3	6q25.3	94120	0.82
STXBP4	syntaxin binding protein 4	17q22	252983	0.583
TAX1BP1	Tax1 (human T-cell leukemia virus type I) binding protein 1	7p15	8887	0.668
TCTEX1D2	Tctex1 domain containing 2	3q29	255758	0.929
TCTN1	tectonic family member 1	12q24.11	79600	0.902
TEKT1	tektin 1	17p13.2	83659	0.959
TEKT2	tektin 2 (testicular)	1p35.3-p34.1	27285	0.925
TEKT3	tektin 3	17p12	64518	0.748
TEX9	testis expressed 9	15q21.3	374618	0.677
TSGA10	testis specific, 10	2q11.2	80705	0.839
TSGA14	testis specific, 14	7q32	95681	0.619
TSPAN1	tetraspanin 1	1p34.1	10103	0.66
TTC18	tetratricopeptide repeat domain 18	10q22.2	118491	0.892
TTC21A	tetratricopeptide repeat domain 21A	3p22.2	199223	0.827
TTC21B	tetratricopeptide repeat domain 21B	2q24.3	79809	0.586
TTC23	tetratricopeptide repeat domain 23	15q26.3	64927	0.566
TTC23L	tetratricopeptide repeat domain 23-like	5p13.2	153657	0.657
TTC25	tetratricopeptide repeat domain 25	17q21.2	83538	0.917
TTC26	tetratricopeptide repeat domain 26	7q34	79989	0.809
TTC29	tetratricopeptide repeat domain 29	4q31.23	83894	0.971
TTC30A	tetratricopeptide repeat domain 30A	2q31.2	92104	0.553
TTC30B	tetratricopeptide repeat domain 30B	2q31.2	150737	0.903
TMX4	thioredoxin-related transmembrane protein 4	20p12	56255	0.832
TJP2	tight junction protein 2 (zona occludens 2)	9q13-q21	9414	0.717
TRAF3IP1	TNF receptor-associated factor 3 interacting protein 1	2q37.3	26146	0.841
TGM3	transglutaminase 3 (E polypeptide, protein-glutamine-gamma-glutamyltransferase)	20q11.2	7053	0.548
TSNAXIP1	translin-associated factor X interacting protein 1	16q22.1	55815	0.931
TM9SF2	transmembrane 9 superfamily member 2	13q32.3	9375	0.671
TMC4	transmembrane channel-like 4	19q13.42	147798	0.561
TMED6	transmembrane emp24 protein transport domain containing 6	16q22.1	146456	0.687
TMEM107	transmembrane protein 107	17p13.1	84314	0.849
TMEM139	transmembrane protein 139	7q34	135932	0.515
TMEM146	transmembrane protein 146	19p13.3	257062	0.946
TMEM17	transmembrane protein 17	2p15	200728	0.725
TMEM190	transmembrane protein 190	19q13.42	147744	0.713
TMEM218	transmembrane protein 218	11q24.2	219854	0.619
TMEM53	transmembrane protein 53	1p34.1	79639	0.577
TRIM55	tripartite motif-containing 55	8q13.1	84675	0.904
TNNC1	troponin C type 1 (slow)	3p21.3-p14.3	7134	0.781
WRB	tryptophan rich basic protein	21q22.3	7485	0.858
TPPP3	tubulin polymerization-promoting protein family member 3	16q22.1	51673	0.927
TTLL10	tubulin tyrosine ligase-like family, member 10	1p36.33	254173	0.727
TTLL7	tubulin tyrosine ligase-like family, member 7	1p31.1	79739	0.593
TUBA4B	tubulin, alpha 4b (pseudogene)	2q35	80086	0.952
MGC16703	tubulin, alpha pseudogene	22q11.21	113691	0.591
TDRD5	tudor domain containing 5	1q25.2	163589	0.576
TNFAIP8L1	tumor necrosis factor, alpha-induced protein 8-like 1	19p13.3	126282	0.944
TP53AIP1	tumor protein p53 regulated apoptosis inducing protein 1	11q24	63970	0.811
TP73	tumor protein p73	1p36.3	7161	0.663
YWHAH	tyrosine 3-monooxygenase/tryptophan 5-monooxygenase activation protein, eta polypeptide	22q12.3	7533	0.627
UBB	ubiquitin B	17p12-p11.2	7314	0.633
USP54	ubiquitin specific peptidase 54	10q22.2	159195	0.515
UBE2D2	ubiquitin-conjugating enzyme E2D 2 (UBC4/5 homolog, yeast)	5q31.2	7322	0.901
UFC1	ubiquitin-fold modifier conjugating enzyme 1	1q23.3	51506	0.778
UBXN10	UBX domain protein 10	1p36.12	127733	0.969
UGT2B17	UDP glucuronosyltransferase 2 family, polypeptide B17	4q13	7367	0.658
GALNT3	UDP-N-acetyl-alpha-D-galactosamine:polypeptide N-acetylgalactosaminyltransferase 3 (GalNAc-T3)	2q24-q31	2591	0.588
UNC119B	unc-119 homolog B (C. elegans)	12q24.31	84747	0.737
LOC347475	UPF0625 coiled-coil domain-containing protein ENSP00000359845	Xq26.2	347475	0.571
UMODL1	uromodulin-like 1	21q22.3	89766	0.715
VPS35	vacuolar protein sorting 35 homolog (S. cerevisiae)	16q12	55737	0.647
VEPH1	ventricular zone expressed PH domain homolog 1 (zebrafish)	3q24-q25	79674	0.501
VAMP8	vesicle-associated membrane protein 8 (endobrevin)	2p12-p11.2	8673	0.637
MYB	v-myb myeloblastosis viral oncogene homolog (avian)	6q22-q23	4602	0.95
MYCL1	v-myc myelocytomatosis viral oncogene homolog 1, lung carcinoma derived (avian)	1p34.2	4610	0.699
VDAC3	voltage-dependent anion channel 3	8p11.2	7419	0.705
VWA3A	von Willebrand factor A domain containing 3A	16p12.1	146177	0.871
VWA3B	von Willebrand factor A domain containing 3B	2q11.2	200403	0.935
WDR16	WD repeat domain 16	17p13.1	146845	0.968
WDR49	WD repeat domain 49	3q26.1	151790	0.93
WDR54	WD repeat domain 54	2p13.1	84058	0.965
WDR63	WD repeat domain 63	1p22.3	126820	0.97
WDR66	WD repeat domain 66	12q24.31	144406	0.866
WDR69	WD repeat domain 69	2q36.3	164781	0.599
WDR78	WD repeat domain 78	1p31.3	79819	0.961
WDR92	WD repeat domain 92	2p14	116143	0.697
WDR93	WD repeat domain 93	15q26.1	56964	0.585
WDR45L	WDR45-like	17q25.3	56270	0.782
XK	X-linked Kx blood group (McLeod syndrome)	Xp21.1	7504	0.618
YSK4	YSK4 Sps1/Ste20-related kinase homolog (S. cerevisiae)	2q21.3	80122	0.895
ZFHX2	zinc finger homeobox 2	14q11.2	85446	0.527
ZNF132	zinc finger protein 132	19q13.4	7691	0.738
ZFP3	zinc finger protein 3 homolog (mouse)	17p13.2	124961	0.68
ZNF440	zinc finger protein 440	19p13.2	126070	0.719
ZNF474	zinc finger protein 474	5q23.1-q23.2	133923	0.863
ZBBX	zinc finger, B-box domain containing	3q26.1	79740	0.985
ZDHHC11	zinc finger, DHHC-type containing 11	5p15.33	79844	0.932
ZMYND10	zinc finger, MYND-type containing 10	3p21.3	51364	0.971
ZMYND12	zinc finger, MYND-type containing 12	1p34.2	84217	0.933

## Sheet: 12_GSE10971_Reprod
Symbol	Name	Cytoband	EntrezID	Module membership
PAPSS1	3-phosphoadenosine 5-phosphosulfate synthase 1	4q24	9061	0.701
PFKFB3	6-phosphofructo-2-kinase/fructose-2,6-biphosphatase 3	10p14-p15	5209	0.526
AKAP14	A kinase (PRKA) anchor protein 14	Xq24	158798	0.742
AFAP1L1	actin filament associated protein 1-like 1	5q33.1	134265	0.682
ACVR1	activin A receptor, type I	2q23-q24	90	0.532
ACYP1	acylphosphatase 1, erythrocyte (common) type	14q24.3	97	0.758
AK1	adenylate kinase 1	9q34.1	203	0.703
ARL3	ADP-ribosylation factor-like 3	10q23.3	403	0.515
ARL6	ADP-ribosylation factor-like 6	3q11.2	84100	0.606
ADPRHL2	ADP-ribosylhydrolase like 2	1p34.3	54936	0.689
ADH6	alcohol dehydrogenase 6 (class V)	4q23	130	0.733
AKR1C3	aldo-keto reductase family 1, member C3 (3-alpha hydroxysteroid dehydrogenase, type II)	10p15-p14	8644	0.517
AZGP1	alpha-2-glycoprotein 1, zinc-binding	7q22.1	563	0.559
ALMS1P	Alstrom syndrome 1 pseudogene	2p13.2	200420	0.567
APBB1	amyloid beta (A4) precursor protein-binding, family B, member 1 (Fe65)	11p15	322	0.506
ANKRD43	ankyrin repeat domain 43	5q31.1	134548	0.695
ANKRD54	ankyrin repeat domain 54	22q13.1	129138	0.622
ANKRD6	ankyrin repeat domain 6	6q14.2-q16.1	22881	0.593
ANKFN1	ankyrin-repeat and fibronectin type III domain containing 1	17q22	162282	0.722
ANXA13	annexin A13	8q24.13	312	0.672
AGR3	anterior gradient homolog 3 (Xenopus laevis)	7p21.1	155465	0.857
APOBEC3C	apolipoprotein B mRNA editing enzyme, catalytic polypeptide-like 3C	22q13.1	27350	0.532
APOBEC4	apolipoprotein B mRNA editing enzyme, catalytic polypeptide-like 4 (putative)	1q25.3	403314	0.629
AQP4	aquaporin 4	18q11.2-q12.1	361	0.522
ARMETL1	arginine-rich, mutated in early stage tumors-like 1	10p14	283071	0.61
ARMC2	armadillo repeat containing 2	6q21	84071	0.509
ARMC3	armadillo repeat containing 3	10p12.31	219681	0.805
ARMC4	armadillo repeat containing 4	10p12.1-p11.23	55130	0.649
AGBL2	ATP/GTP binding protein-like 2	11p11.2	79841	0.707
ABCA13	ATP-binding cassette, sub-family A (ABC1), member 13	7p12.3	154664	0.708
ABCD2	ATP-binding cassette, sub-family D (ALD), member 2	12q11-q12	225	0.535
BCL7A	B-cell CLL/lymphoma 7A	12q24.13	605	0.544
BCO2	beta-carotene oxygenase 2	11q22.3-q23.1	83875	0.684
BRCA1	breast cancer 1, early onset	17q21	672	0.511
BTNL9	butyrophilin-like 9	5q35.3	153579	0.509
C2CD2L	C2CD2-like	11q23.3	9854	0.539
CACNA1B	calcium channel, voltage-dependent, N type, alpha 1B subunit	9q34	774	0.61
CAPS	calcyphosine	19p13.3	828	0.645
CAPSL	calcyphosine-like	5p13.2	133690	0.863
CLGN	calmegin	4q28.3-q31.1	1047	0.701
CALM1	calmodulin 1 (phosphorylase kinase, delta)	14q24-q31	801	0.9
CALM2	calmodulin 2 (phosphorylase kinase, delta)	2p21	805	0.506
CHST9	carbohydrate (N-acetylgalactosamine 4-0) sulfotransferase 9	18q11.2	83539	0.63
CHST5	carbohydrate (N-acetylglucosamine 6-O) sulfotransferase 5	16q22.3	23563	0.738
CES8	carboxylesterase 8 (putative)	16q22.1	283848	0.679
CRTAC1	cartilage acidic protein 1	10q22	55118	0.638
CASP8	caspase 8, apoptosis-related cysteine peptidase	2q33-q34	841	0.586
CAT	catalase	11p13	847	0.505
CDS1	CDP-diacylglycerol synthase (phosphatidate cytidylyltransferase) 1	4q21.23	1040	0.869
CDC16	cell division cycle 16 homolog (S. cerevisiae)	13q34	8881	0.554
CETN2	centrin, EF-hand protein, 2	Xq28	1069	0.898
CEP290	centrosomal protein 290kDa	12q21.32	80184	0.514
CEP97	centrosomal protein 97kDa	3q12.3	79598	0.67
CSPP1	centrosome and spindle pole associated protein 1	8q13.2	79848	0.704
CCL18	chemokine (C-C motif) ligand 18 (pulmonary and activation-regulated)	17q11.2	6362	0.591
CCRL1	chemokine (C-C motif) receptor-like 1	3q22	51554	0.538
C1orf115	chromosome 1 open reading frame 115	1q41	79762	0.553
C1orf158	chromosome 1 open reading frame 158	1p36.21	93190	0.692
C1orf168	chromosome 1 open reading frame 168	1p32.2	199920	0.676
C1orf173	chromosome 1 open reading frame 173	1p31.1	127254	0.69
C1orf213	chromosome 1 open reading frame 213	1p36.12	148898	0.566
C1orf25	chromosome 1 open reading frame 25	1q25.2	81627	0.547
C1orf88	chromosome 1 open reading frame 88	1p13.2	128344	0.711
C10orf114	chromosome 10 open reading frame 114	10p12.31	399726	0.547
C10orf57	chromosome 10 open reading frame 57	10q22.3	80195	0.596
C10orf59	chromosome 10 open reading frame 59	10q23.31	55328	0.675
C10orf63	chromosome 10 open reading frame 63	10p12.1	219670	0.659
C11orf54	chromosome 11 open reading frame 54	11q21	28970	0.517
C11orf60	chromosome 11 open reading frame 60	11q23.3	56912	0.729
C11orf63	chromosome 11 open reading frame 63	11q24.1	79864	0.668
C11orf66	chromosome 11 open reading frame 66	11q12.2	220004	0.635
C11orf70	chromosome 11 open reading frame 70	11q22.1	85016	0.665
C11orf74	chromosome 11 open reading frame 74	11p12	119710	0.684
C11orf88	chromosome 11 open reading frame 88	11q23.1	399949	0.527
C12orf56	chromosome 12 open reading frame 56	12q14.2	115749	0.551
C13orf30	chromosome 13 open reading frame 30	13q14.11	144809	0.631
C14orf145	chromosome 14 open reading frame 145	14q31.1	145508	0.661
C14orf167	chromosome 14 open reading frame 167	14q11.2-q21.3	55449	0.549
C16orf46	chromosome 16 open reading frame 46	16q23.2	123775	0.532
C17orf71	chromosome 17 open reading frame 71	17q22	55181	0.552
C17orf72	chromosome 17 open reading frame 72	17q23.3	92340	0.642
C17orf79	chromosome 17 open reading frame 79	17q11.2	55352	0.61
C18orf16	chromosome 18 open reading frame 16	18q11.2	147429	0.511
C2orf14	chromosome 2 open reading frame 14	2q21.2	84208	0.505
C2orf39	chromosome 2 open reading frame 39	2p23.3	92749	0.634
C2orf54	chromosome 2 open reading frame 54	2q37.3	79919	0.554
C2orf77	chromosome 2 open reading frame 77	2q31.1	129881	0.502
C20orf12	chromosome 20 open reading frame 12	20p11.23	55184	0.866
C20orf85	chromosome 20 open reading frame 85	20q13.32	128602	0.824
C20orf96	chromosome 20 open reading frame 96	20p13	140680	0.725
C21orf2	chromosome 21 open reading frame 2	21q22.3	755	0.541
C21orf58	chromosome 21 open reading frame 58	21q22.3	54058	0.641
C4orf22	chromosome 4 open reading frame 22	4q21.21	255119	0.624
C4orf31	chromosome 4 open reading frame 31	4q27	79625	0.584
C4orf33	chromosome 4 open reading frame 33	4q28.2	132321	0.521
C4orf34	chromosome 4 open reading frame 34	4p14	201895	0.604
C4orf6	chromosome 4 open reading frame 6	4p16.1	10141	0.541
C5orf15	chromosome 5 open reading frame 15	5q31.1	56951	0.707
C5orf49	chromosome 5 open reading frame 49	5p15.31	134121	0.732
C6orf103	chromosome 6 open reading frame 103	6q24.3	79747	0.561
C6orf130	chromosome 6 open reading frame 130	6p21.1	221443	0.506
C6orf165	chromosome 6 open reading frame 165	6q15	154313	0.709
C6orf182	chromosome 6 open reading frame 182	6q21	285753	0.571
C6orf201	chromosome 6 open reading frame 201	6p25.2	404220	0.624
C6orf224	chromosome 6 open reading frame 224	6q21	222521	0.723
C6orf97	chromosome 6 open reading frame 97	6q25.1	80129	0.728
C7orf28A	chromosome 7 open reading frame 28A	7p22.1	51622	0.699
C7orf57	chromosome 7 open reading frame 57	7p12.3	136288	0.769
C8orf12	chromosome 8 open reading frame 12	8p23-p22	83656	0.572
C8orf34	chromosome 8 open reading frame 34	8q13	116328	0.721
C8orf47	chromosome 8 open reading frame 47	8q22.2	203111	0.517
C8orf6	chromosome 8 open reading frame 6	8p23.1	203081	0.512
C9orf116	chromosome 9 open reading frame 116	9q34.3	138162	0.736
C9orf117	chromosome 9 open reading frame 117	9q34.11	286207	0.707
C9orf135	chromosome 9 open reading frame 135	9q21.11	138255	0.519
C9orf24	chromosome 9 open reading frame 24	9p13.3	84688	0.876
CXorf41	chromosome X open reading frame 41	Xq22.3	139212	0.667
CXorf59	chromosome X open reading frame 59	Xp21.1	286464	0.632
CROCC	ciliary rootlet coiled-coil, rootletin	1pter-p36.11	9696	0.554
CSTF2T	cleavage stimulation factor, 3 pre-RNA, subunit 2, 64kDa, tau variant	10q11	23283	0.567
MYCBP	c-myc binding protein	1p33-p32.2	26292	0.588
CCDC109A	coiled-coil domain containing 109A	10q22.1	90550	0.567
CCDC11	coiled-coil domain containing 11	18q21.1	220136	0.713
CCDC113	coiled-coil domain containing 113	16q21	29070	0.677
CCDC114	coiled-coil domain containing 114	19q13.32	93233	0.73
CCDC13	coiled-coil domain containing 13	3p22.1	152206	0.562
CCDC146	coiled-coil domain containing 146	7q11.23	57639	0.642
CCDC147	coiled-coil domain containing 147	10q25.1	159686	0.574
CCDC151	coiled-coil domain containing 151	19p13.2	115948	0.539
CCDC153	coiled-coil domain containing 153	11q23.3	283152	0.584
CCDC17	coiled-coil domain containing 17	1p34.1	149483	0.707
CCDC19	coiled-coil domain containing 19	1q22	25790	0.624
CCDC41	coiled-coil domain containing 41	12q22	51134	0.504
CCDC65	coiled-coil domain containing 65	12q13.12	85478	0.564
CCDC81	coiled-coil domain containing 81	11q14.2	60494	0.582
CCDC89	coiled-coil domain containing 89	11q14.1	220388	0.631
CCBE1	collagen and calcium binding EGF domains 1	18q21.32	147372	0.538
COL21A1	collagen, type XXI, alpha 1	6p12.3-p11.2	81578	0.644
C6	complement component 6	5p13	729	0.711
COMMD1	copper metabolism (Murr1) domain containing 1	2p15	150684	0.556
CORO2B	coronin, actin binding protein, 2B	15q23	10391	0.654
CXXC4	CXXC finger 4	4q22-q24	80319	0.623
CCND1	cyclin D1	11q13	595	0.655
CNNM4	cyclin M4	2q11	26504	0.553
CST6	cystatin E/M	11q13	1474	0.517
CYB5D1	cytochrome b5 domain containing 1	17p13.1	124637	0.723
CYP39A1	cytochrome P450, family 39, subfamily A, polypeptide 1	6p21.1-p11.2	51302	0.581
CYP4X1	cytochrome P450, family 4, subfamily X, polypeptide 1	1p33	260293	0.732
CPEB1	cytoplasmic polyadenylation element binding protein 1	15q25.2	64506	0.586
CPEB3	cytoplasmic polyadenylation element binding protein 3	10q23.32	22849	0.619
DZIP3	DAZ interacting protein 3, zinc finger	3q13.13	9666	0.753
DSP	desmoplakin	6p24	1832	0.538
DDAH1	dimethylarginine dimethylaminohydrolase 1	1p22	23576	0.584
DPP6	dipeptidyl-peptidase 6	7q36.2	1804	0.658
DNAJB2	DnaJ (Hsp40) homolog, subfamily B, member 2	2q32-q34	3300	0.612
DCDC2	doublecortin domain containing 2	6p22.1	51473	0.512
DCDC2B	doublecortin domain containing 2B	1p35.1	149069	0.532
DPY19L2P2	dpy-19-like 2 pseudogene 2 (C. elegans)	7q22.1	349152	0.527
DYDC1	DPY30 domain containing 1	10q23.1	143241	0.568
DYDC2	DPY30 domain containing 2	10q23.1	84332	0.724
DUSP14	dual specificity phosphatase 14	17q12	11072	0.518
DNAH1	dynein, axonemal, heavy chain 1	3p21.1	25981	0.519
DNAH12	dynein, axonemal, heavy chain 12	3p14.3	201625	0.671
DNAH7	dynein, axonemal, heavy chain 7	2q32.3	56171	0.686
DNAH9	dynein, axonemal, heavy chain 9	17p12	1770	0.877
DNAI2	dynein, axonemal, intermediate chain 2	17q25	64446	0.687
DYNC2LI1	dynein, cytoplasmic 2, light intermediate chain 1	2p25.1-p24.1	51626	0.807
DYNLL1	dynein, light chain, LC8-type 1	12q24.23	8655	0.892
DYNLRB2	dynein, light chain, roadblock-type 2	16q23.3	83657	0.83
ENPP2	ectonucleotide pyrophosphatase/phosphodiesterase 2	8q24.1	5168	0.673
EFCAB1	EF-hand calcium binding domain 1	8q11.21	79645	0.584
EFHC1	EF-hand domain (C-terminal) containing 1	6p12.3	114327	0.704
EFHB	EF-hand domain family, member B	3p24.3	151651	0.674
ECOP	EGFR-coamplified and overexpressed protein	7p11.2	81552	0.612
ENAH	enabled homolog (Drosophila)	1q42.12	55740	0.628
ERGIC3	ERGIC and golgi 3	20pter-q12	51614	0.709
EPB41L4B	erythrocyte membrane protein band 4.1 like 4B	9q31-q32	54566	0.621
EPB41L1	erythrocyte membrane protein band 4.1-like 1	20q11.2-q12	2036	0.578
EPB41L3	erythrocyte membrane protein band 4.1-like 3	18p11.32	23136	0.705
ESPN	espin	1p36.31-p36.11	83715	0.608
FLJ21736	esterase 31	16q22.1	79984	0.66
XPO1	exportin 1 (CRM1 homolog, yeast)	2p16	7514	0.64
FAM104B	family with sequence similarity 104, member B	Xp11.21	90736	0.705
FAM116B	family with sequence similarity 116, member B	22q13.33	414918	0.573
FAM13A	family with sequence similarity 13, member A	4q22.1	10144	0.583
FAM154B	family with sequence similarity 154, member B	15q25.2	283726	0.779
FAM164C	family with sequence similarity 164, member C	14q24.3	79696	0.527
FAM174A	family with sequence similarity 174, member A	5q21.1	345757	0.62
FAM179A	family with sequence similarity 179, member A	2p23.2	165186	0.841
FAM48A	family with sequence similarity 48, member A	13q13.3	55578	0.563
FAM50B	family with sequence similarity 50, member B	6p25-pter	26240	0.545
FAM65B	family with sequence similarity 65, member B	6p22.3-p21.32	9750	0.712
FAM81B	family with sequence similarity 81, member B	5q15	153643	0.547
FAIM	Fas apoptotic inhibitory molecule	3q22.3	55179	0.559
FBXW7	F-box and WD repeat domain containing 7	4q31.3	55294	0.743
FBXO15	F-box protein 15	18q22.3	201456	0.847
FBXO21	F-box protein 21	12q24.22	23014	0.582
FANK1	fibronectin type III and ankyrin repeat domains 1	10q26.2	92565	0.56
FILIP1	filamin A interacting protein 1	6q14.1	27145	0.573
FLNB	filamin B, beta (actin binding protein 278)	3p14.3	2317	0.585
FMO4	flavin containing monooxygenase 4	1q23-q25	2329	0.584
FOXA1	forkhead box A1	14q12-q13	3169	0.55
FOXA2	forkhead box A2	20p11	3170	0.797
FMN2	formin 2	1q43	56776	0.65
FZD6	frizzled homolog 6 (Drosophila)	8q22.3-q23.1	8323	0.666
FXYD7	FXYD domain containing ion transport regulator 7	19q13.12	53822	0.534
GPR115	G protein-coupled receptor 115	6p12.3	221393	0.534
GALM	galactose mutarotase (aldose 1-epimerase)	2p22.1	130589	0.888
GLB1L	galactosidase, beta 1-like	2q35	79411	0.691
GLB1L2	galactosidase, beta 1-like 2	11q25	89944	0.528
GGT6	gamma-glutamyltransferase 6	17p13.2	124975	0.513
GBAS	glioblastoma amplified sequence	7p12	2631	0.637
GRIN2A	glutamate receptor, ionotropic, N-methyl D-aspartate 2A	16p13.2	2903	0.54
GCLM	glutamate-cysteine ligase, modifier subunit	1p22.1	2730	0.587
GSK3B	glycogen synthase kinase 3 beta	3q13.3	2932	0.578
GLT8D1	glycosyltransferase 8 domain containing 1	3p21.1	55830	0.56
GAS8	growth arrest-specific 8	16q24.3	2622	0.569
HES2	hairy and enhancer of split 2 (Drosophila)	1p36.31-p36.11	54626	0.535
HDDC3	HD domain containing 3	15q26.1	374659	0.563
HSPA4L	heat shock 70kDa protein 4-like	4q28	22824	0.587
HSP90AA1	heat shock protein 90kDa alpha (cytosolic), class A member 1	14q32.33	3320	0.559
HSPB11	heat shock protein family B (small), member 11	1p32.1-p33	51668	0.684
HECW2	HECT, C2 and WW domain containing E3 ubiquitin protein ligase 2	2q32.3-q33.1	57520	0.538
HHLA3	HERV-H LTR-associating 3	1p31.1	11147	0.591
HMGN3	high mobility group nucleosomal binding domain 3	6q14.1	9324	0.665
HIST1H2AC	histone cluster 1, H2ac	6p21.3	8334	0.507
HIST1H2BD	histone cluster 1, H2bd	6p21.3	3017	0.715
HIST1H3E	histone cluster 1, H3e	6p21.3	8353	0.666
HDAC1	histone deacetylase 1	1p34	3065	0.562
HOXC4	homeobox C4	12q13.3	3221	0.88
HRASLS2	HRAS-like suppressor 2	11q12.3	54979	0.603
HYDIN	hydrocephalus inducing homolog (mouse)	16q22.1-q22.3	54768	0.554
LOC388279	hypothetical gene supported by AF275804	16q12.2	388279	0.613
FLJ27352	hypothetical LOC145788	15q21.3	145788	0.527
LOC151162	hypothetical LOC151162	2q21.3	151162	0.672
LOC283666	hypothetical LOC283666	15q21.3	283666	0.639
hCG_1820679	hypothetical LOC284865	22q11.21	284865	0.557
LOC389162	hypothetical LOC389162	3q25.1	389162	0.532
FLJ45244	hypothetical locus FLJ45244	14q32.13	400242	0.502
LOC158960	hypothetical protein BC009467	Xq28	158960	0.772
FLJ21511	hypothetical protein FLJ21511	4p12-p11	80157	0.718
FLJ23834	hypothetical protein FLJ23834	7q22.2	222256	0.885
FLJ90723	hypothetical protein FLJ90723	5p13.1	285580	0.506
LOC145842	hypothetical protein LOC145842	15q22.2	145842	0.559
LOC283357	hypothetical protein LOC283357	12p13.33	283357	0.611
LOC284262	hypothetical protein LOC284262	18q21.1	284262	0.633
LOC284373	hypothetical protein LOC284373	19q13.41	284373	0.557
LOC284385	hypothetical protein LOC284385	19p13.2	284385	0.566
LOC285556	hypothetical protein LOC285556	4q23	285556	0.597
LOC286189	hypothetical protein LOC286189	8q13.1	286189	0.593
LOC90835	hypothetical protein LOC90835	16p11.2	90835	0.527
MGC35338	hypothetical protein MGC35338	2q35	130619	0.524
MGC5370	hypothetical protein MGC5370	12q14.3	84825	0.551
IK	IK cytokine, down-regulator of HLA II	5q31.3	3550	0.621
IMP3	IMP3, U3 small nucleolar ribonucleoprotein, homolog (yeast)	15q24	55272	0.528
IGFBP7	insulin-like growth factor binding protein 7	4q12	3490	0.596
ITM2B	integral membrane protein 2B	13q14.3	9445	0.536
ITFG1	integrin alpha FG-GAP repeat containing 1	16q12.1	81533	0.547
ITGBL1	integrin, beta-like 1 (with EGF-like repeat domains)	13q33	9358	0.666
ICAM2	intercellular adhesion molecule 2	17q23-q25	3384	0.5
IFIT2	interferon-induced protein with tetratricopeptide repeats 2	10q23-q25	3433	0.535
IL22RA1	interleukin 22 receptor, alpha 1	1p36.11	58985	0.538
IRAK1BP1	interleukin-1 receptor-associated kinase 1 binding protein 1	6q14-q15	134728	0.554
IFT74	intraflagellar transport 74 homolog (Chlamydomonas)	9p21.2	80173	0.507
IFT88	intraflagellar transport 88 homolog (Chlamydomonas)	13q12.1	8100	0.736
IQCD	IQ motif containing D	12q24.13	115811	0.631
IQCG	IQ motif containing G	3q29	84223	0.726
IQCH	IQ motif containing H	15q23	64799	0.726
IQCK	IQ motif containing K	16p12.3	124152	0.615
KLHDC10	kelch domain containing 10	7q32.2	23008	0.579
KLHDC9	kelch domain containing 9	1q23.3	126823	0.731
KBTBD7	kelch repeat and BTB (POZ) domain containing 7	13q14.11	84078	0.662
KLHL13	kelch-like 13 (Drosophila)	Xq23-q24	90293	0.589
KLHL3	kelch-like 3 (Drosophila)	5q31	26249	0.68
KIAA0319	KIAA0319	6p22.3-p22.2	9856	0.531
KIAA0367	KIAA0367	9q21.13	23273	0.546
KIAA0556	KIAA0556	16p12.1-p11.2	23247	0.721
KIAA0825	KIAA0825 protein	5q15	23004	0.518
KIAA1407	KIAA1407	3q13.31	57577	0.562
KIAA1688	KIAA1688 protein	8q24.3	80728	0.531
KIF21A	kinesin family member 21A	12q12	55605	0.885
KIF3B	kinesin family member 3B	20q11.21	9371	0.767
KLC2	kinesin light chain 2	11q13.1	64837	0.646
LCA5	Leber congenital amaurosis 5	6q14.1	167691	0.564
LCA5L	Leber congenital amaurosis 5-like	21q22.2	150082	0.571
LRRC23	leucine rich repeat containing 23	12p13	10233	0.608
LRRC27	leucine rich repeat containing 27	10q26.3	80313	0.589
LRRC36	leucine rich repeat containing 36	16q22.1	55282	0.599
LRRC46	leucine rich repeat containing 46	17q21.32	90506	0.593
LRRC50	leucine rich repeat containing 50	16q24.1	123872	0.687
LRTOMT	leucine rich transmembrane and 0-methyltransferase domain containing	11q13.4	220074	0.578
LZTFL1	leucine zipper transcription factor-like 1	3p21.3	54585	0.554
LGR4	leucine-rich repeat-containing G protein-coupled receptor 4	11p14-p13	55366	0.624
LMBRD1	LMBR1 domain containing 1	6q13	55788	0.571
LRBA	LPS-responsive vesicle trafficking, beach and anchor containing	4q31.3	987	0.605
LY75	lymphocyte antigen 75	2q24	4065	0.544
MAL2	mal, T-cell differentiation protein 2	8q23	114569	0.675
MDH1B	malate dehydrogenase 1B, NAD (soluble)	2q33.3	130752	0.711
MAP7D2	MAP7 domain containing 2	Xp22.12	256714	0.74
MDM1	Mdm1 nuclear protein homolog (mouse)	12q15	56890	0.625
MNS1	meiosis-specific nuclear structural 1	15q21.3	55329	0.765
MBOAT1	membrane bound O-acyltransferase domain containing 1	6p22.3	154141	0.613
MS4A8B	membrane-spanning 4-domains, subfamily A, member 8B	11q12.2	83661	0.727
MTX2	metaxin 2	2q31.1	10651	0.581
METRN	meteorin, glial cell differentiation regulator	16p13.3	79006	0.646
MBD3L1	methyl-CpG binding domain protein 3-like 1	19p13.2	85509	0.77
MFAP1	microfibrillar-associated protein 1	15q15-q21	4236	0.668
MGST3	microsomal glutathione S-transferase 3	1q23	4259	0.51
MICAL3	microtubule associated monoxygenase, calponin and LIM domain containing 3	22q11.21	57553	0.524
MAP1A	microtubule-associated protein 1A	15q13-qter	4130	0.57
MAP6	microtubule-associated protein 6	11q13.5	4135	0.568
MTIF3	mitochondrial translational initiation factor 3	13q12.2	219402	0.523
MOBKL1A	MOB1, Mps One Binder kinase activator-like 1A (yeast)	4q13.3	92597	0.658
MORN5	MORN repeat containing 5	9q33.2	254956	0.695
MOSPD2	motile sperm domain containing 2	Xp22.2	158747	0.672
MYCBPAP	MYCBP associated protein	17q21.33	84073	0.622
MYO5B	myosin VB	18q21	4645	0.645
NOX1	NADPH oxidase 1	Xq22	27035	0.528
NELL2	NEL-like 2 (chicken)	12q13.11-q13.12	4753	0.766
NPNT	nephronectin	4q24	255743	0.516
NEDD4L	neural precursor cell expressed, developmentally down-regulated 4-like	18q21	23327	0.592
NCALD	neurocalcin delta	8q22.2	83988	0.538
NGB	neuroglobin	14q24.3	58157	0.543
NMNAT3	nicotinamide nucleotide adenylyltransferase 3	3q23	349565	0.541
NEK11	NIMA (never in mitosis gene a)- related kinase 11	3q22.1	79858	0.613
NIN	ninein (GSK3B interacting protein)	14q22.1	51199	0.638
NSUN7	NOL1/NOP2/Sun domain family, member 7	4p14	79730	0.613
NME5	non-metastatic cells 5, protein expressed in (nucleoside-diphosphate kinase)	5q31	8382	0.796
NCRNA00166	non-protein coding RNA 166	1q21.3	284485	0.647
NDP	Norrie disease (pseudoglioma)	Xp11.4	4693	0.548
NUDC	nuclear distribution gene C homolog (A. nidulans)	1p35-p34	10726	0.5
NXF3	nuclear RNA export factor 3	Xq22-q23	56000	0.536
NUDT17	nudix (nucleoside diphosphate linked moiety X)-type motif 17	1q21.1	200035	0.539
OCA2	oculocutaneous albinism II	15q11.2-q12	4948	0.592
OLAH	oleoyl-ACP hydrolase	10p13	55301	0.575
OTX1	orthodenticle homeobox 1	2p13	5013	0.536
OVOL2	ovo-like 2 (Drosophila)	20pter-q11.23	58495	0.522
OSBPL1A	oxysterol binding protein-like 1A	18q11.1	114876	0.509
PAN3	PAN3 poly(A) specific ribonuclease subunit homolog (S. cerevisiae)	13q12.2	255967	0.547
PACRG	PARK2 co-regulated	6q26	135138	0.706
PDZD4	PDZ domain containing 4	Xq28	57595	0.607
PPIL6	peptidylprolyl isomerase (cyclophilin)-like 6	6q21	285755	0.669
PECR	peroxisomal trans-2-enoyl-CoA reductase	2q35	55825	0.559
PERP	PERP, TP53 apoptosis effector	6q24	64065	0.77
PCYT2	phosphate cytidylyltransferase 2, ethanolamine	17q25.3	5833	0.555
PITPNA	phosphatidylinositol transfer protein, alpha	17p13.3	5306	0.58
PDE8A	phosphodiesterase 8A	15q25.3	5151	0.615
PHGDH	phosphoglycerate dehydrogenase	1p12	26227	0.575
PLCE1	phospholipase C, epsilon 1	10q23	51196	0.725
PLCH1	phospholipase C, eta 1	3q25.31	23007	0.513
PLD6	phospholipase D family, member 6	17p11.2	201164	0.524
PSAT1	phosphoserine aminotransferase 1	9q21.2	29968	0.632
PSPH	phosphoserine phosphatase	7p15.2-p15.1	5723	0.549
PIPOX	pipecolic acid oxidase	17q11.2	51268	0.707
PLEKHB1	pleckstrin homology domain containing, family B (evectins) member 1	11q13.5-q14.1	58473	0.5
PNMAL1	PNMA-like 1	19q13.32	55228	0.593
KCNE1	potassium voltage-gated channel, Isk-related family, member 1	21q22.12	3753	0.551
PCYOX1L	prenylcysteine oxidase 1 like	5q33.1	78991	0.502
hCG_17324	primary ciliary dyskinesia protein 1	2q14.2	200373	0.777
PAQR7	progestin and adipoQ receptor family member VII	1p36.11	164091	0.755
PAQR8	progestin and adipoQ receptor family member VIII	6p12.1	85315	0.626
PREPL	prolyl endopeptidase-like	2p21	9581	0.507
PTGES3	prostaglandin E synthase 3 (cytosolic)	12	10728	0.556
PSMD10	proteasome (prosome, macropain) 26S subunit, non-ATPase, 10	Xq22.3	5716	0.555
PIAS3	protein inhibitor of activated STAT, 3	1q21	10401	0.664
PKIG	protein kinase (cAMP-dependent, catalytic) inhibitor gamma	20q12-q13.1	11142	0.684
PPP1R14C	protein phosphatase 1, regulatory (inhibitor) subunit 14C	6q24.3-q25.3	81706	0.64
PPP1R16A	protein phosphatase 1, regulatory (inhibitor) subunit 16A	8q24.3	84988	0.694
PPM1E	protein phosphatase 1E (PP2C domain containing)	17q22	22843	0.632
PTPRT	protein tyrosine phosphatase, receptor type, T	20q12-q13	11122	0.511
PPFIBP2	PTPRF interacting protein, binding protein 2 (liprin beta 2)	11p15.4	8495	0.602
QPRT	quinolinate phosphoribosyltransferase	16p11.2	23475	0.571
RABL5	RAB, member RAS oncogene family-like 5	7q22.1	64792	0.557
RAB6B	RAB6B, member RAS oncogene family	3q22.1	51560	0.643
RSPH1	radial spoke head 1 homolog (Chlamydomonas)	21q22.3	89765	0.779
RRAGD	Ras-related GTP binding D	6q15-q16	58528	0.743
RAGE	renal tumor antigen	14q32	5891	0.668
RTN1	reticulon 1	14q23.1	6252	0.518
RP2	retinitis pigmentosa 2 (X-linked recessive)	Xp11.4-p11.21	6102	0.501
RBP1	retinol binding protein 1, cellular	3q23	5947	0.611
ARHGAP18	Rho GTPase activating protein 18	6q22.33	93663	0.871
RICS	Rho GTPase-activating protein	11q24-q25	9743	0.665
ARHGEF4	Rho guanine nucleotide exchange factor (GEF) 4	2q22	50649	0.613
RMI1	RMI1, RecQ mediated genome instability 1, homolog (S. cerevisiae)	9q21.32	80010	0.538
RBM20	RNA binding motif protein 20	10q25.2	282996	0.636
RPGRIP1L	RPGRIP1-like	16q12.2	23322	0.509
SCCPDH	saccharopine dehydrogenase (putative)	1q44	51097	0.584
SEC14L5	SEC14-like 5 (S. cerevisiae)	16p13.3	9717	0.668
SECISBP2L	SECIS binding protein 2-like	15q21.1	9728	0.566
SCGB2A1	secretoglobin, family 2A, member 1	11q13	4246	0.594
SCAMP4	secretory carrier membrane protein 4	19p13.3	113178	0.525
SELENBP1	selenium binding protein 1	1q21-q22	8991	0.69
SEMA4G	sema domain, immunoglobulin domain (Ig), transmembrane domain (TM) and short cytoplasmic domain, (semaphorin) 4G	10q24.31	57715	0.517
SMYD2	SET and MYND domain containing 2	1q41	56950	0.59
SIAH3	seven in absentia homolog 3 (Drosophila)	13q14.12	283514	0.553
STAC	SH3 and cysteine rich domain	3p22.3	6769	0.593
SHANK2	SH3 and multiple ankyrin repeat domains 2	11q13.3	22941	0.627
SHQ1	SHQ1 homolog (S. cerevisiae)	3p13	55164	0.573
SHROOM3	shroom family member 3	4q21.1	57619	0.552
SRP14	signal recognition particle 14kDa (homologous Alu RNA binding protein)	15q22	6727	0.589
LOC201651	similar to arylacetamide deacetylase (AADAC)	3q25.1	201651	0.648
MGC12965	similar to Cytochrome c, somatic	11q13.4	374408	0.584
LOC200383	similar to Dynein heavy chain at 16F	2p11.2	200383	0.518
LOC285929	similar to matrilin 2 precursor	7p21.3	285929	0.645
LOC440551	similar to myosin XV	1p36.33	440551	0.556
SRGAP3	SLIT-ROBO Rho GTPase activating protein 3	3p25.3	9901	0.529
SMG5	Smg-5 homolog, nonsense mediated mRNA decay factor (C. elegans)	1q21.2	23381	0.549
SCN4B	sodium channel, voltage-gated, type IV, beta	11q23.3	6330	0.539
SLC12A4	solute carrier family 12 (potassium/chloride transporters), member 4	16q22.1	6560	0.516
SLC22A4	solute carrier family 22 (organic cation/ergothioneine transporter), member 4	5q31.1	6583	0.64
SLC23A1	solute carrier family 23 (nucleobase transporters), member 1	5q31.2-q31.3	9963	0.689
SLC27A2	solute carrier family 27 (fatty acid transporter), member 2	15q21.2	11001	0.739
SLC35A3	solute carrier family 35 (UDP-N-acetylglucosamine (UDP-GlcNAc) transporter), member A3	1p21	23443	0.609
SLC6A13	solute carrier family 6 (neurotransmitter transporter, GABA), member 13	12p13.3	6540	0.62
SPTAN1	spectrin, alpha, non-erythrocytic 1 (alpha-fodrin)	9q33-q34	6709	0.591
SPAG16	sperm associated antigen 16	2q34	79582	0.557
SPAG6	sperm associated antigen 6	10p12.2	9576	0.838
SPA17	sperm autoantigenic protein 17	11q24.2	53340	0.794
SPEF2	sperm flagellar 2	5p13.2	79925	0.735
STRBP	spermatid perinuclear RNA binding protein	9q33.3	55342	0.511
SPATA18	spermatogenesis associated 18 homolog (rat)	4q12	132671	0.534
SPATA4	spermatogenesis associated 4	4q34.2	132851	0.693
SPATA6	spermatogenesis associated 6	1p33	54558	0.54
SKAP1	src kinase associated phosphoprotein 1	17q21.32	8631	0.611
SOX13	SRY (sex determining region Y)-box 13	1q32	9580	0.599
SRD5A2	steroid-5-alpha-reductase, alpha polypeptide 2 (3-oxo-5 alpha-steroid delta 4-dehydrogenase alpha 2)	2p23	6716	0.615
SCP2	sterol carrier protein 2	1p32	6342	0.691
SOAT1	sterol O-acyltransferase 1	1q25	6646	0.622
STON2	stonin 2	14q31.1	85439	0.583
STOX1	storkhead box 1	10q21.3	219736	0.679
SUMF2	sulfatase modifying factor 2	7q11.1	25870	0.673
SULT1C4	sulfotransferase family, cytosolic, 1C, member 4	2q11.1-q11.2	27233	0.535
SOD3	superoxide dismutase 3, extracellular	4p15.3-p15.1	6649	0.529
SOCS6	suppressor of cytokine signaling 6	18q22.2	9306	0.509
SUDS3	suppressor of defective silencing 3 homolog (S. cerevisiae)	12q24.23	64426	0.611
SMARCA2	SWI/SNF related, matrix associated, actin dependent regulator of chromatin, subfamily a, member 2	9p22.3	6595	0.508
SYTL1	synaptotagmin-like 1	1p36.11	84958	0.62
SYTL3	synaptotagmin-like 3	6q25.3	94120	0.65
TIGIT	T cell immunoreceptor with Ig and ITIM domains	3q13.31	201633	0.589
TAX1BP1	Tax1 (human T-cell leukemia virus type I) binding protein 1	7p15	8887	0.798
TCTEX1D1	Tctex1 domain containing 1	1p31.3	200132	0.563
TCTN1	tectonic family member 1	12q24.11	79600	0.737
TEKT2	tektin 2 (testicular)	1p35.3-p34.1	27285	0.524
TSGA10	testis specific, 10	2q11.2	80705	0.743
TSPAN6	tetraspanin 6	Xq22	7105	0.806
TTC12	tetratricopeptide repeat domain 12	11q23.1	54970	0.501
TTC16	tetratricopeptide repeat domain 16	9q34.11	158248	0.557
TTC18	tetratricopeptide repeat domain 18	10q22.2	118491	0.642
TTC21A	tetratricopeptide repeat domain 21A	3p22.2	199223	0.57
TTC25	tetratricopeptide repeat domain 25	17q21.2	83538	0.677
TTC29	tetratricopeptide repeat domain 29	4q31.23	83894	0.683
TTC30A	tetratricopeptide repeat domain 30A	2q31.2	92104	0.573
TXN	thioredoxin	9q31	7295	0.562
THYN1	thymocyte nuclear protein 1	11q25	29087	0.517
TIAL1	TIA1 cytotoxic granule-associated RNA binding protein-like 1	10q	7073	0.556
TIGD4	tigger transposable element derived 4	4q31.3	201798	0.685
TRAPPC2L	trafficking protein particle complex 2-like	16q24.3	51693	0.582
TCF7	transcription factor 7 (T-cell specific, HMG-box)	5q31.1	6932	0.717
TRPC6	transient receptor potential cation channel, subfamily C, member 6	11q21-q22	7225	0.636
TSNAXIP1	translin-associated factor X interacting protein 1	16q22.1	55815	0.705
TMEM146	transmembrane protein 146	19p13.3	257062	0.827
TMEM14A	transmembrane protein 14A	6p12.1	28978	0.71
TMEM14B	transmembrane protein 14B	6p25.1-p23	81853	0.543
TMEM163	transmembrane protein 163	2q21.3	81615	0.648
TMEM17	transmembrane protein 17	2p15	200728	0.681
TMEM45B	transmembrane protein 45B	11q24.3	120224	0.785
TMEM47	transmembrane protein 47	Xp11.4	83604	0.575
TMEM61	transmembrane protein 61	1p32.3	199964	0.541
TMEM67	transmembrane protein 67	8q22.1	91147	0.541
TMEM68	transmembrane protein 68	8q12.1	137695	0.693
TMEM70	transmembrane protein 70	8q21.11	54968	0.685
TDO2	tryptophan 2,3-dioxygenase	4q31-q32	6999	0.515
WRB	tryptophan rich basic protein	21q22.3	7485	0.716
TSC2	tuberous sclerosis 2	16p13.3	7249	0.636
TBCA	tubulin folding cofactor A	5q14.1	6902	0.671
TBCEL	tubulin folding cofactor E-like	11q23.3	219899	0.514
TPPP3	tubulin polymerization-promoting protein family member 3	16q22.1	51673	0.841
TTLL6	tubulin tyrosine ligase-like family, member 6	17q21.32	284076	0.597
TUBA4B	tubulin, alpha 4b (pseudogene)	2q35	80086	0.572
TUBG2	tubulin, gamma 2	17q21	27175	0.514
TNFAIP8L1	tumor necrosis factor, alpha-induced protein 8-like 1	19p13.3	126282	0.923
TPRG1	tumor protein p63 regulated 1	3q28	285386	0.632
TUSC3	tumor suppressor candidate 3	8p22	7991	0.652
TAT	tyrosine aminotransferase	16q22.1	6898	0.549
USP43	ubiquitin specific peptidase 43	17p13.1	124739	0.591
UFC1	ubiquitin-fold modifier conjugating enzyme 1	1q23.3	51506	0.7
UBXN10	UBX domain protein 10	1p36.12	127733	0.577
UBXN11	UBX domain protein 11	1p36.11	91544	0.506
GALNT10	UDP-N-acetyl-alpha-D-galactosamine:polypeptide N-acetylgalactosaminyltransferase 10 (GalNAc-T10)	5q33.2	55568	0.606
GALNT3	UDP-N-acetyl-alpha-D-galactosamine:polypeptide N-acetylgalactosaminyltransferase 3 (GalNAc-T3)	2q24-q31	2591	0.649
UNC119B	unc-119 homolog B (C. elegans)	12q24.31	84747	0.61
ULK4	unc-51-like kinase 4 (C. elegans)	3p22.1	54986	0.727
UCP2	uncoupling protein 2 (mitochondrial, proton carrier)	11q13	7351	0.601
UTP14C	UTP14, U3 small nucleolar ribonucleoprotein, homolog C (yeast)	13q14.2	9724	0.56
VEPH1	ventricular zone expressed PH domain homolog 1 (zebrafish)	3q24-q25	79674	0.58
ERBB4	v-erb-a erythroblastic leukemia viral oncogene homolog 4 (avian)	2q33.3-q34	2066	0.682
MYB	v-myb myeloblastosis viral oncogene homolog (avian)	6q22-q23	4602	0.827
VWA3A	von Willebrand factor A domain containing 3A	16p12.1	146177	0.638
VSTM2L	V-set and transmembrane domain containing 2 like	20q11.23	128434	0.574
WDR16	WD repeat domain 16	17p13.1	146845	0.786
WDR49	WD repeat domain 49	3q26.1	151790	0.607
WDR52	WD repeat domain 52	3q13.2	55779	0.65
WDR54	WD repeat domain 54	2p13.1	84058	0.793
WDR63	WD repeat domain 63	1p22.3	126820	0.718
WDR66	WD repeat domain 66	12q24.31	144406	0.703
WDR69	WD repeat domain 69	2q36.3	164781	0.712
WDR76	WD repeat domain 76	15q15.3	79968	0.563
WDR78	WD repeat domain 78	1p31.3	79819	0.733
WDR93	WD repeat domain 93	15q26.1	56964	0.666
XK	X-linked Kx blood group (McLeod syndrome)	Xp21.1	7504	0.607
YEATS2	YEATS domain containing 2	3q27.1	55689	0.505
ZFP112	zinc finger protein 112 homolog (mouse)	19q13.2	7771	0.514
ZNF204	zinc finger protein 204 pseudogene	6p21.3	7754	0.593
ZNF415	zinc finger protein 415	19q13.41	55786	0.535
ZNF611	zinc finger protein 611	19q13.41	81856	0.538
ZNF92	zinc finger protein 92	7q11.21	168374	0.561
ZFR2	zinc finger RNA binding protein 2	19p13.3	23217	0.656
ZKSCAN1	zinc finger with KRAB and SCAN domains 1	7q21.3-q22.1	7586	0.623
ZBBX	zinc finger, B-box domain containing	3q26.1	79740	0.718
ZBED2	zinc finger, BED-type containing 2	3q13.13	79413	0.658
ZMYND10	zinc finger, MYND-type containing 10	3p21.3	51364	0.646
ZMYND12	zinc finger, MYND-type containing 12	1p34.2	84217	0.696
ZHX1	zinc fingers and homeoboxes 1	8q24.13	11244	0.507
ZG16B	zymogen granule protein 16 homolog B (rat)	16p13.3	124220	0.612
