# Supplementary material for: Exploring the Transcriptome of Ciliated Cells Using In Silico Dissection of Human Tissues
Source: PLoS One. 2012 Apr 25;7(4):e35618. doi: 10.1371/journal.pone.0035618 (PMC3338421; doi:10.1371/journal.pone.0035618)
Supplement: Table S4 — Cross-networks modules similarity. The first table describes similarity of the ciliary module in each dataset to the ciliary modules in the other datasets. The other 3 tables describe similarity of the ciliary module in each dataset to non-ciliary modules in the other datasets. Because each dataset contains many non-ciliary modules, the second table provides median similarity values, the third table – highest similarity values, and the fourth table – lowest similarity values (across all non-ciliary modules within a given dataset). In each of the four tables, the top-right corner of the matrix provides Fisher's exact test P-values describing significance of gene overlap between the modules. The bottom-left corner provides corresponding percentages of gene overlap (100% stands for the size of the smaller module in each pair). (XLS) [file pone.0035618.s004.xls]

## Sheet: Ciliary module stability
Ciliary module versus ciliary module (overlap and pvalue)
		Brain				Airway				Reproductive
		GSE15745 (pons)	GSE11882 (hippocampus)	GSE15222	GSE13344	GSE13933	GSE19188	GSE18842	GSE5264	GSE12446	GSE10971
Brain	GSE15745 (pons)	NA	10-130	10-79	10-132	10-71	10-194	10-163	10-144	10-167	10-85
	GSE11882 (hippocampus)	0.56	NA	10-63	10-88	10-45	10-144	10-136	10-101	10-132	10-64
	GSE15222	0.79	0.6	NA	10-57	10-20	10-57	10-62	10-37	10-48	10-40
	GSE13344	0.41	0.47	0.67	NA	10-39	10-115	10-101	10-81	10-97	10-61
Airway	GSE13933	0.42	0.41	0.49	0.29	NA	10-181	10-118	10-257	10-168	10-117
	GSE19188	0.56	0.63	0.72	0.37	0.48	NA	10-447	10-337	10-344	10-176
	GSE18842	0.43	0.53	0.67	0.36	0.51	0.87	NA	10-248	10-283	10-159
	GSE5264	0.61	0.64	0.69	0.42	0.38	0.67	0.77	NA	10-309	10-158
Reproductive	GSE12446	0.53	0.62	0.67	0.36	0.43	0.55	0.69	0.6	NA	10-181
	GSE10971	0.33	0.37	0.55	0.24	0.42	0.39	0.45	0.49	0.42	NA
Ciliary module versus OTHER modules (median overlap and median pvalue)
		Brain				Airway				Reproductive
		GSE15745 (pons)	GSE11882 (hippocampus)	GSE15222	GSE13344	GSE13933	GSE19188	GSE18842	GSE5264	GSE12446	GSE10971
Brain	GSE15745 (pons)	NA	0.99	0.99	0.96	0.99	0.98	0.98	0.99	0.99	0.92
	GSE11882 (hippocampus)	0.01	NA	0.99	0.95	0.93	0.94	0.96	0.94	0.98	0.97
	GSE15222	0.01	0.01	NA	1.00	1.00	1.00	1.00	1.00	1.00	1.00
	GSE13344	0.01	0.01	0	NA	0.84	0.95	0.87	0.91	0.87	0.88
Airway	GSE13933	0.01	0.01	0	0.02	NA	0.82	0.73	0.98	0.70	0.95
	GSE19188	0.01	0	0	0.01	0.06	NA	1.00	1.00	0.99	0.99
	GSE18842	0.01	0	0	0.02	0.06	0.01	NA	1.00	1.00	1.00
	GSE5264	0.01	0	0	0.01	0.04	0.01	0	NA	0.95	0.99
Reproductive	GSE12446	0.01	0	0	0.02	0.06	0.01	0.01	0.05	NA	1.00
	GSE10971	0.01	0	0	0.02	0.04	0.02	0.01	0.04	0.02	NA
Ciliary module versus OTHER modules (best overlap and best pvalue)
		Brain				Airway				Reproductive
		GSE15745 (pons)	GSE11882 (hippocampus)	GSE15222	GSE13344	GSE13933	GSE19188	GSE18842	GSE5264	GSE12446	GSE10971
Brain	GSE15745 (pons)	NA	10-20	10-4	10-3	10-19	0.53	0.34	0.47	10-2	10-4
	GSE11882 (hippocampus)	0.17	NA	10-3	10-2	10-8	0.50	0.15	0.42	0.12	10-4
	GSE15222	0.07	0.08	NA	10-2	10-4	0.05	10-2	10-2	0.31	0.24
	GSE13344	0.15	0.07	0.12	NA	10-6	0.09	10-3	0.17	10-3	10-3
Airway	GSE13933	0.16	0.13	0.13	0.08	NA	10-8	10-15	10-3	10-11	10-6
	GSE19188	0.02	0.01	0.04	0.04	0.17	NA	0.07	10-10	10-6	10-6
	GSE18842	0.03	0.03	0.04	0.06	0.18	0.05	NA	10-2	10-4	10-6
	GSE5264	0.04	0.04	0.07	0.04	0.11	0.1	0.07	NA	10-11	10-15
Reproductive	GSE12446	0.04	0.03	0.03	0.05	0.15	0.1	0.06	0.2	NA	10-5
	GSE10971	0.11	0.12	0.07	0.07	0.13	0.08	0.08	0.18	0.09	NA
Ciliary module versus OTHER modules (weakest overlap and weakest pvalue)
		Brain				Airway				Reproductive
		GSE15745 (pons)	GSE11882 (hippocampus)	GSE15222	GSE13344	GSE13933	GSE19188	GSE18842	GSE5264	GSE12446	GSE10971
Brain	GSE15745 (pons)	NA	1.00	1.00	1.00	1.00	1.00	1.00	1.00	1.00	1.00
	GSE11882 (hippocampus)	0	NA	1.00	1.00	1.00	1.00	1.00	1.00	1.00	1.00
	GSE15222	0	0	NA	1.00	1.00	1.00	1.00	1.00	1.00	1.00
	GSE13344	0	0	0	NA	1.00	1.00	1.00	1.00	1.00	1.00
Airway	GSE13933	0	0	0	0	NA	1.00	1.00	1.00	1.00	1.00
	GSE19188	0	0	0	0	0	NA	1.00	1.00	1.00	1.00
	GSE18842	0	0	0	0	0.01	0	NA	1.00	1.00	1.00
	GSE5264	0	0	0	0	0.01	0	0	NA	1.00	1.00
Reproductive	GSE12446	0	0	0	0	0	0	0	0.02	NA	1.00
	GSE10971	0	0	0	0.01	0.02	0	0	0.01	0	NA
