# Supplementary material for: Exploring the Transcriptome of Ciliated Cells Using In Silico Dissection of Human Tissues
Source: PLoS One. 2012 Apr 25;7(4):e35618. doi: 10.1371/journal.pone.0035618 (PMC3338421; doi:10.1371/journal.pone.0035618)
Supplement: Table S5 — Number of datasets that support each gene as belonging to the ciliary module. The “Consensus signature genes” spread sheet provides data for genes from the consensus signature. The “Rest of the genes” spread sheet provides data for genes that belonged to the ciliary module in at least one dataset but were not included to the consensus signature. For each gene-dataset pair, “1” denotes membership of the gene in the ciliary module, “0” – absence of the gene in the ciliary module. The “Total positive datasets” column describes number of datasets that support the gene as belonging to the ciliary module (sum across the previous columns). The “Tissues” column provides number of tissues (brain, airways, reproductive tracts) in which the gene belongs to the ciliary module in at least one dataset. (XLS) [file pone.0035618.s005.xls]

## Sheet: Consensus signature genes
GeneID	Symbol	Name	Brain				Airways				Reproductive		Total positive datasets	Tissues
			GSE15745 (pons)	GSE11882 (hippocampus)	GSE15222	GSE13344	GSE13933	GSE19188	GSE18842	GSE5264	GSE12446	GSE10971
158798	AKAP14	A kinase (PRKA) anchor protein 14	1	0	0	1	1	1	1	1	1	1	8	3
23205	ACSBG1	acyl-CoA synthetase bubblegum family member 1	0	0	0	0	1	1	1	1	1	0	5	2
97	ACYP1	acylphosphatase 1, erythrocyte (common) type	0	0	0	0	1	1	0	1	1	1	5	2
203	AK1	adenylate kinase 1	1	1	0	1	0	0	0	0	0	1	4	2
122481	AK7	adenylate kinase 7	0	1	0	1	0	1	1	1	1	0	6	3
84100	ARL6	ADP-ribosylation factor-like 6	0	0	0	0	1	1	0	1	1	1	5	2
130	ADH6	alcohol dehydrogenase 6 (class V)	0	0	0	0	1	1	1	1	1	1	6	2
130540	ALS2CR12	amyotrophic lateral sclerosis 2 (juvenile) chromosome region, candidate 12	1	0	0	1	1	1	1	1	1	0	7	3
339416	ANKRD45	ankyrin repeat domain 45	0	1	0	0	1	1	1	1	0	0	5	2
162282	ANKFN1	ankyrin-repeat and fibronectin type III domain containing 1	0	0	0	0	0	1	1	1	1	1	5	2
155465	AGR3	anterior gradient homolog 3 (Xenopus laevis)	1	0	0	0	1	0	0	1	1	1	5	3
403314	APOBEC4	apolipoprotein B mRNA editing enzyme, catalytic polypeptide-like 4 (putative)	0	0	0	0	1	1	1	1	1	1	6	2
84071	ARMC2	armadillo repeat containing 2	1	1	0	0	1	1	1	1	1	1	8	3
219681	ARMC3	armadillo repeat containing 3	NA	1	1	1	1	1	1	1	1	1	9	3
55130	ARMC4	armadillo repeat containing 4	1	1	1	1	1	1	1	1	1	1	10	3
79841	AGBL2	ATP/GTP binding protein-like 2	1	1	1	1	0	1	1	1	1	1	9	3
27077	B9D1	B9 protein domain 1	1	0	0	0	0	1	0	1	1	0	4	3
8938	BAIAP3	BAI1-associated protein 3	1	0	0	0	0	1	1	1	0	0	4	2
266675	BEST4	bestrophin 4	0	0	0	0	0	1	1	1	1	0	4	2
83875	BCO2	beta-carotene oxygenase 2	0	0	0	0	1	1	1	1	1	1	6	2
26005	C2CD3	C2 calcium-dependent domain containing 3	0	0	NA	0	1	1	0	1	1	0	4	2
10519	CIB1	calcium and integrin binding 1 (calmyrin)	0	0	0	0	1	1	0	1	1	0	4	2
828	CAPS	calcyphosine	1	1	1	1	0	1	1	1	1	1	9	3
84698	CAPS2	calcyphosine 2	0	0	0	0	1	1	1	1	1	0	5	2
133690	CAPSL	calcyphosine-like	0	1	1	1	1	1	1	1	1	1	9	3
1047	CLGN	calmegin	0	0	0	0	1	1	1	1	1	1	6	2
91860	CALML4	calmodulin-like 4	0	0	NA	0	0	1	1	1	1	0	4	2
55259	CASC1	cancer susceptibility candidate 1	1	1	0	1	1	1	1	1	1	0	8	3
83539	CHST9	carbohydrate (N-acetylgalactosamine 4-0) sulfotransferase 9	1	0	0	0	0	1	1	1	1	1	6	3
23563	CHST5	carbohydrate (N-acetylglucosamine 6-O) sulfotransferase 5	0	1	0	NA	0	1	1	1	1	1	6	3
847	CAT	catalase	0	0	0	0	1	0	0	1	1	1	4	2
1040	CDS1	CDP-diacylglycerol synthase (phosphatidate cytidylyltransferase) 1	0	0	0	0	1	1	1	1	1	1	6	2
1069	CETN2	centrin, EF-hand protein, 2	1	1	0	1	1	1	1	1	1	1	9	3
79598	CEP97	centrosomal protein 97kDa	0	0	0	0	1	0	0	1	1	1	4	2
79848	CSPP1	centrosome and spindle pole associated protein 1	0	0	0	0	1	0	0	1	1	1	4	2
54102	CLIC6	chloride intracellular channel 6	1	0	0	0	0	1	1	0	1	0	4	3
127700	C1orf102	chromosome 1 open reading frame 102	0	0	0	0	1	1	1	1	1	0	5	2
80133	C1orf129	chromosome 1 open reading frame 129	0	0	0	0	1	0	1	1	1	0	4	2
93190	C1orf158	chromosome 1 open reading frame 158	1	0	1	1	0	1	1	1	1	1	8	3
127254	C1orf173	chromosome 1 open reading frame 173	0	0	NA	0	1	1	1	1	1	1	6	2
339457	C1orf222	chromosome 1 open reading frame 222	1	0	NA	0	0	1	0	1	1	0	4	3
127795	C1orf87	chromosome 1 open reading frame 87	1	1	1	1	1	1	1	1	1	0	9	3
128344	C1orf88	chromosome 1 open reading frame 88	1	0	1	1	1	1	1	1	1	1	9	3
149499	C1orf92	chromosome 1 open reading frame 92	1	1	0	0	0	1	1	1	1	0	6	3
80195	C10orf57	chromosome 10 open reading frame 57	1	0	0	0	1	0	0	1	1	1	5	3
219670	C10orf63	chromosome 10 open reading frame 63	1	1	0	1	1	1	1	1	1	1	9	3
80217	C10orf79	chromosome 10 open reading frame 79	1	0	0	1	1	1	1	1	1	0	7	3
54777	C10orf92	chromosome 10 open reading frame 92	1	1	NA	0	0	1	1	1	1	0	6	3
56673	C11orf16	chromosome 11 open reading frame 16	0	0	0	0	0	1	1	1	1	0	4	2
56912	C11orf60	chromosome 11 open reading frame 60	1	0	0	0	1	1	1	1	1	1	7	3
79864	C11orf63	chromosome 11 open reading frame 63	0	0	0	0	1	0	0	1	1	1	4	2
220004	C11orf66	chromosome 11 open reading frame 66	1	1	NA	NA	0	1	1	0	0	1	5	3
85016	C11orf70	chromosome 11 open reading frame 70	1	1	1	1	1	1	1	1	1	1	10	3
119710	C11orf74	chromosome 11 open reading frame 74	0	0	0	0	1	1	0	1	1	1	5	2
399949	C11orf88	chromosome 11 open reading frame 88	1	1	NA	1	1	1	1	1	1	1	9	3
387882	C12orf75	chromosome 12 open reading frame 75	0	0	NA	0	1	1	1	1	1	0	5	2
122046	C13orf26	chromosome 13 open reading frame 26	1	0	0	1	0	1	0	1	0	0	4	2
144809	C13orf30	chromosome 13 open reading frame 30	1	1	1	1	1	1	1	1	1	1	10	3
84520	C14orf142	chromosome 14 open reading frame 142	0	0	0	0	1	1	0	1	1	0	4	2
112752	C14orf179	chromosome 14 open reading frame 179	1	0	0	0	1	1	0	0	1	0	4	3
80127	C14orf45	chromosome 14 open reading frame 45	1	1	0	1	1	1	1	1	1	0	8	3
145376	C14orf50	chromosome 14 open reading frame 50	0	1	0	0	1	1	0	1	1	0	5	3
122616	C14orf79	chromosome 14 open reading frame 79	1	0	0	0	1	1	0	0	1	0	4	3
161502	C15orf26	chromosome 15 open reading frame 26	1	0	1	1	1	1	1	1	1	0	8	3
123775	C16orf46	chromosome 16 open reading frame 46	0	0	0	0	0	1	1	1	1	1	5	2
92340	C17orf72	chromosome 17 open reading frame 72	NA	0	NA	NA	0	1	1	1	1	1	5	2
352909	C19orf51	chromosome 19 open reading frame 51	1	1	0	1	0	1	1	1	1	0	7	3
92749	C2orf39	chromosome 2 open reading frame 39	1	1	1	1	1	1	1	1	1	1	10	3
84417	C2orf40	chromosome 2 open reading frame 40	0	0	0	1	1	1	0	1	0	0	4	2
339778	C2orf70	chromosome 2 open reading frame 70	NA	1	NA	NA	1	0	0	1	1	0	4	3
129852	C2orf73	chromosome 2 open reading frame 73	1	0	NA	1	1	1	0	1	1	0	6	3
129881	C2orf77	chromosome 2 open reading frame 77	NA	1	NA	NA	1	1	1	1	1	1	7	3
55184	C20orf12	chromosome 20 open reading frame 12	1	0	NA	0	1	1	0	1	0	1	5	3
26074	C20orf26	chromosome 20 open reading frame 26	1	0	0	1	1	1	0	1	0	0	5	2
128602	C20orf85	chromosome 20 open reading frame 85	1	0	0	1	1	1	1	1	1	1	8	3
54058	C21orf58	chromosome 21 open reading frame 58	1	0	0	0	1	1	1	1	1	1	7	3
56683	C21orf59	chromosome 21 open reading frame 59	0	0	0	0	1	1	1	1	1	0	5	2
84645	C22orf23	chromosome 22 open reading frame 23	1	1	0	0	1	1	1	1	1	0	7	3
89876	C3orf15	chromosome 3 open reading frame 15	1	0	0	1	1	1	1	1	1	0	7	3
90288	C3orf25	chromosome 3 open reading frame 25	1	1	NA	1	0	1	1	1	1	0	7	3
255119	C4orf22	chromosome 4 open reading frame 22	1	1	0	0	1	1	1	1	1	1	8	3
134121	C5orf49	chromosome 5 open reading frame 49	NA	1	NA	NA	1	1	1	1	1	1	7	3
79747	C6orf103	chromosome 6 open reading frame 103	NA	0	NA	NA	0	1	1	1	1	1	5	2
168090	C6orf118	chromosome 6 open reading frame 118	0	1	0	1	1	1	1	1	1	0	7	3
154313	C6orf165	chromosome 6 open reading frame 165	1	1	NA	1	1	1	1	1	1	1	9	3
347744	C6orf52	chromosome 6 open reading frame 52	NA	0	NA	NA	1	1	1	1	1	0	5	2
80129	C6orf97	chromosome 6 open reading frame 97	1	1	0	1	0	1	1	1	1	1	8	3
136288	C7orf57	chromosome 7 open reading frame 57	NA	1	NA	NA	0	1	1	1	1	1	6	3
79846	C7orf63	chromosome 7 open reading frame 63	1	0	NA	1	1	1	0	1	1	0	6	3
84182	C7orf67	chromosome 7 open reading frame 67	1	0	0	1	0	0	0	1	1	0	4	3
116328	C8orf34	chromosome 8 open reading frame 34	0	0	0	0	1	1	0	1	1	1	5	2
203111	C8orf47	chromosome 8 open reading frame 47	0	0	0	0	1	1	1	0	1	1	5	2
414328	C9orf103	chromosome 9 open reading frame 103	0	1	NA	0	1	0	0	1	1	0	4	3
138162	C9orf116	chromosome 9 open reading frame 116	1	0	0	0	1	1	1	1	1	1	7	3
286207	C9orf117	chromosome 9 open reading frame 117	1	1	NA	NA	0	1	1	1	1	1	7	3
138255	C9orf135	chromosome 9 open reading frame 135	1	0	NA	NA	1	1	1	1	1	1	7	3
84688	C9orf24	chromosome 9 open reading frame 24	1	0	1	0	1	1	1	1	1	1	8	3
11092	C9orf9	chromosome 9 open reading frame 9	1	0	0	0	0	1	1	1	0	0	4	2
158067	C9orf98	chromosome 9 open reading frame 98	1	1	0	0	0	1	1	1	1	0	6	3
139212	CXorf41	chromosome X open reading frame 41	1	1	0	1	1	1	1	1	1	1	9	3
23059	CLUAP1	clusterin associated protein 1	0	0	0	0	0	1	1	1	1	0	4	2
26292	MYCBP	c-myc binding protein	0	0	0	NA	1	1	1	1	1	1	6	2
57545	CC2D2A	coiled-coil and C2 domain containing 2A	NA	1	NA	NA	1	1	0	1	1	0	5	3
112942	CCDC104	coiled-coil domain containing 104	0	0	0	0	1	1	0	1	1	0	4	2
220136	CCDC11	coiled-coil domain containing 11	1	1	1	1	1	1	1	1	1	1	10	3
29070	CCDC113	coiled-coil domain containing 113	1	0	0	1	1	1	1	1	1	1	8	3
93233	CCDC114	coiled-coil domain containing 114	1	1	1	0	0	1	1	1	1	1	8	3
84229	CCDC135	coiled-coil domain containing 135	0	1	0	1	0	1	1	1	1	0	6	3
57639	CCDC146	coiled-coil domain containing 146	1	1	NA	1	1	1	1	1	1	1	9	3
159686	CCDC147	coiled-coil domain containing 147	0	0	NA	NA	1	1	1	1	1	1	6	2
115948	CCDC151	coiled-coil domain containing 151	1	0	0	0	0	1	1	1	1	1	6	3
283152	CCDC153	coiled-coil domain containing 153	1	1	NA	NA	1	1	1	1	1	1	8	3
149483	CCDC17	coiled-coil domain containing 17	0	0	NA	0	0	1	1	1	1	1	5	2
25790	CCDC19	coiled-coil domain containing 19	0	1	0	1	1	1	1	1	1	1	8	3
149473	CCDC24	coiled-coil domain containing 24	0	0	0	0	0	1	1	1	1	0	4	2
348807	CCDC37	coiled-coil domain containing 37	1	1	1	0	0	1	1	1	1	0	7	3
339829	CCDC39	coiled-coil domain containing 39	NA	1	NA	NA	1	1	1	1	1	0	6	3
55036	CCDC40	coiled-coil domain containing 40	NA	1	NA	0	1	0	0	1	1	0	4	3
51134	CCDC41	coiled-coil domain containing 41	1	0	0	0	1	0	0	1	1	1	5	3
160777	CCDC60	coiled-coil domain containing 60	1	1	0	1	0	1	1	1	0	0	6	2
85478	CCDC65	coiled-coil domain containing 65	1	1	0	1	0	1	1	1	1	1	8	3
159989	CCDC67	coiled-coil domain containing 67	0	0	0	1	0	1	1	1	1	0	5	3
124093	CCDC78	coiled-coil domain containing 78	0	1	NA	0	0	1	1	1	1	0	5	3
60494	CCDC81	coiled-coil domain containing 81	1	1	1	1	0	1	1	0	1	1	8	3
220388	CCDC89	coiled-coil domain containing 89	1	0	0	0	1	1	0	1	0	1	5	3
257236	CCDC96	coiled-coil domain containing 96	0	1	0	0	1	1	1	1	1	0	6	3
729	C6	complement component 6	0	0	0	0	1	1	1	0	1	1	5	2
1262	CNGA4	cyclic nucleotide gated channel alpha 4	NA	0	NA	NA	0	1	1	1	1	0	4	2
8900	CCNA1	cyclin A1	0	0	0	0	1	1	1	1	1	0	5	2
10309	CCNO	cyclin O	1	0	0	0	0	1	1	0	1	0	4	3
124637	CYB5D1	cytochrome b5 domain containing 1	0	0	0	1	1	0	0	1	1	1	5	3
199221	DZIP1L	DAZ interacting protein 1-like	NA	1	0	0	0	1	0	1	1	0	4	3
9666	DZIP3	DAZ interacting protein 3, zinc finger	0	0	0	0	1	1	1	1	1	1	6	2
25911	DPCD	deleted in a mouse model of primary ciliary dyskinesia	0	0	0	0	1	1	1	1	1	0	5	2
9940	DLEC1	deleted in lung and esophageal cancer 1	1	1	NA	1	0	1	1	1	1	0	7	3
55466	DNAJA4	DnaJ (Hsp40) homolog, subfamily A, member 4	0	0	0	0	1	1	0	1	1	0	4	2
374407	DNAJB13	DnaJ (Hsp40) related, subfamily B, member 13	1	0	0	0	0	1	1	1	1	0	5	3
51473	DCDC2	doublecortin domain containing 2	1	0	0	1	1	0	0	1	1	1	6	3
196296	DCDC5	doublecortin domain containing 5	0	1	NA	0	0	1	0	1	1	0	4	3
143241	DYDC1	DPY30 domain containing 1	1	0	0	0	1	1	0	1	1	1	6	3
84332	DYDC2	DPY30 domain containing 2	1	1	0	1	1	1	1	1	1	1	9	3
84661	DPY30	dpy-30 homolog (C. elegans)	0	0	0	0	1	1	0	1	1	0	4	2
8701	DNAH11	dynein, axonemal, heavy chain 11	0	1	0	1	0	1	0	0	1	0	4	3
201625	DNAH12	dynein, axonemal, heavy chain 12	1	1	1	1	0	1	1	1	1	1	9	3
55567	DNAH3	dynein, axonemal, heavy chain 3	1	0	0	1	0	1	0	1	1	0	5	3
1767	DNAH5	dynein, axonemal, heavy chain 5	0	1	0	0	0	1	1	1	1	0	5	3
56171	DNAH7	dynein, axonemal, heavy chain 7	1	0	0	1	1	1	1	1	1	1	8	3
1770	DNAH9	dynein, axonemal, heavy chain 9	1	0	1	1	1	1	1	1	1	1	9	3
27019	DNAI1	dynein, axonemal, intermediate chain 1	1	1	1	1	0	1	1	1	1	0	8	3
64446	DNAI2	dynein, axonemal, intermediate chain 2	0	1	0	0	1	1	1	1	1	1	7	3
7802	DNALI1	dynein, axonemal, light intermediate chain 1	1	1	1	1	1	1	1	1	1	0	9	3
83657	DYNLRB2	dynein, light chain, roadblock-type 2	1	1	1	1	1	1	1	1	1	1	10	3
161582	DYX1C1	dyslexia susceptibility 1 candidate 1	0	1	0	0	1	1	1	1	1	0	6	3
79645	EFCAB1	EF-hand calcium binding domain 1	1	1	1	1	0	1	1	1	1	1	9	3
64800	EFCAB6	EF-hand calcium binding domain 6	1	0	0	0	1	1	0	1	1	0	5	3
114327	EFHC1	EF-hand domain (C-terminal) containing 1	1	0	0	1	0	1	1	1	1	1	7	3
80258	EFHC2	EF-hand domain (C-terminal) containing 2	1	0	0	1	1	1	1	1	1	0	7	3
151651	EFHB	EF-hand domain family, member B	1	1	0	0	1	1	1	1	1	1	8	3
2104	ESRRG	estrogen-related receptor gamma	0	0	0	NA	1	1	1	1	1	0	5	2
2138	EYA1	eyes absent homolog 1 (Drosophila)	1	0	0	0	1	1	1	0	0	0	4	2
90736	FAM104B	family with sequence similarity 104, member B	0	0	0	0	1	0	0	1	1	1	4	2
283726	FAM154B	family with sequence similarity 154, member B	1	0	NA	NA	1	1	1	1	1	1	7	3
79696	FAM164C	family with sequence similarity 164, member C	1	1	1	0	1	1	0	1	1	1	8	3
345757	FAM174A	family with sequence similarity 174, member A	0	0	0	0	1	0	1	0	1	1	4	2
165186	FAM179A	family with sequence similarity 179, member A	0	1	0	0	0	1	1	1	1	1	6	3
153643	FAM81B	family with sequence similarity 81, member B	1	0	0	1	1	1	1	1	1	1	8	3
55179	FAIM	Fas apoptotic inhibitory molecule	0	0	0	0	1	0	0	1	1	1	4	2
2172	FABP6	fatty acid binding protein 6, ileal	0	0	0	0	1	1	1	0	1	0	4	2
222235	FBXL13	F-box and leucine-rich repeat protein 13	1	0	0	1	1	1	0	1	0	0	5	2
84261	FBXW9	F-box and WD repeat domain containing 9	1	0	0	0	0	1	1	1	0	0	4	2
201456	FBXO15	F-box protein 15	1	1	1	0	1	1	1	1	1	1	9	3
92565	FANK1	fibronectin type III and ankyrin repeat domains 1	1	1	1	1	0	1	1	1	1	1	9	3
405752	FSD1L	fibronectin type III and SPRY domain containing 1-like	NA	0	NA	NA	1	1	0	1	1	0	4	2
27145	FILIP1	filamin A interacting protein 1	1	0	0	0	1	0	0	1	0	1	4	3
401124	FLJ16686	FLJ16686 protein	NA	0	NA	NA	0	1	1	1	1	0	4	2
2302	FOXJ1	forkhead box J1	1	1	1	1	0	1	1	1	1	0	8	3
114827	FHAD1	forkhead-associated (FHA) phosphopeptide binding domain 1	NA	1	NA	NA	1	1	0	1	1	0	5	3
79411	GLB1L	galactosidase, beta 1-like	1	0	0	1	0	1	0	1	1	1	6	3
89944	GLB1L2	galactosidase, beta 1-like 2	0	0	0	1	0	0	1	1	0	1	4	3
55830	GLT8D1	glycosyltransferase 8 domain containing 1	0	0	0	0	1	0	0	1	1	1	4	2
196996	GRAMD2	GRAM domain containing 2	1	0	NA	NA	1	0	0	1	1	0	4	3
2766	GMPR	guanosine monophosphate reductase	1	0	1	1	0	0	0	0	1	0	4	2
3320	HSP90AA1	heat shock protein 90kDa alpha (cytosolic), class A member 1	0	0	0	0	1	0	0	1	1	1	4	2
51668	HSPB11	heat shock protein family B (small), member 11	0	0	0	0	1	1	0	1	1	1	5	2
80201	HKDC1	hexokinase domain containing 1	1	1	0	1	0	0	0	0	1	0	4	2
3017	HIST1H2BD	histone cluster 1, H2bd	0	0	0	0	1	1	0	0	1	1	4	2
54979	HRASLS2	HRAS-like suppressor 2	0	0	0	0	0	1	0	1	1	1	4	2
54768	HYDIN	hydrocephalus inducing homolog (mouse)	0	1	0	1	0	1	1	1	0	1	6	3
80157	FLJ21511	hypothetical protein FLJ21511	0	0	0	0	1	1	1	1	1	1	6	2
222256	FLJ23834	hypothetical protein FLJ23834	0	1	0	0	0	1	1	1	1	1	6	3
90835	LOC90835	hypothetical protein LOC90835	0	0	NA	NA	1	1	1	1	1	1	6	2
3550	IK	IK cytokine, down-regulator of HLA II	0	0	0	0	1	1	1	1	1	1	6	2
3568	IL5RA	interleukin 5 receptor, alpha	0	0	0	1	1	0	0	1	1	0	4	3
26160	IFT172	intraflagellar transport 172 homolog (Chlamydomonas)	0	0	NA	1	0	1	1	1	1	0	5	3
8100	IFT88	intraflagellar transport 88 homolog (Chlamydomonas)	0	0	0	0	1	1	0	1	1	1	5	2
154865	IQUB	IQ motif and ubiquitin domain containing	1	0	0	1	1	1	1	1	1	0	7	3
115811	IQCD	IQ motif containing D	1	0	0	0	1	1	1	1	1	1	7	3
84223	IQCG	IQ motif containing G	1	1	1	1	1	1	1	1	1	1	10	3
64799	IQCH	IQ motif containing H	0	1	0	0	1	1	0	1	1	1	6	3
124152	IQCK	IQ motif containing K	0	0	0	1	1	1	0	1	1	1	6	3
83473	KATNAL2	katanin p60 subunit A-like 2	0	0	NA	1	1	1	0	1	0	0	4	2
126823	KLHDC9	kelch domain containing 9	0	0	NA	0	1	1	1	1	1	1	6	2
90293	KLHL13	kelch-like 13 (Drosophila)	0	0	0	0	1	1	1	1	0	1	5	2
114792	KLHL32	kelch-like 32 (Drosophila)	0	0	0	0	1	1	1	1	1	0	5	2
9856	KIAA0319	KIAA0319	0	0	0	0	0	1	1	1	1	1	5	2
23247	KIAA0556	KIAA0556	0	0	NA	NA	0	1	1	1	1	1	5	2
57562	KIAA1377	KIAA1377	0	0	NA	NA	0	1	1	1	1	0	4	2
57577	KIAA1407	KIAA1407	1	0	0	1	0	1	0	1	0	1	5	3
57653	KIAA1529	KIAA1529	0	1	NA	NA	0	1	1	1	1	0	5	3
55605	KIF21A	kinesin family member 21A	0	0	0	0	0	1	1	1	1	1	5	2
221458	KIF6	kinesin family member 6	0	0	0	1	1	1	0	0	1	0	4	3
64147	KIF9	kinesin family member 9	0	0	NA	1	1	1	0	1	1	0	5	3
167691	LCA5	Leber congenital amaurosis 5	0	0	0	0	1	1	1	1	0	1	5	2
150082	LCA5L	Leber congenital amaurosis 5-like	1	1	0	1	1	1	1	1	1	1	9	3
474354	LRRC18	leucine rich repeat containing 18	1	0	NA	0	1	1	1	1	1	0	6	3
10233	LRRC23	leucine rich repeat containing 23	1	0	0	1	0	1	1	0	1	1	6	3
151827	LRRC34	leucine rich repeat containing 34	1	1	0	1	1	1	1	1	1	0	8	3
254050	LRRC43	leucine rich repeat containing 43	1	0	0	0	0	1	1	1	1	0	5	3
90506	LRRC46	leucine rich repeat containing 46	1	1	1	1	1	1	1	1	1	1	10	3
83450	LRRC48	leucine rich repeat containing 48	1	1	0	1	1	1	1	1	1	0	8	3
123872	LRRC50	leucine rich repeat containing 50	1	1	0	1	0	1	0	1	1	1	7	3
23639	LRRC6	leucine rich repeat containing 6	1	0	0	0	1	1	1	1	1	0	6	3
220074	LRTOMT	leucine rich transmembrane and 0-methyltransferase domain containing	1	0	0	1	0	1	1	1	1	1	7	3
54585	LZTFL1	leucine zipper transcription factor-like 1	0	0	0	0	1	1	0	1	1	1	5	2
136332	LRGUK	leucine-rich repeats and guanylate kinase domain containing	1	1	0	0	1	1	0	1	1	0	6	3
84125	LRRIQ1	leucine-rich repeats and IQ motif containing 1	1	1	NA	1	0	1	0	0	1	0	5	3
127255	LRRIQ3	leucine-rich repeats and IQ motif containing 3	0	0	NA	0	1	1	0	1	1	0	4	2
55805	LRP2BP	LRP2 binding protein	1	0	0	1	1	1	1	1	1	0	7	3
23566	LPAR3	lysophosphatidic acid receptor 3	1	1	0	0	1	1	0	0	1	0	5	3
130752	MDH1B	malate dehydrogenase 1B, NAD (soluble)	1	0	NA	1	1	1	1	1	1	1	8	3
4117	MAK	male germ cell-associated kinase	1	0	0	1	1	0	0	1	1	0	5	3
56890	MDM1	Mdm1 nuclear protein homolog (mouse)	0	1	0	0	1	1	0	1	0	1	5	3
55329	MNS1	meiosis-specific nuclear structural 1	1	1	0	1	1	1	1	1	1	1	9	3
162333	MARCH10	membrane-associated ring finger (C3HC4) 10	0	0	0	1	0	1	0	1	1	0	4	3
83661	MS4A8B	membrane-spanning 4-domains, subfamily A, member 8B	0	0	0	0	1	1	1	1	1	1	6	2
4135	MAP6	microtubule-associated protein 6	0	0	NA	0	1	1	1	1	0	1	5	2
79884	MAP9	microtubule-associated protein 9	0	0	NA	0	1	1	0	1	1	0	4	2
4285	MIPEP	mitochondrial intermediate peptidase	0	0	0	0	1	1	1	1	1	0	5	2
283385	MORN3	MORN repeat containing 3	1	0	0	0	1	1	0	1	0	0	4	2
254956	MORN5	MORN repeat containing 5	1	1	1	1	1	1	1	1	1	1	10	3
84073	MYCBPAP	MYCBP associated protein	0	0	0	0	1	1	1	0	1	1	5	2
4291	MLF1	myeloid leukemia factor 1	0	0	0	1	1	0	0	1	1	0	4	3
4753	NELL2	NEL-like 2 (chicken)	0	0	0	0	1	1	1	0	0	1	4	2
4867	NPHP1	nephronophthisis 1 (juvenile)	1	0	0	1	1	1	0	1	1	0	6	3
152110	NEK10	NIMA (never in mitosis gene a)- related kinase 10	0	0	NA	NA	1	1	1	1	1	0	5	2
79858	NEK11	NIMA (never in mitosis gene a)- related kinase 11	1	0	1	1	1	1	1	1	1	1	9	3
79730	NSUN7	NOL1/NOP2/Sun domain family, member 7	1	0	0	0	0	1	0	1	0	1	4	3
8382	NME5	non-metastatic cells 5, protein expressed in (nucleoside-diphosphate kinase)	0	0	0	1	1	1	1	1	1	1	7	3
29922	NME7	non-metastatic cells 7, protein expressed in (nucleoside-diphosphate kinase)	0	0	0	0	1	1	1	1	1	0	5	2
284485	NCRNA00166	non-protein coding RNA 166	NA	0	NA	NA	1	1	1	1	1	1	6	2
54830	NUP62CL	nucleoporin 62kDa C-terminal like	1	1	0	0	1	1	1	1	1	0	7	3
440836	ODF3B	outer dense fiber of sperm tails 3B	0	1	NA	NA	0	1	1	1	1	0	5	3
135138	PACRG	PARK2 co-regulated	0	0	0	0	1	1	1	1	1	1	6	2
285755	PPIL6	peptidylprolyl isomerase (cyclophilin)-like 6	1	1	0	NA	1	1	1	1	1	1	8	3
55825	PECR	peroxisomal trans-2-enoyl-CoA reductase	0	0	0	0	1	0	0	1	1	1	4	2
64065	PERP	PERP, TP53 apoptosis effector	0	0	0	0	0	1	1	0	1	1	4	2
23007	PLCH1	phospholipase C, eta 1	0	0	NA	NA	1	0	0	1	1	1	4	2
120379	PIH1D2	PIH1 domain containing 2	1	0	0	1	1	1	1	1	1	0	7	3
283518	KCNRG	potassium channel regulator	1	0	0	0	1	1	1	1	1	0	6	3
10242	KCNMB2	potassium large conductance calcium-activated channel, subfamily M, beta member 2	0	0	0	0	1	1	1	0	1	0	4	2
3753	KCNE1	potassium voltage-gated channel, Isk-related family, member 1	NA	0	0	0	1	1	1	1	1	1	6	2
5858	PZP	pregnancy-zone protein	1	1	1	0	1	1	0	0	0	0	5	2
200373	hCG_17324	primary ciliary dyskinesia protein 1	1	0	NA	NA	1	1	0	1	1	1	6	3
8842	PROM1	prominin 1	0	1	0	0	1	1	1	0	0	0	4	2
10728	PTGES3	prostaglandin E synthase 3 (cytosolic)	0	0	0	NA	1	1	0	1	1	1	5	2
81706	PPP1R14C	protein phosphatase 1, regulatory (inhibitor) subunit 14C	0	0	0	0	1	1	1	0	1	1	5	2
84988	PPP1R16A	protein phosphatase 1, regulatory (inhibitor) subunit 16A	1	0	0	0	0	0	1	1	0	1	4	3
22843	PPM1E	protein phosphatase 1E (PP2C domain containing)	0	0	0	0	1	1	1	1	1	1	6	2
11122	PTPRT	protein tyrosine phosphatase, receptor type, T	0	0	0	0	1	1	1	0	1	1	5	2
64792	RABL5	RAB, member RAS oncogene family-like 5	0	0	0	0	1	1	1	1	0	1	5	2
9609	RAB36	RAB36, member RAS oncogene family	1	0	0	1	0	1	1	1	1	0	6	3
89765	RSPH1	radial spoke head 1 homolog (Chlamydomonas)	1	1	1	1	1	1	1	1	1	1	10	3
345895	RSPH4A	radial spoke head 4 homolog A (Chlamydomonas)	1	0	NA	NA	0	1	1	1	1	0	5	3
221421	RSPH9	radial spoke head 9 homolog (Chlamydomonas)	1	0	0	0	1	1	1	1	1	0	6	3
26166	RGS22	regulator of G-protein signaling 22	1	1	0	1	1	1	1	1	1	0	8	3
5990	RFX2	regulatory factor X, 2 (influences HLA class II expression)	1	1	0	0	0	0	0	1	1	0	4	3
5991	RFX3	regulatory factor X, 3 (influences HLA class II expression)	0	0	0	0	1	1	0	1	1	0	4	2
5891	RAGE	renal tumor antigen	1	1	0	0	1	1	0	1	1	1	7	3
6103	RPGR	retinitis pigmentosa GTPase regulator	0	0	0	1	1	0	0	1	1	0	4	3
27156	RTDR1	rhabdoid tumor deletion region gene 1	1	0	0	0	1	1	1	1	1	0	6	3
93663	ARHGAP18	Rho GTPase activating protein 18	0	0	0	0	1	0	0	1	1	1	4	2
158787	RIBC1	RIB43A domain with coiled-coils 1	0	1	0	1	1	1	1	1	1	0	7	3
26150	RIBC2	RIB43A domain with coiled-coils 2	1	0	0	1	1	1	1	1	1	0	7	3
64080	RBKS	ribokinase	0	0	0	0	1	1	0	1	1	0	4	2
10557	RPP38	ribonuclease P/MRP 38kDa subunit	0	0	0	0	1	1	0	1	1	0	4	2
282996	RBM20	RNA binding motif protein 20	NA	0	NA	NA	1	1	0	0	1	1	4	2
83853	ROPN1L	ropporin 1-like	1	1	1	1	1	1	1	1	1	0	9	3
23322	RPGRIP1L	RPGRIP1-like	0	0	NA	NA	1	1	1	1	0	1	5	2
146857	SLFN13	schlafen family member 13	0	0	0	1	0	1	1	1	0	0	4	2
4246	SCGB2A1	secretoglobin, family 2A, member 1	1	0	0	0	0	1	1	1	0	1	5	3
65975	STK33	serine/threonine kinase 33	1	0	0	0	1	1	1	1	1	0	6	3
5276	SERPINI2	serpin peptidase inhibitor, clade I (pancpin), member 2	0	1	0	0	0	1	1	1	1	0	5	3
9901	SRGAP3	SLIT-ROBO Rho GTPase activating protein 3	0	0	0	0	0	1	1	1	1	1	5	2
6583	SLC22A4	solute carrier family 22 (organic cation/ergothioneine transporter), member 4	0	0	0	1	0	1	1	1	0	1	5	3
9963	SLC23A1	solute carrier family 23 (nucleobase transporters), member 1	0	0	0	0	0	0	1	1	1	1	4	2
11001	SLC27A2	solute carrier family 27 (fatty acid transporter), member 2	0	0	0	0	0	1	1	0	1	1	4	2
6674	SPAG1	sperm associated antigen 1	0	1	0	1	0	1	0	1	1	0	5	3
79582	SPAG16	sperm associated antigen 16	0	0	0	0	1	1	0	1	1	1	5	2
200162	SPAG17	sperm associated antigen 17	1	1	NA	1	0	1	1	1	1	0	7	3
9576	SPAG6	sperm associated antigen 6	1	0	1	1	1	1	1	1	0	1	8	3
26206	SPAG8	sperm associated antigen 8	1	1	1	0	0	1	1	1	1	0	7	3
53340	SPA17	sperm autoantigenic protein 17	1	0	0	1	1	1	1	1	1	1	8	3
25876	SPEF1	sperm flagellar 1	1	0	0	0	0	1	1	1	1	0	5	3
79925	SPEF2	sperm flagellar 2	1	0	NA	1	1	1	1	1	1	1	8	3
128153	SPATA17	spermatogenesis associated 17	1	1	0	1	1	1	1	1	1	0	8	3
132671	SPATA18	spermatogenesis associated 18 homolog (rat)	1	1	1	1	1	1	1	1	1	1	10	3
132851	SPATA4	spermatogenesis associated 4	1	0	0	1	1	1	1	1	1	1	8	3
54558	SPATA6	spermatogenesis associated 6	0	0	0	0	1	1	0	1	1	1	5	2
221409	SPATS1	spermatogenesis associated, serine-rich 1	1	0	0	NA	1	1	1	1	1	0	6	3
6716	SRD5A2	steroid-5-alpha-reductase, alpha polypeptide 2 (3-oxo-5 alpha-steroid delta 4-dehydrogenase alpha 2)	0	0	0	0	1	1	1	1	1	1	6	2
161003	STOML3	stomatin (EPB72)-like 3	1	1	0	1	0	1	1	1	1	0	7	3
219736	STOX1	storkhead box 1	0	0	0	0	1	1	1	1	1	1	6	2
94120	SYTL3	synaptotagmin-like 3	0	0	NA	NA	1	0	0	1	1	1	4	2
9627	SNCAIP	synuclein, alpha interacting protein	1	1	0	1	1	1	0	0	0	0	5	2
200132	TCTEX1D1	Tctex1 domain containing 1	1	1	1	1	1	1	1	1	0	1	9	3
255758	TCTEX1D2	Tctex1 domain containing 2	0	0	NA	NA	1	1	1	1	1	0	5	2
79600	TCTN1	tectonic family member 1	1	0	0	1	1	1	0	1	1	1	7	3
83659	TEKT1	tektin 1	1	1	1	1	1	1	1	1	1	0	9	3
27285	TEKT2	tektin 2 (testicular)	1	1	0	0	1	1	1	1	1	1	8	3
64518	TEKT3	tektin 3	1	0	0	0	1	1	1	0	1	0	5	3
374618	TEX9	testis expressed 9	1	1	0	0	1	1	0	0	1	0	5	3
80705	TSGA10	testis specific, 10	0	0	0	1	0	1	1	1	1	1	6	3
95681	TSGA14	testis specific, 14	0	0	0	0	1	0	1	1	1	0	4	2
7105	TSPAN6	tetraspanin 6	1	0	0	0	0	1	1	0	0	1	4	3
118491	TTC18	tetratricopeptide repeat domain 18	1	1	1	1	0	1	1	1	1	1	9	3
199223	TTC21A	tetratricopeptide repeat domain 21A	1	1	0	NA	0	1	1	1	1	1	7	3
83538	TTC25	tetratricopeptide repeat domain 25	1	0	1	1	1	1	1	1	1	1	9	3
79989	TTC26	tetratricopeptide repeat domain 26	0	0	0	1	1	1	0	1	1	0	5	3
83894	TTC29	tetratricopeptide repeat domain 29	1	1	1	1	1	1	1	1	1	1	10	3
92104	TTC30A	tetratricopeptide repeat domain 30A	0	0	0	1	1	0	0	1	1	1	5	3
150737	TTC30B	tetratricopeptide repeat domain 30B	1	0	0	1	1	1	0	1	1	0	6	3
201798	TIGD4	tigger transposable element derived 4	0	0	0	0	1	1	0	1	0	1	4	2
26146	TRAF3IP1	TNF receptor-associated factor 3 interacting protein 1	0	1	0	0	1	1	0	1	1	0	5	3
7225	TRPC6	transient receptor potential cation channel, subfamily C, member 6	1	0	0	1	1	0	0	0	0	1	4	3
55815	TSNAXIP1	translin-associated factor X interacting protein 1	1	1	0	1	0	1	1	1	1	1	8	3
257062	TMEM146	transmembrane protein 146	1	1	0	0	1	1	1	1	1	1	8	3
200728	TMEM17	transmembrane protein 17	0	0	0	0	1	1	0	1	1	1	5	2
147744	TMEM190	transmembrane protein 190	1	0	0	0	0	1	1	1	1	0	5	3
83604	TMEM47	transmembrane protein 47	1	0	0	0	1	0	0	1	0	1	4	3
91147	TMEM67	transmembrane protein 67	1	0	0	1	1	1	0	0	0	1	5	3
7485	WRB	tryptophan rich basic protein	0	0	0	0	1	1	0	1	1	1	5	2
51673	TPPP3	tubulin polymerization-promoting protein family member 3	0	0	0	1	0	1	1	1	1	1	6	3
254173	TTLL10	tubulin tyrosine ligase-like family, member 10	1	0	0	0	0	1	0	1	1	0	4	3
284076	TTLL6	tubulin tyrosine ligase-like family, member 6	0	0	0	0	1	0	1	1	0	1	4	2
164395	TTLL9	tubulin tyrosine ligase-like family, member 9	1	0	NA	NA	1	1	1	1	0	0	5	2
126282	TNFAIP8L1	tumor necrosis factor, alpha-induced protein 8-like 1	0	0	0	0	1	1	0	1	1	1	5	2
51506	UFC1	ubiquitin-fold modifier conjugating enzyme 1	0	0	0	0	1	1	0	1	1	1	5	2
127733	UBXN10	UBX domain protein 10	0	1	0	1	1	1	1	1	1	1	8	3
84747	UNC119B	unc-119 homolog B (C. elegans)	NA	0	NA	0	0	1	1	1	1	1	5	2
54986	ULK4	unc-51-like kinase 4 (C. elegans)	NA	0	0	1	1	0	0	1	0	1	4	3
4602	MYB	v-myb myeloblastosis viral oncogene homolog (avian)	1	0	0	0	0	1	1	1	1	1	6	3
146177	VWA3A	von Willebrand factor A domain containing 3A	NA	1	NA	1	0	1	0	1	1	1	6	3
200403	VWA3B	von Willebrand factor A domain containing 3B	0	1	0	1	0	1	1	1	1	0	6	3
146845	WDR16	WD repeat domain 16	1	1	1	1	1	1	1	1	1	1	10	3
57728	WDR19	WD repeat domain 19	1	0	0	0	1	1	0	1	0	0	4	2
114987	WDR31	WD repeat domain 31	0	0	0	1	0	1	1	1	0	0	4	2
151790	WDR49	WD repeat domain 49	1	1	1	0	1	1	1	1	1	1	9	3
55779	WDR52	WD repeat domain 52	0	0	0	1	0	1	1	1	0	1	5	3
84058	WDR54	WD repeat domain 54	0	0	0	0	0	1	1	1	1	1	5	2
126820	WDR63	WD repeat domain 63	1	1	1	1	1	1	1	1	1	1	10	3
144406	WDR66	WD repeat domain 66	1	1	1	1	1	1	1	1	1	1	10	3
164781	WDR69	WD repeat domain 69	1	0	0	1	1	1	1	1	1	1	8	3
79819	WDR78	WD repeat domain 78	1	0	0	1	1	1	1	1	1	1	8	3
56964	WDR93	WD repeat domain 93	1	0	0	1	0	1	0	0	1	1	5	3
7504	XK	X-linked Kx blood group (McLeod syndrome)	0	0	0	0	1	0	1	1	1	1	5	2
80122	YSK4	YSK4 Sps1/Ste20-related kinase homolog (S. cerevisiae)	1	1	0	1	1	1	1	1	1	0	8	3
7568	ZNF20	zinc finger protein 20	1	0	0	0	1	1	0	1	0	0	4	2
133923	ZNF474	zinc finger protein 474	0	1	NA	1	1	1	1	1	1	0	7	3
79740	ZBBX	zinc finger, B-box domain containing	1	1	0	1	0	1	1	1	1	1	8	3
51364	ZMYND10	zinc finger, MYND-type containing 10	1	1	1	1	0	1	1	1	1	1	9	3
84217	ZMYND12	zinc finger, MYND-type containing 12	1	1	0	1	1	1	1	1	1	1	9	3

## Sheet: Rest of the genes
GeneID	Symbol	Name	Brain				Airways				Reproductive		Total positive datasets	Tissues
			GSE15745 (pons)	GSE11882 (hippocampus)	GSE15222	GSE13344	GSE13933	GSE19188	GSE18842	GSE5264	GSE12446	GSE10971
56895	AGPAT4	1-acylglycerol-3-phosphate O-acyltransferase 4 (lysophosphatidic acid acyltransferase, delta)	0	0	0	0	0	0	0	1	1	0	2	2
55326	AGPAT5	1-acylglycerol-3-phosphate O-acyltransferase 5 (lysophosphatidic acid acyltransferase, epsilon)	0	0	0	0	1	0	0	0	0	0	1	1
84680	ACCS	1-aminocyclopropane-1-carboxylate synthase homolog (Arabidopsis)(non-functional)	0	0	0	0	0	0	0	1	0	0	1	1
26061	HACL1	2-hydroxyacyl-CoA lyase 1	0	0	0	0	1	0	0	0	0	0	1	1
79676	OGFOD2	2-oxoglutarate and iron-dependent oxygenase domain containing 2	0	0	0	0	0	0	0	1	0	0	1	1
3155	HMGCL	3-hydroxymethyl-3-methylglutaryl-Coenzyme A lyase	0	0	0	0	0	0	0	0	1	0	1	1
9061	PAPSS1	3-phosphoadenosine 5-phosphosulfate synthase 1	0	0	0	0	0	0	0	1	0	1	2	2
5170	PDPK1	3-phosphoinositide dependent protein kinase-1	0	0	0	0	0	0	0	1	0	0	1	1
18	ABAT	4-aminobutyrate aminotransferase	1	0	0	0	0	0	0	0	0	0	1	1
10588	MTHFS	5,10-methenyltetrahydrofolate synthetase (5-formyltetrahydrofolate cyclo-ligase)	0	0	0	0	1	0	0	0	0	0	1	1
3360	HTR4	5-hydroxytryptamine (serotonin) receptor 4	0	0	0	1	0	0	0	0	0	0	1	1
221294	NT5DC1	5-nucleotidase domain containing 1	0	0	0	0	0	0	0	1	0	0	1	1
64943	NT5DC2	5-nucleotidase domain containing 2	1	1	0	0	0	0	0	0	0	0	2	1
22978	NT5C2	5-nucleotidase, cytosolic II	0	0	0	0	0	0	0	1	0	0	1	1
5208	PFKFB2	6-phosphofructo-2-kinase/fructose-2,6-biphosphatase 2	0	0	0	1	0	0	0	0	0	0	1	1
5209	PFKFB3	6-phosphofructo-2-kinase/fructose-2,6-biphosphatase 3	0	0	0	0	0	0	0	0	0	1	1	1
10142	AKAP9	A kinase (PRKA) anchor protein (yotiao) 9	0	0	NA	0	0	0	0	1	0	0	1	1
10566	AKAP3	A kinase (PRKA) anchor protein 3	0	0	0	1	1	0	0	0	0	0	2	2
9472	AKAP6	A kinase (PRKA) anchor protein 6	0	0	0	0	1	0	0	0	0	0	1	1
9465	AKAP7	A kinase (PRKA) anchor protein 7	0	0	0	0	1	0	0	0	1	0	2	2
54806	AHI1	Abelson helper integration site 1	0	0	0	0	1	0	0	1	0	0	2	1
145447	ABHD12B	abhydrolase domain containing 12B	0	0	0	0	1	0	0	1	0	0	2	1
25864	ABHD14A	abhydrolase domain containing 14A	0	0	NA	NA	0	0	0	1	0	0	1	1
171586	ABHD3	abhydrolase domain containing 3	0	0	0	0	0	0	0	0	1	0	1	1
57406	ABHD6	abhydrolase domain containing 6	0	0	0	0	1	0	0	0	0	0	1	1
10152	ABI2	abl interactor 2	0	0	0	0	1	0	0	0	0	0	1	1
28	ABO	ABO blood group (transferase A, alpha 1-3-N-acetylgalactosaminyltransferase; transferase B, alpha 1-3-galactosyltransferase)	0	0	0	0	0	0	0	1	0	0	1	1
10449	ACAA2	acetyl-Coenzyme A acyltransferase 2	0	0	0	0	1	0	0	0	0	0	1	1
52	ACP1	acid phosphatase 1, soluble	0	0	0	NA	1	0	0	0	0	0	1	1
134265	AFAP1L1	actin filament associated protein 1-like 1	0	0	NA	0	0	0	0	0	0	1	1	1
467	ATF3	activating transcription factor 3	0	0	0	0	0	0	0	1	0	0	1	1
11016	ATF7	activating transcription factor 7	0	0	0	0	1	0	0	0	0	0	1	1
80063	ATF7IP2	activating transcription factor 7 interacting protein 2	0	0	0	0	1	1	0	0	0	0	2	1
90	ACVR1	activin A receptor, type I	0	0	0	0	1	0	0	0	0	1	2	2
2180	ACSL1	acyl-CoA synthetase long-chain family member 1	0	0	0	1	0	0	0	0	0	0	1	1
51703	ACSL5	acyl-CoA synthetase long-chain family member 5	0	0	0	1	0	0	0	0	0	0	1	1
84129	ACAD11	acyl-Coenzyme A dehydrogenase family, member 11	0	0	0	0	1	0	0	1	1	0	3	2
33	ACADL	acyl-Coenzyme A dehydrogenase, long chain	0	0	0	0	1	0	0	0	0	0	1	1
98	ACYP2	acylphosphatase 2, muscle type	0	0	0	0	0	0	0	1	0	0	1	1
53616	ADAM22	ADAM metallopeptidase domain 22	0	0	0	0	0	0	0	0	1	0	1	1
170690	ADAMTS16	ADAM metallopeptidase with thrombospondin type 1 motif, 16	0	0	0	1	0	0	0	0	0	0	1	1
9508	ADAMTS3	ADAM metallopeptidase with thrombospondin type 1 motif, 3	0	0	0	1	0	0	0	0	0	0	1	1
11095	ADAMTS8	ADAM metallopeptidase with thrombospondin type 1 motif, 8	0	0	0	0	1	0	0	0	0	0	1	1
55198	APPL2	adaptor protein, phosphotyrosine interaction, PH domain and leucine zipper containing 2	0	0	0	0	0	1	0	0	0	0	1	1
10947	AP3M2	adaptor-related protein complex 3, mu 2 subunit	0	0	0	0	1	0	0	0	1	0	2	2
9179	AP4M1	adaptor-related protein complex 4, mu 1 subunit	0	0	0	0	0	0	0	1	0	0	1	1
11154	AP4S1	adaptor-related protein complex 4, sigma 1 subunit	0	0	0	0	1	0	0	0	0	0	1	1
324	APC	adenomatous polyposis coli	0	0	0	1	0	0	0	0	0	0	1	1
113179	ADAT3	adenosine deaminase, tRNA-specific 3, TAD3 homolog (S. cerevisiae)	0	0	NA	NA	0	0	0	1	0	0	1	1
272	AMPD3	adenosine monophosphate deaminase (isoform E)	0	0	0	0	1	0	0	0	0	0	1	1
108	ADCY2	adenylate cyclase 2 (brain)	0	0	0	0	0	0	0	0	1	0	1	1
117	ADCYAP1R1	adenylate cyclase activating polypeptide 1 (pituitary) receptor type I	0	0	0	0	0	0	0	0	1	0	1	1
26289	AK5	adenylate kinase 5	0	0	0	1	0	0	0	0	0	0	1	1
221264	AKD2	adenylate kinase domain containing 2	0	0	0	0	1	0	0	1	1	0	3	2
122622	ADSSL1	adenylosuccinate synthase like 1	0	0	0	0	0	0	1	0	0	0	1	1
200894	ARL13B	ADP-ribosylation factor-like 13B	0	0	0	0	1	0	0	1	0	0	2	1
403	ARL3	ADP-ribosylation factor-like 3	0	0	0	0	0	0	0	0	0	1	1	1
54936	ADPRHL2	ADP-ribosylhydrolase like 2	0	0	0	0	0	0	0	0	0	1	1	1
157	ADRBK2	adrenergic, beta, receptor kinase 2	0	0	0	0	1	0	0	0	0	0	1	1
10677	AVIL	advillin	0	0	0	1	0	0	0	0	0	0	1	1
165	AEBP1	AE binding protein 1	1	0	0	0	0	0	0	0	0	0	1	1
10598	AHSA1	AHA1, activator of heat shock 90kDa protein ATPase homolog 1 (yeast)	0	0	0	0	1	0	0	1	0	0	2	1
126	ADH1C	alcohol dehydrogenase 1C (class I), gamma polypeptide	0	0	0	0	0	1	0	0	0	0	1	1
131	ADH7	alcohol dehydrogenase 7 (class IV), mu or sigma polypeptide	NA	0	0	0	0	1	0	0	0	0	1	1
216	ALDH1A1	aldehyde dehydrogenase 1 family, member A1	0	0	0	0	0	1	0	0	0	0	1	1
221	ALDH3B1	aldehyde dehydrogenase 3 family, member B1	0	0	0	0	0	0	0	1	1	0	2	2
218	ALDH3A1	aldehyde dehydrogenase 3 family, memberA1	1	0	0	0	0	1	0	0	0	0	2	2
7915	ALDH5A1	aldehyde dehydrogenase 5 family, member A1	0	0	0	0	1	0	0	0	0	0	1	1
8644	AKR1C3	aldo-keto reductase family 1, member C3 (3-alpha hydroxysteroid dehydrogenase, type II)	0	0	0	0	0	0	0	0	0	1	1	1
8574	AKR7A2	aldo-keto reductase family 7, member A2 (aflatoxin aldehyde reductase)	0	0	0	0	0	0	0	1	0	0	1	1
250	ALPP	alkaline phosphatase, placental (Regan isozyme)	0	0	0	0	0	0	0	0	1	0	1	1
251	ALPPL2	alkaline phosphatase, placental-like 2	0	0	0	0	0	0	0	0	1	0	1	1
54890	ALKBH5	alkB, alkylation repair homolog 5 (E. coli)	0	0	0	0	0	0	0	1	0	0	1	1
259	AMBP	alpha-1-microglobulin/bikunin precursor	1	0	0	0	0	0	0	0	0	0	1	1
563	AZGP1	alpha-2-glycoprotein 1, zinc-binding	0	0	0	0	0	0	0	0	0	1	1	1
144568	A2ML1	alpha-2-macroglobulin-like 1	0	0	0	1	0	0	0	0	0	0	1	1
80216	ALPK1	alpha-kinase 1	NA	0	0	1	0	0	0	0	0	0	1	1
7840	ALMS1	Alstrom syndrome 1	0	0	0	0	0	0	0	1	1	0	2	2
200420	ALMS1P	Alstrom syndrome 1 pseudogene	0	0	NA	NA	0	0	0	0	0	1	1	1
221656	AOF1	amine oxidase (flavin containing) domain 1	0	0	NA	NA	0	0	0	1	0	0	1	1
275	AMT	aminomethyltransferase	0	1	0	0	0	0	0	1	0	0	2	2
322	APBB1	amyloid beta (A4) precursor protein-binding, family B, member 1 (Fe65)	0	0	0	0	0	0	0	0	0	1	1	1
93550	ANUBL1	AN1, ubiquitin-like, homolog (Xenopus laevis)	0	0	0	0	1	0	0	0	0	0	1	1
10393	ANAPC10	anaphase promoting complex subunit 10	0	0	0	0	1	0	0	0	0	0	1	1
29945	ANAPC4	anaphase promoting complex subunit 4	0	0	0	0	1	0	0	0	0	0	1	1
51433	ANAPC5	anaphase promoting complex subunit 5	0	0	0	0	0	0	0	1	0	0	1	1
55109	AGGF1	angiogenic factor with G patch and FHA domains 1	0	0	0	0	0	0	0	1	0	0	1	1
284	ANGPT1	angiopoietin 1	0	0	0	1	0	0	0	0	0	0	1	1
183	AGT	angiotensinogen (serpin peptidase inhibitor, clade A, member 8)	1	0	0	1	0	0	0	0	0	0	2	1
288	ANK3	ankyrin 3, node of Ranvier (ankyrin G)	0	0	0	0	0	0	0	1	0	0	1	1
51281	ANKMY1	ankyrin repeat and MYND domain containing 1	1	0	0	0	0	0	0	0	0	0	1	1
140462	ASB9	ankyrin repeat and SOCS box-containing 9	0	0	0	0	0	0	0	1	0	0	1	1
23294	ANKS1A	ankyrin repeat and sterile alpha motif domain containing 1A	0	0	0	0	0	0	0	1	0	0	1	1
55139	ANKZF1	ankyrin repeat and zinc finger domain containing 1	0	0	0	0	0	0	0	1	0	0	1	1
253650	ANKRD18A	ankyrin repeat domain 18A	0	0	0	0	0	0	0	1	0	0	1	1
22852	ANKRD26	ankyrin repeat domain 26	0	0	0	0	1	0	0	0	0	0	1	1
84079	ANKRD27	ankyrin repeat domain 27 (VPS9 domain)	0	0	0	0	0	0	0	1	0	0	1	1
84250	ANKRD32	ankyrin repeat domain 32	0	0	0	0	1	0	0	0	0	0	1	1
353322	ANKRD37	ankyrin repeat domain 37	0	0	0	0	1	0	0	1	0	0	2	1
51239	ANKRD39	ankyrin repeat domain 39	0	0	0	0	1	0	0	0	0	0	1	1
134548	ANKRD43	ankyrin repeat domain 43	0	0	0	0	1	0	0	0	1	1	3	2
63926	ANKRD5	ankyrin repeat domain 5	0	0	0	0	1	0	0	0	0	0	1	1
79998	ANKRD53	ankyrin repeat domain 53	0	0	0	0	0	0	0	1	0	0	1	1
129138	ANKRD54	ankyrin repeat domain 54	0	0	0	0	0	1	0	1	0	1	3	2
22881	ANKRD6	ankyrin repeat domain 6	0	0	NA	0	0	0	0	0	0	1	1	1
301	ANXA1	annexin A1	0	0	0	1	0	0	0	0	1	0	2	2
312	ANXA13	annexin A13	0	0	0	0	0	0	0	0	0	1	1	1
309	ANXA6	annexin A6	0	0	0	0	1	0	0	0	0	0	1	1
244	ANXA8L2	annexin A8-like 2	0	0	0	NA	0	0	0	0	1	0	1	1
50636	ANO7	anoctamin 7	0	0	NA	0	1	0	0	0	0	0	1	1
196394	AMN1	antagonist of mitotic exit network 1 homolog (S. cerevisiae)	0	0	0	0	1	0	0	0	0	0	1	1
10551	AGR2	anterior gradient homolog 2 (Xenopus laevis)	0	0	0	0	0	1	0	0	0	0	1	1
83464	APH1B	anterior pharynx defective 1 homolog B (C. elegans)	0	0	0	0	1	0	0	0	0	0	1	1
118429	ANTXR2	anthrax toxin receptor 2	1	0	0	0	1	0	0	0	0	0	2	2
269	AMHR2	anti-Mullerian hormone receptor, type II	0	0	0	0	0	0	0	1	0	0	1	1
51582	AZIN1	antizyme inhibitor 1	0	0	0	0	1	1	0	1	0	0	3	1
27350	APOBEC3C	apolipoprotein B mRNA editing enzyme, catalytic polypeptide-like 3C	0	0	0	0	0	0	0	0	0	1	1	1
79135	APOO	apolipoprotein O	0	0	0	0	1	0	0	1	0	0	2	1
84883	AIFM2	apoptosis-inducing factor, mitochondrion-associated, 2	0	0	0	0	0	0	0	1	0	0	1	1
378708	APITD1	apoptosis-inducing, TAF9-like domain 1	0	0	NA	NA	1	0	0	1	0	0	2	1
54840	APTX	aprataxin	0	0	0	0	0	0	0	0	1	0	1	1
200558	APLF	aprataxin and PNKP like factor	0	0	0	1	0	0	0	0	0	0	1	1
358	AQP1	aquaporin 1 (Colton blood group)	0	0	0	1	1	0	0	1	0	0	3	2
361	AQP4	aquaporin 4	0	0	0	0	1	0	0	0	0	1	2	2
246	ALOX15	arachidonate 15-lipoxygenase	0	0	0	0	0	1	1	1	0	0	3	1
51321	AMZ2	archaelysin family metallopeptidase 2	0	0	0	0	1	0	0	0	1	0	2	2
9744	ACAP1	ArfGAP with coiled-coil, ankyrin repeat and PH domains 1	1	0	0	0	0	0	0	0	0	0	1	1
55803	ADAP2	ArfGAP with dual PH domains 2	0	0	0	0	1	0	0	0	0	0	1	1
283071	ARMETL1	arginine-rich, mutated in early stage tumors-like 1	NA	0	NA	NA	0	0	0	0	0	1	1	1
83787	ARMC10	armadillo repeat containing 10	0	0	0	0	1	0	0	0	0	0	1	1
25852	ARMC8	armadillo repeat containing 8	0	0	0	0	1	0	0	0	0	0	1	1
80210	ARMC9	armadillo repeat containing 9	0	0	0	0	1	0	0	1	0	0	2	1
51309	ARMCX1	armadillo repeat containing, X-linked 1	0	0	NA	NA	1	0	0	0	0	0	1	1
57180	ACTR3B	ARP3 actin-related protein 3 homolog B (yeast)	0	0	0	0	1	0	0	0	0	0	1	1
64431	ACTR6	ARP6 actin-related protein 6 homolog (yeast)	0	0	0	0	0	0	0	1	0	0	1	1
408	ARRB1	arrestin, beta 1	0	0	0	0	1	0	0	1	0	0	2	1
57412	AS3MT	arsenic (+3 oxidation state) methyltransferase	0	1	0	0	0	0	0	0	0	0	1	1
415	ARSE	arylsulfatase E (chondrodysplasia punctata 1)	0	0	0	1	0	0	0	0	0	0	1	1
22901	ARSG	arylsulfatase G	0	0	0	0	0	0	0	1	0	0	1	1
85365	ALG2	asparagine-linked glycosylation 2, alpha-1,3-mannosyltransferase homolog (S. cerevisiae)	0	0	0	0	1	0	0	0	0	0	1	1
443	ASPA	aspartoacylase (Canavan disease)	0	0	0	1	0	0	0	0	0	0	1	1
23245	ASTN2	astrotactin 2	0	0	0	0	0	1	0	1	1	0	3	2
545	ATR	ataxia telangiectasia and Rad3 related	0	0	0	0	1	0	0	0	0	0	1	1
472	ATM	ataxia telangiectasia mutated	0	0	0	0	0	0	0	1	0	0	1	1
222255	ATXN7L1	ataxin 7-like 1	0	0	0	0	0	0	0	1	0	0	1	1
57485	ATXN7L1	ataxin 7-like 1	NA	0	NA	NA	0	0	0	1	0	0	1	1
84938	ATG4C	ATG4 autophagy related 4 homolog C (S. cerevisiae)	0	0	0	0	1	0	0	0	0	0	1	1
285973	ATG9B	ATG9 autophagy related 9 homolog B (S. cerevisiae)	0	0	0	0	0	0	0	1	0	0	1	1
80709	AKNA	AT-hook transcription factor	0	0	0	0	0	0	0	1	0	0	1	1
51062	ATL1	atlastin GTPase 1	0	0	0	0	1	0	0	0	0	0	1	1
517	ATP5G2	ATP synthase, H+ transporting, mitochondrial F0 complex, subunit C2 (subunit 9)	0	0	0	0	0	0	0	1	0	0	1	1
10632	ATP5L	ATP synthase, H+ transporting, mitochondrial F0 complex, subunit G	0	0	0	0	1	0	0	1	0	0	2	1
123624	AGBL1	ATP/GTP binding protein-like 1	1	0	0	0	0	0	0	0	0	0	1	1
490	ATP2B1	ATPase, Ca++ transporting, plasma membrane 1	0	0	0	0	0	0	0	1	0	0	1	1
158381	LOC158381	ATPase, Class I, type 8B family pseudogene	0	0	NA	NA	0	0	0	1	0	0	1	1
57198	ATP8B2	ATPase, class I, type 8B, member 2	0	0	0	0	1	0	0	0	0	0	1	1
155066	ATP6V0E2	ATPase, H+ transporting V0 subunit e2	0	0	NA	0	0	0	0	0	1	0	1	1
90423	ATP6V1E2	ATPase, H+ transporting, lysosomal 31kDa, V1 subunit E2	0	0	0	0	1	0	0	0	0	0	1	1
51382	ATP6V1D	ATPase, H+ transporting, lysosomal 34kDa, V1 subunit D	0	0	0	0	1	0	0	1	1	0	3	2
51606	ATP6V1H	ATPase, H+ transporting, lysosomal 50/57kDa, V1 subunit H	0	0	0	0	0	0	0	0	1	0	1	1
496	ATP4B	ATPase, H+/K+ exchanging, beta polypeptide	1	0	0	0	0	0	0	0	0	0	1	1
479	ATP12A	ATPase, H+/K+ transporting, nongastric, alpha polypeptide	0	0	0	0	0	1	0	0	0	0	1	1
481	ATP1B1	ATPase, Na+/K+ transporting, beta 1 polypeptide	0	0	0	0	0	0	1	0	0	0	1	1
154664	ABCA13	ATP-binding cassette, sub-family A (ABC1), member 13	0	0	0	1	0	1	0	0	0	1	3	3
23461	ABCA5	ATP-binding cassette, sub-family A (ABC1), member 5	0	0	0	0	0	1	0	0	0	0	1	1
23456	ABCB10	ATP-binding cassette, sub-family B (MDR/TAP), member 10	0	0	0	0	1	0	0	0	0	0	1	1
1244	ABCC2	ATP-binding cassette, sub-family C (CFTR/MRP), member 2	0	0	0	0	1	0	0	1	0	0	2	1
368	ABCC6	ATP-binding cassette, sub-family C (CFTR/MRP), member 6	0	1	0	0	0	0	0	0	1	0	2	2
225	ABCD2	ATP-binding cassette, sub-family D (ALD), member 2	0	0	0	0	1	0	0	1	0	1	3	2
80776	B9D2	B9 protein domain 2	0	0	0	0	1	0	0	1	1	0	3	2
10458	BAIAP2	BAI1-associated protein 2	0	0	0	0	0	0	0	0	1	0	1	1
582	BBS1	Bardet-Biedl syndrome 1	0	0	0	0	0	0	0	1	0	0	1	1
166379	BBS12	Bardet-Biedl syndrome 12	0	0	0	0	1	1	0	1	0	0	3	1
583	BBS2	Bardet-Biedl syndrome 2	0	0	0	0	0	0	0	1	0	0	1	1
585	BBS4	Bardet-Biedl syndrome 4	0	0	0	0	1	1	0	1	0	0	3	1
129880	BBS5	Bardet-Biedl syndrome 5	0	0	0	0	0	0	0	1	1	0	2	2
27241	BBS9	Bardet-Biedl syndrome 9	0	0	0	0	1	0	0	1	1	0	3	2
80823	BHLHB9	basic helix-loop-helix domain containing, class B, 9	0	0	0	0	0	0	0	1	0	0	1	1
79365	BHLHE41	basic helix-loop-helix family, member e41	0	0	0	0	1	0	0	0	0	0	1	1
144233	BCDIN3D	BCDIN3 domain containing	0	0	0	0	1	0	0	1	0	0	2	1
605	BCL7A	B-cell CLL/lymphoma 7A	0	0	0	NA	0	0	0	0	0	1	1	1
54766	BTG4	B-cell translocation gene 4	0	0	0	0	0	0	0	1	0	0	1	1
9532	BAG2	BCL2-associated athanogene 2	0	0	0	0	0	0	0	1	0	0	1	1
638	BIK	BCL2-interacting killer (apoptosis-inducing)	0	0	0	0	0	1	0	0	0	0	1	1
79656	BEND5	BEN domain containing 5	0	0	0	0	0	1	0	0	0	0	1	1
9256	BZRAP1	benzodiazapine receptor (peripheral) associated protein 1	0	0	0	0	0	0	0	1	0	0	1	1
26580	BSCL2	Bernardinelli-Seip congenital lipodystrophy 2 (seipin)	0	0	0	0	0	0	0	1	1	0	2	2
685	BTC	betacellulin	0	0	0	0	0	0	0	1	1	0	2	2
80114	BICC1	bicaudal C homolog 1 (Drosophila)	NA	0	NA	0	1	0	0	0	0	0	1	1
686	BTD	biotinidase	0	0	0	0	1	0	0	0	0	0	1	1
60467	BPESC1	blepharophimosis, epicanthus inversus and ptosis, candidate 1	0	0	NA	NA	0	0	0	1	0	0	1	1
11149	BVES	blood vessel epicardial substance	0	0	0	1	0	0	0	0	0	0	1	1
55589	BMP2K	BMP2 inducible kinase	0	0	0	0	1	0	0	0	0	0	1	1
388962	BOLA3	bolA homolog 3 (E. coli)	0	0	NA	NA	1	0	0	0	0	0	1	1
683	BST1	bone marrow stromal cell antigen 1	0	0	0	0	0	0	0	1	0	0	1	1
654	BMP6	bone morphogenetic protein 6	0	0	0	1	1	0	0	0	0	0	2	2
655	BMP7	bone morphogenetic protein 7	0	1	0	0	0	0	0	0	0	0	1	1
657	BMPR1A	bone morphogenetic protein receptor, type IA	NA	0	0	0	1	0	0	0	0	0	1	1
10409	BASP1	brain abundant, membrane attached signal protein 1	0	0	0	0	0	0	0	1	0	0	1	1
79870	BAALC	brain and acute leukemia, cytoplasmic	0	0	0	0	0	0	0	1	0	0	1	1
25874	BRP44	brain protein 44	0	0	0	0	1	0	0	0	0	0	1	1
576	BAI2	brain-specific angiogenesis inhibitor 2	0	0	0	0	0	0	0	1	0	0	1	1
8315	BRAP	BRCA1 associated protein	0	0	0	0	1	0	0	0	0	0	1	1
672	BRCA1	breast cancer 1, early onset	0	0	0	NA	1	0	0	0	0	1	2	2
8412	BCAR3	breast cancer anti-estrogen resistance 3	0	0	0	0	1	0	0	0	0	0	1	1
8537	BCAS1	breast carcinoma amplified sequence 1	0	0	0	0	0	1	0	0	0	0	1	1
54828	BCAS3	breast carcinoma amplified sequence 3	0	0	0	0	0	0	0	1	0	0	1	1
2972	BRF1	BRF1 homolog, subunit of RNA polymerase III transcription initiation factor IIIB (S. cerevisiae)	0	0	0	0	0	0	0	1	0	0	1	1
80135	BXDC5	brix domain containing 5	0	0	0	0	0	0	0	1	0	0	1	1
53339	BTBD1	BTB (POZ) domain containing 1	0	0	0	0	1	0	0	1	0	0	2	1
22903	BTBD3	BTB (POZ) domain containing 3	0	0	0	0	1	0	0	1	0	0	2	1
8896	BUD31	BUD31 homolog (S. cerevisiae)	0	0	0	0	1	0	0	0	0	0	1	1
8424	BBOX1	butyrobetaine (gamma), 2-oxoglutarate dioxygenase (gamma-butyrobetaine hydroxylase) 1	1	0	0	0	0	0	0	0	1	0	2	2
11118	BTN3A2	butyrophilin, subfamily 3, member A2	0	0	0	1	0	0	0	0	0	0	1	1
10384	BTN3A3	butyrophilin, subfamily 3, member A3	0	0	0	1	0	0	0	0	0	0	1	1
153579	BTNL9	butyrophilin-like 9	0	0	0	0	0	0	0	0	0	1	1	1
29071	C1GALT1C1	C1GALT1-specific chaperone 1	0	0	0	0	1	0	0	0	0	0	1	1
114900	C1QTNF4	C1q and tumor necrosis factor related protein 4	NA	0	0	0	0	0	0	1	0	0	1	1
114902	C1QTNF5	C1q and tumor necrosis factor related protein 5	0	0	0	0	0	0	0	1	0	0	1	1
9854	C2CD2L	C2CD2-like	0	0	0	0	0	0	0	0	0	1	1	1
57685	CACHD1	cache domain containing 1	0	1	0	0	0	0	0	0	0	0	1	1
9620	CELSR1	cadherin, EGF LAG seven-pass G-type receptor 1 (flamingo homolog, Drosophila)	0	0	0	0	0	1	0	0	0	0	1	1
60437	CDH26	cadherin-like 26	0	0	0	0	1	1	0	1	0	0	3	1
63928	CHP2	calcineurin B homologous protein 2	0	0	0	0	0	1	0	0	0	0	1	1
10203	CALCRL	calcitonin receptor-like	0	0	0	0	0	0	0	1	0	0	1	1
59285	CACNG6	calcium channel, voltage-dependent, gamma subunit 6	1	0	0	0	0	0	0	1	0	0	2	2
774	CACNA1B	calcium channel, voltage-dependent, N type, alpha 1B subunit	0	0	0	0	0	0	0	0	0	1	1	1
57172	CAMK1G	calcium/calmodulin-dependent protein kinase IG	0	0	0	1	0	0	0	0	0	0	1	1
27101	CACYBP	calcyclin binding protein	0	0	0	0	1	0	0	0	0	0	1	1
79789	CLMN	calmin (calponin-like, transmembrane)	0	0	0	0	0	1	0	1	1	0	3	2
801	CALM1	calmodulin 1 (phosphorylase kinase, delta)	0	0	0	0	0	0	0	1	1	1	3	2
805	CALM2	calmodulin 2 (phosphorylase kinase, delta)	0	0	0	0	1	0	0	1	0	1	3	2
23473	CAPN7	calpain 7	0	0	0	0	0	0	0	1	0	0	1	1
845	CASQ2	calsequestrin 2 (cardiac muscle)	0	0	0	0	0	1	0	0	1	0	2	2
64084	CLSTN2	calsyntenin 2	0	0	0	1	0	0	0	0	0	0	1	1
813	CALU	calumenin	0	0	0	1	0	0	0	0	0	0	1	1
1389	CREBL2	cAMP responsive element binding protein-like 2	0	0	0	0	1	0	0	0	0	0	1	1
22794	CASC3	cancer susceptibility candidate 3	0	0	0	0	0	0	0	1	0	0	1	1
10486	CAP2	CAP, adenylate cyclase-associated protein, 2 (yeast)	0	0	0	0	1	1	0	0	0	0	2	1
65981	CAPRIN2	caprin family member 2	0	0	0	0	1	0	0	0	0	0	1	1
50515	CHST11	carbohydrate (chondroitin 4) sulfotransferase 11	0	0	0	0	1	0	0	0	0	0	1	1
10164	CHST4	carbohydrate (N-acetylglucosamine 6-O) sulfotransferase 4	0	0	0	0	0	1	0	0	0	0	1	1
4166	CHST6	carbohydrate (N-acetylglucosamine 6-O) sulfotransferase 6	0	0	0	0	0	1	1	0	1	0	3	2
11238	CA5B	carbonic anhydrase VB, mitochondrial	0	0	0	1	0	0	0	0	0	0	1	1
221223	CES7	carboxylesterase 7	0	0	0	0	0	0	0	1	0	0	1	1
283848	CES8	carboxylesterase 8 (putative)	0	0	0	0	0	1	0	1	0	1	3	2
1359	CPA3	carboxypeptidase A3 (mast cell)	0	0	0	0	1	0	0	0	0	0	1	1
54504	CPVL	carboxypeptidase, vitellogenic-like	0	0	0	0	1	0	0	0	0	0	1	1
9607	CARTPT	CART prepropeptide	0	0	0	1	0	0	0	0	0	0	1	1
55118	CRTAC1	cartilage acidic protein 1	0	0	0	0	0	0	0	0	0	1	1	1
64921	CASD1	CAS1 domain containing 1	0	0	0	0	1	0	0	0	0	0	1	1
841	CASP8	caspase 8, apoptosis-related cysteine peptidase	0	0	0	0	0	0	0	0	0	1	1	1
27440	CECR5	cat eye syndrome chromosome region, candidate 5	0	0	0	0	0	0	0	1	0	0	1	1
1496	CTNNA2	catenin (cadherin-associated protein), alpha 2	0	0	0	1	0	0	0	0	0	0	1	1
1512	CTSH	cathepsin H	0	1	0	1	0	0	0	0	0	0	2	1
1519	CTSO	cathepsin O	0	0	0	1	0	0	0	0	0	0	1	1
1520	CTSS	cathepsin S	0	0	0	0	1	0	0	0	0	0	1	1
117155	CATSPER2	cation channel, sperm associated 2	0	0	0	0	0	0	0	1	0	0	1	1
23019	CNOT1	CCR4-NOT transcription complex, subunit 1	0	0	0	0	0	0	0	0	1	0	1	1
25904	CNOT10	CCR4-NOT transcription complex, subunit 10	0	0	0	0	1	0	0	1	0	0	2	1
57472	CNOT6	CCR4-NOT transcription complex, subunit 6	0	0	0	0	1	0	0	0	0	0	1	1
135228	CD109	CD109 molecule	0	0	0	1	0	0	0	0	0	0	1	1
388611	CD164L2	CD164 sialomucin-like 2	1	NA	NA	0	NA	NA	NA	NA	NA	NA	1	1
930	CD19	CD19 molecule	0	0	0	0	0	0	0	1	0	0	1	1
913	CD1E	CD1e molecule	0	0	0	0	1	0	0	0	0	0	1	1
131450	CD200R1	CD200 receptor 1	0	0	0	0	0	0	0	1	0	0	1	1
934	CD24	CD24 molecule	1	0	NA	NA	0	1	0	0	0	0	2	2
9936	CD302	CD302 molecule	0	0	0	NA	1	0	0	1	0	0	2	1
947	CD34	CD34 molecule	0	0	0	0	0	0	0	1	0	0	1	1
948	CD36	CD36 molecule (thrombospondin receptor)	1	1	0	1	0	0	0	0	0	0	3	1
952	CD38	CD38 molecule	0	0	0	1	1	0	0	1	0	0	3	2
920	CD4	CD4 molecule	0	0	0	0	0	0	0	1	0	0	1	1
960	CD44	CD44 molecule (Indian blood group)	0	0	0	1	0	0	0	0	0	0	1	1
4179	CD46	CD46 molecule, complement regulatory protein	0	0	0	0	1	0	0	0	0	0	1	1
965	CD58	CD58 molecule	0	1	0	0	0	0	0	0	0	0	1	1
966	CD59	CD59 molecule, complement regulatory protein	0	0	0	0	1	0	0	0	0	0	1	1
22918	CD93	CD93 molecule	0	0	0	1	0	0	0	0	0	0	1	1
976	CD97	CD97 molecule	0	0	0	0	0	0	0	1	0	0	1	1
4267	CD99	CD99 molecule	0	0	1	NA	0	0	0	0	0	0	1	1
285961	CDC10L	CDC10 cell division cycle 10 homolog (S. cerevisiae)-like	NA	0	NA	NA	0	0	0	1	0	0	1	1
8556	CDC14A	CDC14 cell division cycle 14 homolog A (S. cerevisiae)	0	0	0	0	0	0	0	1	0	0	1	1
10602	CDC42EP3	CDC42 effector protein (Rho GTPase binding) 3	0	0	0	0	1	0	0	0	0	0	1	1
55755	CDK5RAP2	CDK5 regulatory subunit associated protein 2	0	0	0	0	0	0	0	0	1	0	1	1
55602	CDKN2AIP	CDKN2A interacting protein	0	0	0	0	0	0	0	1	0	0	1	1
23705	CADM1	cell adhesion molecule 1	0	0	0	0	0	0	0	0	1	0	1	1
4076	CAPRIN1	cell cycle associated protein 1	0	0	0	0	1	0	0	0	0	0	1	1
23552	CCRK	cell cycle related kinase	0	0	0	0	1	0	0	1	1	0	3	2
8881	CDC16	cell division cycle 16 homolog (S. cerevisiae)	0	0	0	0	1	0	0	0	0	1	2	2
166979	CDC20B	cell division cycle 20 homolog B (S. cerevisiae)	0	0	0	1	0	0	0	0	1	0	2	2
83879	CDCA7	cell division cycle associated 7	1	1	0	0	0	0	0	0	0	0	2	1
10668	CGRRF1	cell growth regulator with ring finger domain 1	0	0	0	0	1	0	0	0	0	0	1	1
1070	CETN3	centrin, EF-hand protein, 3 (CDC31 homolog, yeast)	0	0	0	0	1	0	0	0	0	0	1	1
79019	CENPM	centromere protein M	0	0	0	0	1	0	0	0	0	0	1	1
11064	CEP110	centrosomal protein 110kDa	0	0	0	0	1	1	0	1	0	0	3	1
153241	CEP120	centrosomal protein 120kDa	0	0	0	0	0	0	0	1	0	0	1	1
9662	CEP135	centrosomal protein 135kDa	0	0	0	0	1	0	0	0	0	0	1	1
80184	CEP290	centrosomal protein 290kDa	0	0	0	0	0	0	0	0	0	1	1	1
9702	CEP57	centrosomal protein 57kDa	0	0	0	0	1	0	0	0	0	0	1	1
80321	CEP70	centrosomal protein 70kDa	0	0	0	0	1	0	0	0	1	0	2	2
79959	CEP76	centrosomal protein 76kDa	0	0	0	0	1	0	0	0	0	0	1	1
84131	CEP78	centrosomal protein 78kDa	NA	0	NA	NA	1	0	0	0	0	0	1	1
1356	CP	ceruloplasmin (ferroxidase)	0	0	0	1	0	1	1	0	0	0	3	2
10576	CCT2	chaperonin containing TCP1, subunit 2 (beta)	0	0	0	0	1	0	0	0	0	0	1	1
22948	CCT5	chaperonin containing TCP1, subunit 5 (epsilon)	0	0	0	0	1	0	0	0	0	0	1	1
6359	CCL15	chemokine (C-C motif) ligand 15	0	0	0	NA	0	0	0	1	1	0	2	2
6362	CCL18	chemokine (C-C motif) ligand 18 (pulmonary and activation-regulated)	0	0	0	0	0	0	0	0	0	1	1	1
56477	CCL28	chemokine (C-C motif) ligand 28	0	0	0	0	0	0	0	1	0	0	1	1
51554	CCRL1	chemokine (C-C motif) receptor-like 1	0	0	0	0	0	0	0	0	1	1	2	1
1524	CX3CR1	chemokine (C-X3-C motif) receptor 1	0	0	0	0	1	0	0	0	0	0	1	1
6387	CXCL12	chemokine (C-X-C motif) ligand 12 (stromal cell-derived factor 1)	0	0	NA	1	0	0	0	0	0	0	1	1
6372	CXCL6	chemokine (C-X-C motif) ligand 6 (granulocyte chemotactic protein 2)	0	0	0	0	1	1	0	1	0	0	3	1
25776	CBY1	chibby homolog 1 (Drosophila)	0	0	0	0	1	0	0	1	0	0	2	1
1123	CHN1	chimerin (chimaerin) 1	0	0	0	0	1	0	0	1	0	0	2	1
1124	CHN2	chimerin (chimaerin) 2	0	0	0	0	1	0	0	0	1	0	2	2
1182	CLCN3	chloride channel 3	0	0	0	1	0	0	0	0	0	0	1	1
1183	CLCN4	chloride channel 4	0	0	0	0	1	0	0	0	0	0	1	1
9635	CLCA2	chloride channel accessory 2	0	0	0	0	1	1	0	0	0	0	2	1
53405	CLIC5	chloride intracellular channel 5	0	0	0	1	0	0	0	0	1	0	2	2
1133	CHRM5	cholinergic receptor, muscarinic 5	0	0	0	1	0	0	0	0	0	0	1	1
55584	CHRNA9	cholinergic receptor, nicotinic, alpha 9	0	0	0	0	0	0	0	1	0	0	1	1
55790	CSGALNACT1	chondroitin sulfate N-acetylgalactosaminyltransferase 1	NA	0	0	0	0	0	0	0	1	0	1	1
140578	CHODL	chondrolectin	0	0	0	1	0	0	0	1	0	0	2	2
92421	CHMP4C	chromatin modifying protein 4C	0	0	0	0	0	0	0	1	1	0	2	2
200159	C1orf100	chromosome 1 open reading frame 100	0	0	NA	NA	0	0	0	0	1	0	1	1
257044	C1orf101	chromosome 1 open reading frame 101	0	0	0	0	1	0	0	1	0	0	2	1
55765	C1orf106	chromosome 1 open reading frame 106	0	0	0	0	0	1	0	0	0	0	1	1
27042	C1orf107	chromosome 1 open reading frame 107	0	0	0	0	0	0	0	1	0	0	1	1
339512	C1orf110	chromosome 1 open reading frame 110	0	0	0	0	0	1	0	1	0	0	2	1
57821	C1orf114	chromosome 1 open reading frame 114	0	0	0	0	1	1	1	1	0	0	4	1
79762	C1orf115	chromosome 1 open reading frame 115	0	0	0	0	0	0	0	0	0	1	1	1
54987	C1orf123	chromosome 1 open reading frame 123	0	0	0	0	1	0	0	0	0	0	1	1
126859	C1orf125	chromosome 1 open reading frame 125	0	0	0	1	1	0	0	0	0	0	2	2
64769	C1orf149	chromosome 1 open reading frame 149	0	0	0	0	1	0	0	0	0	0	1	1
148823	C1orf150	chromosome 1 open reading frame 150	0	0	0	0	1	0	0	0	0	0	1	1
199920	C1orf168	chromosome 1 open reading frame 168	0	0	NA	1	0	1	0	0	0	1	3	3
374977	C1orf175	chromosome 1 open reading frame 175	1	0	NA	0	0	0	0	0	0	0	1	1
257177	C1orf192	chromosome 1 open reading frame 192	1	NA	NA	NA	NA	NA	NA	NA	NA	NA	1	1
90529	C1orf201	chromosome 1 open reading frame 201	0	0	0	0	1	1	0	0	1	0	3	2
148898	C1orf213	chromosome 1 open reading frame 213	0	0	0	NA	0	0	0	0	0	1	1	1
339541	C1orf228	chromosome 1 open reading frame 228	1	0	NA	0	0	0	0	1	0	0	2	2
81627	C1orf25	chromosome 1 open reading frame 25	0	0	0	0	1	0	0	1	0	1	3	2
79078	C1orf50	chromosome 1 open reading frame 50	0	0	0	0	1	0	0	0	0	0	1	1
127428	C1orf83	chromosome 1 open reading frame 83	0	0	0	0	0	0	0	0	1	0	1	1
79363	C1orf89	chromosome 1 open reading frame 89	0	0	0	0	0	0	0	1	0	0	1	1
56063	C1orf91	chromosome 1 open reading frame 91	1	0	0	NA	0	0	0	0	0	0	1	1
84791	C1orf97	chromosome 1 open reading frame 97	0	0	NA	NA	1	0	0	0	0	0	1	1
219621	C10orf107	chromosome 10 open reading frame 107	1	NA	0	1	NA	NA	NA	NA	NA	NA	2	1
221060	C10orf111	chromosome 10 open reading frame 111	1	NA	0	0	NA	NA	NA	NA	NA	NA	1	1
399726	C10orf114	chromosome 10 open reading frame 114	0	0	NA	NA	0	0	0	0	0	1	1	1
220979	C10orf25	chromosome 10 open reading frame 25	NA	0	NA	NA	1	0	0	0	0	0	1	1
119032	C10orf32	chromosome 10 open reading frame 32	0	0	0	0	1	0	0	1	0	0	2	1
55328	C10orf59	chromosome 10 open reading frame 59	0	0	0	0	0	0	0	0	0	1	1	1
256815	C10orf67	chromosome 10 open reading frame 67	1	1	0	0	1	0	0	0	0	0	3	2
196740	C10orf72	chromosome 10 open reading frame 72	0	0	0	1	0	0	0	0	0	0	1	1
79949	C10orf81	chromosome 10 open reading frame 81	0	0	0	0	0	1	1	0	1	0	3	2
255352	C10orf93	chromosome 10 open reading frame 93	0	0	0	0	1	0	0	1	0	0	2	1
79946	C10orf95	chromosome 10 open reading frame 95	0	0	0	0	0	0	0	1	0	0	1	1
80013	C10orf97	chromosome 10 open reading frame 97	0	0	0	0	1	0	0	0	0	0	1	1
746	C11orf10	chromosome 11 open reading frame 10	0	0	0	0	0	0	0	1	0	0	1	1
56946	C11orf30	chromosome 11 open reading frame 30	0	0	0	0	1	0	0	0	0	0	1	1
280636	C11orf31	chromosome 11 open reading frame 31	0	0	0	0	0	0	0	0	1	0	1	1
79096	C11orf49	chromosome 11 open reading frame 49	0	0	0	0	1	1	0	1	0	0	3	1
91894	C11orf52	chromosome 11 open reading frame 52	0	0	0	0	1	1	0	1	0	0	3	1
28970	C11orf54	chromosome 11 open reading frame 54	0	0	0	0	0	0	0	0	0	1	1	1
160140	C11orf65	chromosome 11 open reading frame 65	0	0	0	0	1	0	0	0	0	0	1	1
28971	C11orf67	chromosome 11 open reading frame 67	0	0	0	0	1	0	0	0	0	0	1	1
51501	C11orf73	chromosome 11 open reading frame 73	0	0	0	0	1	0	0	0	0	0	1	1
399948	C11orf92	chromosome 11 open reading frame 92	1	0	NA	NA	1	0	0	0	0	0	2	2
29902	C12orf24	chromosome 12 open reading frame 24	0	0	0	0	0	0	0	1	0	0	1	1
57102	C12orf4	chromosome 12 open reading frame 4	0	0	0	0	1	0	0	0	0	0	1	1
84934	C12orf52	chromosome 12 open reading frame 52	0	0	0	0	1	0	0	1	0	0	2	1
144535	C12orf55	chromosome 12 open reading frame 55	NA	1	NA	NA	0	1	0	1	0	0	3	2
115749	C12orf56	chromosome 12 open reading frame 56	NA	0	NA	NA	0	0	0	0	0	1	1	1
144608	C12orf60	chromosome 12 open reading frame 60	0	0	0	0	1	0	0	0	0	0	1	1
374467	C12orf63	chromosome 12 open reading frame 63	0	NA	0	1	NA	NA	NA	NA	NA	NA	1	1
144577	C12orf66	chromosome 12 open reading frame 66	0	0	0	0	0	0	0	1	0	0	1	1
387856	C12orf68	chromosome 12 open reading frame 68	0	0	NA	NA	0	0	0	1	0	0	1	1
728591	C13orf38	chromosome 13 open reading frame 38	NA	NA	NA	1	NA	NA	NA	NA	NA	NA	1	1
51528	C14orf100	chromosome 14 open reading frame 100	0	0	0	0	1	0	0	0	0	0	1	1
55172	C14orf104	chromosome 14 open reading frame 104	0	0	0	0	0	1	0	0	0	0	1	1
55195	C14orf105	chromosome 14 open reading frame 105	0	0	0	0	0	0	0	0	1	0	1	1
112487	C14orf126	chromosome 14 open reading frame 126	0	0	0	0	0	0	0	1	0	0	1	1
64430	C14orf135	chromosome 14 open reading frame 135	0	0	0	0	1	0	0	1	0	0	2	1
79686	C14orf139	chromosome 14 open reading frame 139	0	0	NA	0	1	0	0	0	0	0	1	1
145508	C14orf145	chromosome 14 open reading frame 145	0	0	0	0	1	0	0	1	0	1	3	2
400891	LOC400891	chromosome 14 open reading frame 166B pseudogene	1	NA	NA	NA	NA	NA	NA	NA	NA	NA	1	1
55449	C14orf167	chromosome 14 open reading frame 167	NA	0	NA	NA	0	0	0	0	0	1	1	1
161394	C14orf174	chromosome 14 open reading frame 174	0	0	NA	NA	1	0	0	1	1	0	3	2
400258	C14orf180	chromosome 14 open reading frame 180	1	0	NA	NA	0	0	0	0	0	0	1	1
122525	C14orf28	chromosome 14 open reading frame 28	0	0	NA	NA	0	0	0	1	0	0	1	1
64207	C14orf4	chromosome 14 open reading frame 4	0	0	0	0	0	0	0	1	0	0	1	1
90417	C15orf23	chromosome 15 open reading frame 23	0	0	NA	NA	1	0	0	0	0	0	1	1
196951	C15orf33	chromosome 15 open reading frame 33	0	0	0	1	1	0	0	0	1	0	3	3
348110	C15orf38	chromosome 15 open reading frame 38	0	0	0	0	1	0	0	0	0	0	1	1
90416	C15orf57	chromosome 15 open reading frame 57	0	0	0	0	0	0	0	1	0	0	1	1
8131	C16orf35	chromosome 16 open reading frame 35	0	0	NA	0	0	0	0	0	1	0	1	1
84080	C16orf48	chromosome 16 open reading frame 48	1	1	NA	NA	0	0	0	1	0	0	3	2
283897	C16orf54	chromosome 16 open reading frame 54	0	0	0	0	0	0	0	1	0	0	1	1
124045	C16orf55	chromosome 16 open reading frame 55	0	0	0	0	1	0	0	1	0	0	2	1
146562	C16orf71	chromosome 16 open reading frame 71	1	0	0	0	0	0	1	1	0	0	3	2
29105	C16orf80	chromosome 16 open reading frame 80	0	0	0	0	1	0	0	1	0	0	2	1
146556	C16orf89	chromosome 16 open reading frame 89	0	0	0	0	1	0	0	1	0	0	2	1
283987	C17orf28	chromosome 17 open reading frame 28	0	0	0	0	0	0	0	0	1	0	1	1
79736	C17orf42	chromosome 17 open reading frame 42	0	0	0	0	1	0	0	0	0	0	1	1
124944	C17orf49	chromosome 17 open reading frame 49	0	0	NA	0	0	0	0	1	0	0	1	1
339263	C17orf51	chromosome 17 open reading frame 51	NA	0	NA	NA	1	0	0	0	0	0	1	1
284018	C17orf58	chromosome 17 open reading frame 58	0	0	0	0	1	0	0	0	0	0	1	1
55181	C17orf71	chromosome 17 open reading frame 71	0	0	0	0	0	0	0	0	0	1	1	1
55352	C17orf79	chromosome 17 open reading frame 79	0	0	0	0	1	0	0	1	0	1	3	2
55028	C17orf80	chromosome 17 open reading frame 80	0	0	0	0	1	0	0	0	0	0	1	1
400566	C17orf97	chromosome 17 open reading frame 97	0	0	NA	0	0	1	1	1	0	0	3	1
753	C18orf1	chromosome 18 open reading frame 1	0	0	0	0	1	0	0	1	0	0	2	1
84167	C19orf44	chromosome 19 open reading frame 44	1	0	0	0	0	0	0	1	0	0	2	2
79173	C19orf57	chromosome 19 open reading frame 57	0	0	0	0	0	0	1	0	0	0	1	1
84208	C2orf14	chromosome 2 open reading frame 14	NA	0	NA	NA	0	0	0	0	0	1	1	1
55571	C2orf29	chromosome 2 open reading frame 29	0	0	0	0	0	0	0	1	0	0	1	1
54980	C2orf42	chromosome 2 open reading frame 42	0	0	0	0	1	0	0	1	0	0	2	1
130813	C2orf50	chromosome 2 open reading frame 50	0	0	0	0	0	1	1	1	0	0	3	1
79919	C2orf54	chromosome 2 open reading frame 54	0	0	0	0	0	0	0	0	0	1	1	1
343990	C2orf55	chromosome 2 open reading frame 55	0	0	NA	0	0	1	0	1	1	0	3	2
375307	C2orf62	chromosome 2 open reading frame 62	1	0	0	0	0	0	0	0	0	0	1	1
130162	C2orf63	chromosome 2 open reading frame 63	1	0	0	0	0	1	0	1	0	0	3	2
151050	C2orf67	chromosome 2 open reading frame 67	0	0	0	0	1	0	0	1	0	0	2	1
130355	C2orf76	chromosome 2 open reading frame 76	0	0	NA	NA	1	0	0	1	0	0	2	1
391356	C2orf79	chromosome 2 open reading frame 79	0	1	NA	0	0	0	0	1	0	0	2	2
51057	C2orf86	chromosome 2 open reading frame 86	0	0	0	0	0	1	0	1	1	0	3	2
92747	C20orf114	chromosome 20 open reading frame 114	0	0	0	0	0	1	0	0	0	0	1	1
128486	C20orf142	chromosome 20 open reading frame 142	NA	0	NA	0	1	0	0	0	0	0	1	1
79025	C20orf195	chromosome 20 open reading frame 195	1	0	0	0	0	1	0	1	0	0	3	2
198437	C20orf201	chromosome 20 open reading frame 201	0	0	NA	0	0	0	0	1	0	0	1	1
55321	C20orf46	chromosome 20 open reading frame 46	0	0	0	0	1	0	0	0	0	0	1	1
140680	C20orf96	chromosome 20 open reading frame 96	0	0	0	0	0	0	0	1	0	1	2	2
84996	C21orf119	chromosome 21 open reading frame 119	0	0	NA	0	1	0	0	1	0	0	2	1
150142	C21orf121	chromosome 21 open reading frame 121	0	0	NA	0	0	1	0	0	0	0	1	1
150135	C21orf129	chromosome 21 open reading frame 129	0	0	NA	0	0	0	0	1	0	0	1	1
755	C21orf2	chromosome 21 open reading frame 2	0	0	0	0	0	0	0	0	0	1	1	1
150248	C22orf15	chromosome 22 open reading frame 15	0	0	0	0	0	1	0	1	1	0	3	2
91689	C22orf32	chromosome 22 open reading frame 32	0	0	0	0	1	0	0	0	0	0	1	1
389161	C3orf16	chromosome 3 open reading frame 16	NA	0	NA	NA	0	1	0	1	1	0	3	2
84984	C3orf34	chromosome 3 open reading frame 34	0	0	0	0	1	1	0	1	0	0	3	1
285237	C3orf38	chromosome 3 open reading frame 38	0	0	0	0	1	0	0	0	0	0	1	1
84892	C3orf39	chromosome 3 open reading frame 39	0	0	0	0	0	0	0	1	0	0	1	1
93556	C3orf50	chromosome 3 open reading frame 50	NA	0	0	NA	0	1	0	0	0	0	1	1
404201	C4orf12	chromosome 4 open reading frame 12	0	0	NA	NA	1	0	0	0	0	0	1	1
401152	C4orf3	chromosome 4 open reading frame 3	0	0	NA	0	1	0	0	1	0	0	2	1
79625	C4orf31	chromosome 4 open reading frame 31	0	0	NA	0	1	0	0	0	0	1	2	2
132321	C4orf33	chromosome 4 open reading frame 33	0	0	0	0	0	0	0	0	0	1	1	1
201895	C4orf34	chromosome 4 open reading frame 34	0	0	0	0	0	0	0	0	0	1	1	1
85438	C4orf35	chromosome 4 open reading frame 35	0	0	0	0	0	0	0	1	0	0	1	1
401115	C4orf48	chromosome 4 open reading frame 48	NA	0	NA	NA	1	0	0	0	0	0	1	1
10141	C4orf6	chromosome 4 open reading frame 6	0	0	0	0	0	0	0	0	0	1	1	1
56951	C5orf15	chromosome 5 open reading frame 15	0	0	0	0	0	0	0	1	0	1	2	2
90355	C5orf30	chromosome 5 open reading frame 30	0	0	0	0	0	0	0	0	1	0	1	1
84418	C5orf32	chromosome 5 open reading frame 32	0	0	0	0	1	0	0	1	1	0	3	2
133686	C5orf33	chromosome 5 open reading frame 33	0	0	0	0	1	0	0	0	0	0	1	1
134359	C5orf37	chromosome 5 open reading frame 37	0	0	0	0	1	0	0	0	0	0	1	1
10826	C5orf4	chromosome 5 open reading frame 4	0	0	0	0	0	0	0	1	0	0	1	1
65250	C5orf42	chromosome 5 open reading frame 42	0	0	0	0	1	0	0	1	0	0	2	1
51149	C5orf45	chromosome 5 open reading frame 45	0	0	0	0	0	1	0	1	0	0	2	1
492311	C5orf53	chromosome 5 open reading frame 53	0	0	NA	0	1	0	0	0	0	0	1	1
63920	C5orf54	chromosome 5 open reading frame 54	0	0	0	0	1	0	0	1	0	0	2	1
10591	C6orf108	chromosome 6 open reading frame 108	1	0	0	0	1	0	0	1	0	0	3	2
221443	C6orf130	chromosome 6 open reading frame 130	0	0	0	0	0	0	0	0	0	1	1	1
221424	C6orf154	chromosome 6 open reading frame 154	0	0	NA	NA	0	1	1	1	0	0	3	1
63914	C6orf164	chromosome 6 open reading frame 164	NA	0	NA	NA	1	0	0	1	0	0	2	1
90632	C6orf176	chromosome 6 open reading frame 176	NA	0	NA	NA	0	0	0	1	0	0	1	1
285753	C6orf182	chromosome 6 open reading frame 182	0	0	0	0	0	0	0	0	0	1	1	1
404220	C6orf201	chromosome 6 open reading frame 201	0	0	NA	0	0	0	0	0	0	1	1	1
441171	C6orf217	chromosome 6 open reading frame 217	NA	0	NA	NA	1	0	0	1	0	0	2	1
441150	C6orf226	chromosome 6 open reading frame 226	0	0	NA	NA	1	0	0	0	0	0	1	1
55836	C6orf35	chromosome 6 open reading frame 35	0	0	NA	NA	1	0	0	0	0	0	1	1
54844	C6orf61	chromosome 6 open reading frame 61	NA	0	NA	NA	1	0	0	0	1	0	2	2
136647	C7orf11	chromosome 7 open reading frame 11	0	0	0	0	1	0	0	0	0	0	1	1
79161	C7orf23	chromosome 7 open reading frame 23	0	0	0	0	1	0	0	1	0	0	2	1
79020	C7orf25	chromosome 7 open reading frame 25	0	0	0	0	1	0	0	0	0	0	1	1
51622	C7orf28A	chromosome 7 open reading frame 28A	0	0	0	NA	0	0	0	0	0	1	1	1
222166	C7orf41	chromosome 7 open reading frame 41	0	0	0	0	1	0	0	0	0	0	1	1
340277	C7orf46	chromosome 7 open reading frame 46	0	0	0	0	1	0	0	1	1	0	3	2
83656	C8orf12	chromosome 8 open reading frame 12	NA	0	NA	NA	1	0	0	0	0	1	2	2
157657	C8orf37	chromosome 8 open reading frame 37	0	0	0	0	1	0	0	0	0	0	1	1
114926	C8orf40	chromosome 8 open reading frame 40	0	0	0	0	1	0	0	1	0	0	2	1
157695	C8orf42	chromosome 8 open reading frame 42	0	0	0	0	1	0	0	0	0	0	1	1
254778	C8orf46	chromosome 8 open reading frame 46	0	0	0	1	0	0	0	0	0	0	1	1
157773	C8orf48	chromosome 8 open reading frame 48	0	0	NA	0	1	0	0	0	0	0	1	1
203081	C8orf6	chromosome 8 open reading frame 6	NA	0	NA	NA	0	0	0	0	0	1	1	1
286144	C8orf83	chromosome 8 open reading frame 83	NA	0	NA	NA	1	0	0	1	0	0	2	1
157869	C8orf84	chromosome 8 open reading frame 84	0	0	1	1	0	0	0	0	0	0	2	1
158228	C9orf122	chromosome 9 open reading frame 122	NA	0	NA	NA	1	0	0	1	0	0	2	1
51531	C9orf156	chromosome 9 open reading frame 156	0	0	NA	0	1	0	0	0	0	0	1	1
158055	C9orf163	chromosome 9 open reading frame 163	1	0	0	0	0	0	0	0	0	0	1	1
389799	C9orf171	chromosome 9 open reading frame 171	1	NA	NA	NA	NA	NA	NA	NA	NA	NA	1	1
257169	C9orf43	chromosome 9 open reading frame 43	0	0	0	0	1	0	0	0	0	0	1	1
54942	C9orf6	chromosome 9 open reading frame 6	0	0	0	0	1	0	0	1	1	0	3	2
203228	C9orf72	chromosome 9 open reading frame 72	0	0	0	0	1	0	0	1	0	0	2	1
203238	C9orf93	chromosome 9 open reading frame 93	0	0	0	0	1	0	0	1	0	0	2	1
93949	CXorf10	chromosome X open reading frame 10	NA	0	NA	NA	0	1	0	0	0	0	1	1
170063	CXorf22	chromosome X open reading frame 22	0	0	0	1	0	0	0	1	1	0	3	3
55086	CXorf57	chromosome X open reading frame 57	0	0	0	0	1	0	0	1	0	0	2	1
254158	CXorf58	chromosome X open reading frame 58	0	0	0	0	1	0	0	1	0	0	2	1
286464	CXorf59	chromosome X open reading frame 59	0	0	0	1	0	0	0	1	0	1	3	3
91612	CHURC1	churchill domain containing 1	0	0	0	NA	0	0	0	1	0	0	1	1
1270	CNTF	ciliary neurotrophic factor	0	0	0	0	0	0	0	1	0	0	1	1
9696	CROCC	ciliary rootlet coiled-coil, rootletin	0	0	NA	0	0	0	0	1	1	1	3	2
114819	CROCCL2	ciliary rootlet coiled-coil, rootletin-like 2	NA	0	NA	NA	1	0	0	0	0	0	1	1
84952	CGNL1	cingulin-like 1	0	0	0	1	0	0	0	0	0	0	1	1
146223	CMTM4	CKLF-like MARVEL transmembrane domain containing 4	0	0	0	0	0	1	0	0	0	0	1	1
54918	CMTM6	CKLF-like MARVEL transmembrane domain containing 6	0	0	0	0	0	0	0	0	1	0	1	1
1211	CLTA	clathrin, light chain (Lca)	0	0	0	0	0	0	0	1	0	0	1	1
10686	CLDN16	claudin 16	0	0	0	0	0	0	0	1	0	0	1	1
137075	CLDN23	claudin 23	0	0	0	0	0	0	0	1	0	0	1	1
1365	CLDN3	claudin 3	0	0	0	0	0	0	1	1	0	0	2	1
1366	CLDN7	claudin 7	0	0	0	0	0	0	0	0	1	0	1	1
9073	CLDN8	claudin 8	0	0	0	0	1	1	1	0	0	0	3	1
9080	CLDN9	claudin 9	0	0	0	0	0	0	0	1	0	0	1	1
23283	CSTF2T	cleavage stimulation factor, 3 pre-RNA, subunit 2, 64kDa, tau variant	0	0	0	0	0	0	0	0	0	1	1	1
1479	CSTF3	cleavage stimulation factor, 3 pre-RNA, subunit 3, 77kDa	0	0	0	0	1	0	0	0	0	0	1	1
2162	F13A1	coagulation factor XIII, A1 polypeptide	0	0	0	1	0	0	0	0	0	0	1	1
1315	COPB1	coatomer protein complex, subunit beta 1	0	0	0	0	0	0	0	1	0	0	1	1
9276	COPB2	coatomer protein complex, subunit beta 2 (beta prime)	0	0	0	NA	0	0	0	1	0	0	1	1
93058	COQ10A	coenzyme Q10 homolog A (S. cerevisiae)	0	0	0	0	1	0	0	1	0	0	2	1
51117	COQ4	coenzyme Q4 homolog (S. cerevisiae)	0	0	0	0	0	0	0	1	0	0	1	1
92922	CCDC102A	coiled-coil domain containing 102A	1	0	0	0	0	0	0	0	0	0	1	1
388389	CCDC103	coiled-coil domain containing 103	1	0	NA	1	0	0	0	1	0	0	3	2
255101	CCDC108	coiled-coil domain containing 108	1	0	0	0	0	0	0	0	0	0	1	1
90550	CCDC109A	coiled-coil domain containing 109A	0	0	0	0	0	0	0	0	0	1	1	1
256309	CCDC110	coiled-coil domain containing 110	0	0	0	0	1	0	0	0	0	0	1	1
201973	CCDC111	coiled-coil domain containing 111	0	0	0	0	1	0	0	0	0	0	1	1
79635	CCDC121	coiled-coil domain containing 121	0	0	0	0	1	0	0	1	0	0	2	1
84902	CCDC123	coiled-coil domain containing 123	0	0	0	0	1	0	0	0	0	0	1	1
202243	CCDC125	coiled-coil domain containing 125	0	0	0	0	1	0	0	0	0	0	1	1
90693	CCDC126	coiled-coil domain containing 126	0	0	0	0	1	0	0	0	0	0	1	1
152206	CCDC13	coiled-coil domain containing 13	0	0	0	0	0	0	0	1	0	1	2	2
165055	CCDC138	coiled-coil domain containing 138	0	0	0	0	1	1	0	1	0	0	3	1
130940	CCDC148	coiled-coil domain containing 148	0	0	0	0	1	1	1	1	0	0	4	1
80071	CCDC15	coiled-coil domain containing 15	0	0	0	0	1	0	0	1	0	0	2	1
550631	CCDC157	coiled-coil domain containing 157	1	NA	NA	NA	NA	NA	NA	NA	NA	NA	1	1
374969	CCDC23	coiled-coil domain containing 23	0	0	0	0	1	0	0	0	0	0	1	1
25901	CCDC28A	coiled-coil domain containing 28A	0	0	0	0	1	0	0	0	1	0	2	2
80125	CCDC33	coiled-coil domain containing 33	1	0	0	1	0	0	0	1	0	0	3	2
91057	CCDC34	coiled-coil domain containing 34	0	0	0	0	1	0	0	1	1	0	3	2
124808	CCDC43	coiled-coil domain containing 43	0	0	0	0	1	0	0	0	0	0	1	1
201134	CCDC46	coiled-coil domain containing 46	0	0	0	0	0	0	0	1	0	0	1	1
57003	CCDC47	coiled-coil domain containing 47	0	0	0	0	1	0	0	0	0	0	1	1
152185	CCDC52	coiled-coil domain containing 52	0	0	0	0	1	0	0	0	0	0	1	1
51019	CCDC53	coiled-coil domain containing 53	0	0	0	0	1	0	0	0	0	0	1	1
29080	CCDC59	coiled-coil domain containing 59	0	0	0	0	1	0	0	0	0	0	1	1
146439	CCDC64B	coiled-coil domain containing 64B	NA	0	NA	NA	0	0	0	1	0	0	1	1
285331	CCDC66	coiled-coil domain containing 66	0	0	NA	NA	0	0	0	1	0	0	1	1
90557	CCDC74A	coiled-coil domain containing 74A	1	NA	0	NA	NA	NA	NA	NA	NA	NA	1	1
91409	CCDC74B	coiled-coil domain containing 74B	1	0	NA	NA	0	0	0	0	0	0	1	1
83987	CCDC8	coiled-coil domain containing 8	1	0	0	0	0	0	0	0	0	0	1	1
151887	CCDC80	coiled-coil domain containing 80	0	1	0	0	0	0	0	0	0	0	1	1
79780	CCDC82	coiled-coil domain containing 82	0	0	0	0	1	0	0	0	0	0	1	1
114800	CCDC85A	coiled-coil domain containing 85A	NA	0	NA	NA	1	0	0	0	0	0	1	1
55297	CCDC91	coiled-coil domain containing 91	0	0	0	0	1	0	0	0	0	0	1	1
118487	CHCHD1	coiled-coil-helix-coiled-coil-helix domain containing 1	0	0	0	0	0	0	0	1	0	0	1	1
147372	CCBE1	collagen and calcium binding EGF domains 1	0	0	0	0	0	0	0	0	0	1	1	1
1287	COL4A5	collagen, type IV, alpha 5	0	0	0	1	0	0	0	0	0	0	1	1
1288	COL4A6	collagen, type IV, alpha 6	0	1	0	1	0	0	0	0	0	0	2	1
1289	COL5A1	collagen, type V, alpha 1	1	0	0	0	0	0	0	0	0	0	1	1
1292	COL6A2	collagen, type VI, alpha 2	0	1	0	0	0	0	0	0	0	0	1	1
81578	COL21A1	collagen, type XXI, alpha 1	0	0	0	1	0	0	0	1	0	1	3	3
169044	COL22A1	collagen, type XXII, alpha 1	1	0	0	0	0	0	0	0	0	0	1	1
255631	COL24A1	collagen, type XXIV, alpha 1	0	0	0	1	1	0	0	0	0	0	2	2
8292	COLQ	collagen-like tail subunit (single strand of homotrimer) of asymmetric acetylcholinesterase	1	0	0	0	0	0	0	0	0	0	1	1
81035	COLEC12	collectin sub-family member 12	1	0	0	0	0	0	0	0	0	0	1	1
23412	COMMD3	COMM domain containing 3	0	0	0	0	1	0	0	0	0	0	1	1
165257	C1QL2	complement component 1, q subcomponent-like 2	0	NA	0	1	NA	NA	NA	NA	NA	NA	1	1
716	C1S	complement component 1, s subcomponent	0	0	0	1	0	0	0	0	0	0	1	1
721	C4B	complement component 4B (Chido blood group)	0	NA	NA	1	NA	NA	NA	NA	NA	NA	1	1
728	C5AR1	complement component 5a receptor 1	0	0	0	0	0	0	0	1	0	0	1	1
730	C7	complement component 7	0	0	0	1	0	0	0	0	0	0	1	1
91949	COG7	component of oligomeric golgi complex 7	0	0	0	0	0	1	0	1	0	0	2	1
1490	CTGF	connective tissue growth factor	0	0	0	1	0	0	0	1	0	0	2	2
5067	CNTN3	contactin 3 (plasmacytoma associated)	0	0	NA	NA	0	0	0	0	1	0	1	1
53942	CNTN5	contactin 5	0	0	0	0	1	0	0	0	0	0	1	1
10987	COPS5	COP9 constitutive photomorphogenic homolog subunit 5 (Arabidopsis)	0	0	0	0	0	0	0	0	1	0	1	1
10920	COPS8	COP9 constitutive photomorphogenic homolog subunit 8 (Arabidopsis)	0	0	0	0	1	0	0	0	0	0	1	1
150684	COMMD1	copper metabolism (Murr1) domain containing 1	0	0	0	0	0	0	0	0	0	1	1	1
254263	CNIH2	cornichon homolog 2 (Drosophila)	0	0	0	0	0	0	0	1	0	0	1	1
10391	CORO2B	coronin, actin binding protein, 2B	0	0	0	0	0	0	0	1	0	1	2	2
404217	CTXN1	cortexin 1	0	0	0	0	0	0	0	1	0	0	1	1
1393	CRHBP	corticotropin releasing hormone binding protein	0	0	0	1	0	0	0	0	0	0	1	1
1325	CORT	cortistatin	0	0	0	0	1	0	0	0	0	0	1	1
9738	CP110	CP110 protein	0	0	0	0	0	0	0	1	1	0	2	2
1152	CKB	creatine kinase, brain	0	0	0	0	0	0	0	1	0	0	1	1
1387	CREBBP	CREB binding protein	0	0	0	0	1	0	0	0	0	0	1	1
23418	CRB1	crumbs homolog 1 (Drosophila)	1	0	NA	1	1	0	0	0	0	0	3	2
1407	CRY1	cryptochrome 1 (photolyase-like)	0	0	0	0	1	0	0	1	0	0	2	1
1408	CRY2	cryptochrome 2 (photolyase-like)	0	0	0	0	0	0	0	1	0	0	1	1
9946	CRYZL1	crystallin, zeta (quinone reductase)-like 1	0	0	0	0	1	0	0	0	0	0	1	1
1488	CTBP2	C-terminal binding protein 2	0	0	0	0	0	0	0	1	0	0	1	1
10143	CLEC3A	C-type lectin domain family 3, member A	0	0	0	1	0	0	0	0	0	0	1	1
23601	CLEC5A	C-type lectin domain family 5, member A	0	0	1	0	0	0	0	0	0	0	1	1
64866	CDCP1	CUB domain containing protein 1	0	0	0	0	0	0	0	0	1	0	1	1
404093	CUEDC1	CUE domain containing 1	0	0	0	0	0	0	0	1	0	0	1	1
8454	CUL1	cullin 1	0	0	0	0	1	0	0	0	0	0	1	1
51503	CWC15	CWC15 spliceosome-associated protein homolog (S. cerevisiae)	0	0	0	0	0	0	0	1	0	0	1	1
80319	CXXC4	CXXC finger 4	0	0	0	0	1	1	0	0	0	1	3	2
1261	CNGA3	cyclic nucleotide gated channel alpha 3	1	0	0	0	1	1	0	0	0	0	3	2
891	CCNB1	cyclin B1	0	0	0	0	1	0	0	0	0	0	1	1
595	CCND1	cyclin D1	0	0	0	0	0	0	0	0	0	1	1	1
23582	CCNDBP1	cyclin D-type binding-protein 1	0	0	0	0	1	0	0	0	0	0	1	1
79616	CCNJL	cyclin J-like	0	1	0	0	0	0	0	0	0	0	1	1
26504	CNNM4	cyclin M4	0	0	0	0	0	0	0	0	0	1	1	1
124817	CNTD1	cyclin N-terminal domain containing 1	0	0	0	0	1	1	0	1	0	0	3	1
1026	CDKN1A	cyclin-dependent kinase inhibitor 1A (p21, Cip1)	0	0	0	0	0	0	0	0	1	0	1	1
8814	CDKL1	cyclin-dependent kinase-like 1 (CDC2-related kinase)	0	0	0	0	1	0	0	1	0	0	2	1
8999	CDKL2	cyclin-dependent kinase-like 2 (CDC2-related kinase)	0	0	0	0	1	0	0	0	0	0	1	1
1491	CTH	cystathionase (cystathionine gamma-lyase)	0	0	0	0	0	0	0	0	1	0	1	1
1474	CST6	cystatin E/M	0	0	0	0	1	0	0	0	0	1	2	2
26973	CHORDC1	cysteine and histidine-rich domain (CHORD)-containing 1	0	0	0	0	0	0	0	1	0	0	1	1
54544	CRCT1	cysteine-rich C-terminal 1	0	0	0	0	0	0	0	0	1	0	1	1
26511	CHIC2	cysteine-rich hydrophobic domain 2	0	0	0	0	0	0	0	1	0	0	1	1
9419	CRIPT	cysteine-rich PDZ-binding protein	0	0	0	0	1	0	0	0	0	0	1	1
1396	CRIP1	cysteine-rich protein 1 (intestinal)	0	1	0	0	0	0	0	1	0	0	2	2
7180	CRISP2	cysteine-rich secretory protein 2	0	0	0	0	1	0	1	0	0	0	2	1
10321	CRISP3	cysteine-rich secretory protein 3	0	0	0	0	0	0	0	1	0	0	1	1
83690	CRISPLD1	cysteine-rich secretory protein LCCL domain containing 1	0	0	0	NA	1	1	0	1	0	0	3	1
1080	CFTR	cystic fibrosis transmembrane conductance regulator (ATP-binding cassette sub-family C, member 7)	0	0	0	0	1	0	0	0	0	0	1	1
1497	CTNS	cystinosis, nephropathic	0	0	0	0	0	0	0	1	0	0	1	1
81602	CDADC1	cytidine and dCMP deaminase domain containing 1	0	0	0	0	1	0	0	0	0	0	1	1
220002	CYBASC3	cytochrome b, ascorbate dependent 3	0	1	0	0	0	0	0	1	0	0	2	2
51706	CYB5R1	cytochrome b5 reductase 1	0	0	0	0	0	0	0	0	1	0	1	1
1727	CYB5R3	cytochrome b5 reductase 3	0	0	0	0	0	0	0	1	0	0	1	1
1534	CYB561	cytochrome b-561	0	0	0	0	0	0	0	1	1	0	2	2
1350	COX7C	cytochrome c oxidase subunit VIIc	0	0	0	NA	0	0	0	1	0	0	1	1
1545	CYP1B1	cytochrome P450, family 1, subfamily B, polypeptide 1	0	0	0	1	0	0	0	0	0	0	1	1
1555	CYP2B6	cytochrome P450, family 2, subfamily B, polypeptide 6	0	0	0	0	0	0	0	1	0	0	1	1
1558	CYP2C8	cytochrome P450, family 2, subfamily C, polypeptide 8	0	0	0	0	0	0	0	1	1	0	2	2
1572	CYP2F1	cytochrome P450, family 2, subfamily F, polypeptide 1	0	0	0	0	0	1	0	0	0	0	1	1
1573	CYP2J2	cytochrome P450, family 2, subfamily J, polypeptide 2	0	0	0	0	0	1	1	0	0	0	2	1
113612	CYP2U1	cytochrome P450, family 2, subfamily U, polypeptide 1	0	0	0	0	1	0	0	0	0	0	1	1
1591	CYP24A1	cytochrome P450, family 24, subfamily A, polypeptide 1	0	0	0	0	1	1	0	0	0	0	2	1
1592	CYP26A1	cytochrome P450, family 26, subfamily A, polypeptide 1	0	0	0	0	0	1	0	0	0	0	1	1
51302	CYP39A1	cytochrome P450, family 39, subfamily A, polypeptide 1	0	0	0	0	1	0	0	0	0	1	2	2
1580	CYP4B1	cytochrome P450, family 4, subfamily B, polypeptide 1	0	0	0	0	0	0	0	0	1	0	1	1
57834	CYP4F11	cytochrome P450, family 4, subfamily F, polypeptide 11	0	0	0	0	0	1	0	0	0	0	1	1
285440	CYP4V2	cytochrome P450, family 4, subfamily V, polypeptide 2	0	0	NA	0	0	0	0	1	0	0	1	1
260293	CYP4X1	cytochrome P450, family 4, subfamily X, polypeptide 1	0	0	0	0	0	0	1	0	0	1	2	2
9420	CYP7B1	cytochrome P450, family 7, subfamily B, polypeptide 1	0	0	0	1	0	0	0	0	0	0	1	1
114757	CYGB	cytoglobin	0	0	0	0	1	0	0	0	0	0	1	1
9244	CRLF1	cytokine receptor-like factor 1	1	0	0	0	0	0	1	0	0	0	2	2
64506	CPEB1	cytoplasmic polyadenylation element binding protein 1	0	0	0	0	1	0	0	0	0	1	2	2
22849	CPEB3	cytoplasmic polyadenylation element binding protein 3	0	0	0	0	0	0	0	0	0	1	1	1
1602	DACH1	dachshund homolog 1 (Drosophila)	0	0	0	0	1	0	0	0	0	0	1	1
54798	DCHS2	dachsous 2 (Drosophila)	0	0	0	0	0	1	0	0	0	0	1	1
55152	DALRD3	DALR anticodon binding domain containing 3	0	0	0	0	0	1	0	0	0	0	1	1
168002	DACT2	dapper, antagonist of beta-catenin, homolog 2 (Xenopus laevis)	0	0	NA	0	0	0	0	1	0	0	1	1
8528	DDO	D-aspartate oxidase	0	0	0	0	1	0	0	0	0	0	1	1
22873	DZIP1	DAZ interacting protein 1	0	0	0	0	1	0	0	1	0	0	2	1
196513	DCP1B	DCP1 decapping enzyme homolog B (S. cerevisiae)	0	0	0	0	1	0	0	0	0	0	1	1
23586	DDX58	DEAD (Asp-Glu-Ala-Asp) box polypeptide 58	0	0	0	1	0	0	0	0	0	0	1	1
373863	DND1	dead end homolog 1 (zebrafish)	0	0	0	0	0	0	0	1	0	0	1	1
25861	DFNB31	deafness, autosomal recessive 31	0	0	NA	0	0	0	0	1	0	0	1	1
90957	DHX57	DEAH (Asp-Glu-Ala-Asp/His) box polypeptide 57	0	0	0	0	1	0	0	0	0	0	1	1
79665	DHX40	DEAH (Asp-Glu-Ala-His) box polypeptide 40	NA	0	0	0	1	0	0	1	0	0	2	1
11083	DIDO1	death inducer-obliterator 1	0	0	0	0	0	0	0	1	0	0	1	1
9732	DOCK4	dedicator of cytokinesis 4	0	0	0	0	1	0	0	0	0	0	1	1
81704	DOCK8	dedicator of cytokinesis 8	0	0	0	1	0	0	0	1	0	0	2	2
55070	DET1	de-etiolated homolog 1 (Arabidopsis)	0	0	0	0	0	0	0	1	0	0	1	1
1603	DAD1	defender against cell death 1	0	0	0	0	0	0	0	1	0	0	1	1
245937	DEFB124	defensin, beta 124	NA	0	NA	NA	0	1	0	0	0	0	1	1
8560	DEGS1	degenerative spermatocyte homolog 1, lipid desaturase (Drosophila)	0	0	0	0	1	0	0	0	0	0	1	1
123099	DEGS2	degenerative spermatocyte homolog 2, lipid desaturase (Drosophila)	0	0	NA	0	0	1	0	0	0	0	1	1
79758	DHRS12	dehydrogenase/reductase (SDR family) member 12	0	0	0	0	1	0	0	0	0	0	1	1
10170	DHRS9	dehydrogenase/reductase (SDR family) member 9	0	0	0	0	0	1	0	0	0	0	1	1
207063	DHRSX	dehydrogenase/reductase (SDR family) X-linked	0	1	0	NA	0	0	0	0	0	0	1	1
92737	DNER	delta/notch-like EGF repeat containing	0	0	0	0	0	1	0	1	0	0	2	1
196403	DTX3	deltex homolog 3 (Drosophila)	0	0	0	0	0	0	0	1	0	0	1	1
79961	DENND2D	DENN/MADD domain containing 2D	0	0	0	0	1	0	0	0	0	0	1	1
116092	DNTTIP1	deoxynucleotidyltransferase, terminal, interacting protein 1	0	0	0	0	1	0	0	0	0	0	1	1
1777	DNASE2	deoxyribonuclease II, lysosomal	0	1	0	0	0	0	0	0	0	0	1	1
91319	DERL3	Der1-like domain family, member 3	0	0	0	0	0	0	0	1	0	0	1	1
1832	DSP	desmoplakin	0	0	0	0	0	1	0	0	0	1	2	2
11034	DSTN	destrin (actin depolymerizing factor)	0	0	0	0	1	0	0	0	0	0	1	1
1730	DIAPH2	diaphanous homolog 2 (Drosophila)	0	0	0	0	0	0	0	1	1	0	2	2
23576	DDAH1	dimethylarginine dimethylaminohydrolase 1	0	0	0	0	1	0	0	0	0	1	2	2
1804	DPP6	dipeptidyl-peptidase 6	0	0	0	0	0	0	0	0	0	1	1	1
54769	DIRAS2	DIRAS family, GTP-binding RAS-like 2	0	0	0	0	0	0	0	0	1	0	1	1
780	DDR1	discoidin domain receptor tyrosine kinase 1	0	0	0	0	0	0	0	1	0	0	1	1
4921	DDR2	discoidin domain receptor tyrosine kinase 2	0	0	0	1	0	0	0	0	0	0	1	1
9229	DLGAP1	discs, large (Drosophila) homolog-associated protein 1	0	0	0	0	1	0	0	1	0	0	2	1
23500	DAAM2	dishevelled associated activator of morphogenesis 2	0	0	0	1	0	0	0	0	0	0	1	1
85458	DIXDC1	DIX domain containing 1	0	0	0	0	1	0	0	1	0	0	2	1
1657	DMXL1	Dmx-like 1	0	0	0	0	1	0	0	0	0	0	1	1
115265	DDIT4L	DNA-damage-inducible transcript 4-like	0	0	0	1	0	0	0	0	0	0	1	1
3301	DNAJA1	DnaJ (Hsp40) homolog, subfamily A, member 1	0	0	0	0	1	0	0	0	0	0	1	1
3300	DNAJB2	DnaJ (Hsp40) homolog, subfamily B, member 2	0	0	0	0	0	0	0	1	0	1	2	2
11080	DNAJB4	DnaJ (Hsp40) homolog, subfamily B, member 4	0	0	0	0	1	0	0	0	0	0	1	1
548645	DNAJC25	DnaJ (Hsp40) homolog, subfamily C , member 25	0	0	NA	NA	1	0	0	0	0	0	1	1
56521	DNAJC12	DnaJ (Hsp40) homolog, subfamily C, member 12	0	0	0	0	0	0	1	0	0	0	1	1
23341	DNAJC16	DnaJ (Hsp40) homolog, subfamily C, member 16	0	0	NA	0	0	1	0	0	0	0	1	1
131118	DNAJC19	DnaJ (Hsp40) homolog, subfamily C, member 19	0	0	0	0	1	0	0	0	0	0	1	1
51277	DNAJC27	DnaJ (Hsp40) homolog, subfamily C, member 27	0	0	0	0	1	0	0	0	0	0	1	1
85479	DNAJC5B	DnaJ (Hsp40) homolog, subfamily C, member 5 beta	0	0	0	0	1	0	0	0	0	0	1	1
9829	DNAJC6	DnaJ (Hsp40) homolog, subfamily C, member 6	0	0	0	0	1	0	0	0	0	0	1	1
22826	DNAJC8	DnaJ (Hsp40) homolog, subfamily C, member 8	0	0	NA	NA	1	0	0	0	0	0	1	1
1644	DDC	dopa decarboxylase (aromatic L-amino acid decarboxylase)	0	0	0	0	0	0	0	1	0	0	1	1
149069	DCDC2B	doublecortin domain containing 2B	NA	0	NA	NA	0	1	0	0	0	1	2	2
166614	DCLK2	doublecortin-like kinase 2	1	0	NA	0	0	0	0	0	0	0	1	1
10655	DMRT2	doublesex and mab-3 related transcription factor 2	0	0	0	0	0	0	0	1	0	0	1	1
58524	DMRT3	doublesex and mab-3 related transcription factor 3	0	0	0	1	0	1	0	0	0	0	2	2
57453	DSCAML1	Down syndrome cell adhesion molecule like 1	0	0	0	0	1	0	0	0	0	0	1	1
285381	DPH3	DPH3, KTI11 homolog (S. cerevisiae)	0	0	0	0	1	0	0	0	0	0	1	1
56986	DTWD1	DTW domain containing 1	0	0	0	0	1	0	0	0	0	0	1	1
27071	DAPP1	dual adaptor of phosphotyrosine and 3-phosphoinositides	0	0	0	0	0	0	0	0	1	0	1	1
53905	DUOX1	dual oxidase 1	0	0	0	0	0	0	0	0	1	0	1	1
11072	DUSP14	dual specificity phosphatase 14	0	0	0	0	0	0	0	1	0	1	2	2
80824	DUSP16	dual specificity phosphatase 16	0	0	0	0	1	0	0	0	0	0	1	1
150290	DUSP18	dual specificity phosphatase 18	0	0	0	0	0	0	0	1	1	0	2	2
142679	DUSP19	dual specificity phosphatase 19	0	0	0	0	1	0	0	1	1	0	3	2
8445	DYRK2	dual-specificity tyrosine-(Y)-phosphorylation regulated kinase 2	0	0	0	0	0	0	0	1	0	0	1	1
26052	DNM3	dynamin 3	0	0	0	0	0	0	0	0	1	0	1	1
23268	DNMBP	dynamin binding protein	0	0	0	0	0	0	0	1	0	0	1	1
25981	DNAH1	dynein, axonemal, heavy chain 1	1	0	NA	0	0	0	0	1	0	1	3	3
196385	DNAH10	dynein, axonemal, heavy chain 10	0	0	NA	0	0	0	1	1	1	0	3	2
8679	DNAH12	dynein, axonemal, heavy chain 12	NA	0	NA	NA	0	0	0	1	0	0	1	1
146754	DNAH2	dynein, axonemal, heavy chain 2	1	NA	NA	1	NA	NA	NA	NA	NA	NA	2	1
1768	DNAH6	dynein, axonemal, heavy chain 6	NA	0	NA	1	0	0	0	0	0	0	1	1
83544	DNAL1	dynein, axonemal, light chain 1	0	0	0	0	1	1	0	1	0	0	3	1
10126	DNAL4	dynein, axonemal, light chain 4	0	0	0	0	1	0	0	1	0	0	2	1
51143	DYNC1LI1	dynein, cytoplasmic 1, light intermediate chain 1	0	0	0	0	1	0	0	1	0	0	2	1
79659	DYNC2H1	dynein, cytoplasmic 2, heavy chain 1	NA	0	NA	NA	1	1	1	1	0	0	4	1
51626	DYNC2LI1	dynein, cytoplasmic 2, light intermediate chain 1	0	0	0	0	1	0	0	1	0	1	3	2
8655	DYNLL1	dynein, light chain, LC8-type 1	0	0	0	0	1	0	0	1	0	1	3	2
83658	DYNLRB1	dynein, light chain, roadblock-type 1	0	0	0	0	1	0	0	1	0	0	2	1
6993	DYNLT1	dynein, light chain, Tctex-type 1	0	0	0	0	0	1	0	1	0	0	2	1
55861	DBNDD2	dysbindin (dystrobrevin binding protein 1) domain containing 2	NA	0	NA	0	0	0	0	1	0	0	1	1
84062	DTNBP1	dystrobrevin binding protein 1	0	0	0	0	0	0	0	1	0	0	1	1
1837	DTNA	dystrobrevin, alpha	0	0	0	0	0	0	0	1	1	0	2	2
1756	DMD	dystrophin	0	0	0	0	1	0	0	0	0	0	1	1
2033	EP300	E1A binding protein p300	0	0	0	0	0	0	0	1	0	0	1	1
57634	EP400	E1A binding protein p400	0	0	0	0	0	0	0	1	0	0	1	1
1875	E2F5	E2F transcription factor 5, p130-binding	0	0	0	0	1	0	0	0	0	0	1	1
144455	E2F7	E2F transcription factor 7	1	0	0	0	0	0	0	0	0	0	1	1
79733	E2F8	E2F transcription factor 8	0	0	0	0	1	0	0	0	0	0	1	1
1997	ELF1	E74-like factor 1 (ets domain transcription factor)	0	0	0	0	0	0	0	1	0	0	1	1
10969	EBNA1BP2	EBNA1 binding protein 2	0	0	0	0	1	0	0	0	0	0	1	1
2009	EML1	echinoderm microtubule associated protein like 1	0	0	0	0	1	0	0	1	0	0	2	1
161436	EML5	echinoderm microtubule associated protein like 5	0	0	0	0	0	0	0	1	0	0	1	1
7813	EVI5	ecotropic viral integration site 5	0	0	0	0	1	0	0	0	0	0	1	1
55068	ENOX1	ecto-NOX disulfide-thiol exchanger 1	0	0	0	0	1	0	0	0	0	0	1	1
10495	ENOX2	ecto-NOX disulfide-thiol exchanger 2	0	0	0	0	1	0	0	1	0	0	2	1
954	ENTPD2	ectonucleoside triphosphate diphosphohydrolase 2	1	0	0	0	0	0	0	0	0	0	1	1
5168	ENPP2	ectonucleotide pyrophosphatase/phosphodiesterase 2	0	0	0	0	1	0	0	0	0	1	2	2
22875	ENPP4	ectonucleotide pyrophosphatase/phosphodiesterase 4 (putative function)	0	0	0	0	1	0	0	1	1	0	3	2
59084	ENPP5	ectonucleotide pyrophosphatase/phosphodiesterase 5 (putative function)	0	0	0	0	1	0	0	1	0	0	2	1
84288	EFCAB2	EF-hand calcium binding domain 2	0	0	0	0	1	0	0	1	1	0	3	2
84455	EFCAB7	EF-hand calcium binding domain 7	0	0	NA	0	1	0	0	1	0	0	2	1
80303	EFHD1	EF-hand domain family, member D1	0	0	0	1	0	0	0	1	0	0	2	2
2202	EFEMP1	EGF-containing fibulin-like extracellular matrix protein 1	1	0	0	0	0	0	0	1	0	0	2	2
81552	ECOP	EGFR-coamplified and overexpressed protein	0	0	0	0	0	0	0	0	0	1	1	1
112399	EGLN3	egl nine homolog 3 (C. elegans)	0	0	0	0	1	0	0	0	0	0	1	1
2006	ELN	elastin	0	1	0	0	0	0	0	0	0	0	1	1
2004	ELK3	ELK3, ETS-domain protein (SRF accessory protein 2)	0	0	0	0	1	0	0	0	0	0	1	1
55531	ELMOD1	ELMO/CED-12 domain containing 1	0	0	0	0	1	0	0	1	0	0	2	1
80237	ELL3	elongation factor RNA polymerase II-like 3	0	0	0	0	1	0	0	1	1	0	3	2
9343	EFTUD2	elongation factor Tu GTP binding domain containing 2	0	0	0	0	0	0	0	1	0	0	1	1
55140	ELP3	elongation protein 3 homolog (S. cerevisiae)	0	0	0	0	1	0	0	0	0	0	1	1
2018	EMX2	empty spiracles homeobox 2	0	0	0	1	0	0	0	0	0	0	1	1
55740	ENAH	enabled homolog (Drosophila)	0	0	0	0	1	0	0	0	0	1	2	2
2021	ENDOG	endonuclease G	0	0	0	0	0	1	0	1	0	0	2	1
121506	ERP27	endoplasmic reticulum protein 27	0	0	0	0	1	0	0	1	0	0	2	1
11082	ESM1	endothelial cell-specific molecule 1	0	0	0	1	0	0	0	0	0	0	1	1
80314	EPC1	enhancer of polycomb homolog 1 (Drosophila)	0	0	0	0	0	0	0	1	0	0	1	1
163126	EID2	EP300 interacting inhibitor of differentiation 2	0	0	0	0	1	0	0	0	0	0	1	1
126272	EID2B	EP300 interacting inhibitor of differentiation 2B	0	0	0	0	1	1	0	1	0	0	3	1
493861	EID3	EP300 interacting inhibitor of differentiation 3	0	0	NA	0	0	0	0	1	0	0	1	1
54749	EPDR1	ependymin related protein 1 (zebrafish)	0	0	0	0	1	0	0	0	0	0	1	1
1949	EFNB3	ephrin-B3	0	0	0	0	0	0	1	0	0	0	1	1
2060	EPS15	epidermal growth factor receptor pathway substrate 15	0	0	0	0	0	0	0	1	0	0	1	1
83481	EPPK1	epiplakin 1	NA	0	NA	NA	0	1	0	0	0	0	1	1
2052	EPHX1	epoxide hydrolase 1, microsomal (xenobiotic)	0	0	0	0	0	0	0	1	0	0	1	1
2053	EPHX2	epoxide hydrolase 2, cytoplasmic	1	0	0	0	0	1	0	0	0	0	2	2
55040	EPN3	epsin 3	0	0	0	0	0	1	1	0	0	0	2	1
51614	ERGIC3	ERGIC and golgi 3	0	0	0	0	0	0	0	0	0	1	1	1
54566	EPB41L4B	erythrocyte membrane protein band 4.1 like 4B	0	0	0	0	0	1	0	0	1	1	3	2
2036	EPB41L1	erythrocyte membrane protein band 4.1-like 1	0	0	0	0	0	0	0	0	0	1	1	1
23136	EPB41L3	erythrocyte membrane protein band 4.1-like 3	0	0	0	0	0	0	0	0	0	1	1	1
2038	EPB42	erythrocyte membrane protein band 4.2	0	0	0	0	0	0	0	1	0	0	1	1
83715	ESPN	espin	0	0	0	0	0	0	0	0	0	1	1	1
114799	ESCO1	establishment of cohesion 1 homolog 1 (S. cerevisiae)	0	0	0	0	0	0	0	1	0	0	1	1
79984	FLJ21736	esterase 31	NA	0	NA	NA	0	0	0	0	1	1	2	1
55500	ETNK1	ethanolamine kinase 1	0	0	0	0	1	0	0	0	0	0	1	1
29904	EEF2K	eukaryotic elongation factor-2 kinase	0	0	0	0	0	0	0	1	0	0	1	1
9521	EEF1E1	eukaryotic translation elongation factor 1 epsilon 1	0	0	0	0	1	0	0	0	0	0	1	1
8672	EIF4G3	eukaryotic translation initiation factor 4 gamma, 3	0	0	0	0	1	0	0	0	0	0	1	1
8637	EIF4EBP3	eukaryotic translation initiation factor 4E binding protein 3	0	1	NA	NA	0	0	0	0	0	0	1	1
317649	EIF4E3	eukaryotic translation initiation factor 4E family member 3	0	0	NA	0	1	0	0	0	0	0	1	1
81691	LOC81691	exonuclease NEF-sp	0	0	0	0	0	0	0	1	0	0	1	1
79033	ERI3	exoribonuclease 3	0	0	NA	0	0	0	0	1	0	0	1	1
2135	EXTL2	exostoses (multiple)-like 2	0	0	0	0	0	0	0	1	0	0	1	1
7514	XPO1	exportin 1 (CRM1 homolog, yeast)	0	0	0	0	0	0	0	0	0	1	1	1
114794	ELFN2	extracellular leucine-rich repeat and fibronectin type III domain containing 2	0	0	NA	NA	1	0	0	0	0	0	1	1
1842	ECM2	extracellular matrix protein 2, female organ and adipocyte specific	1	0	0	0	0	0	0	0	0	0	1	1
2139	EYA2	eyes absent homolog 2 (Drosophila)	0	0	0	NA	0	1	0	0	0	0	1	1
2070	EYA4	eyes absent homolog 4 (Drosophila)	1	0	0	0	0	0	0	0	0	0	1	1
7430	EZR	ezrin	1	0	0	0	0	0	0	1	1	0	3	3
50848	F11R	F11 receptor	0	0	NA	0	0	0	0	0	1	0	1	1
10827	FAM114A2	family with sequence similarity 114, member A2	0	0	0	0	1	0	0	0	0	0	1	1
414918	FAM116B	family with sequence similarity 116, member B	0	0	NA	NA	0	0	0	1	1	1	3	2
151194	FAM119A	family with sequence similarity 119, member A	0	0	0	0	1	0	0	0	0	0	1	1
10144	FAM13A	family with sequence similarity 13, member A	0	0	0	0	0	0	0	0	0	1	1	1
220965	FAM13C	family with sequence similarity 13, member C	0	0	0	0	1	0	0	1	0	0	2	1
151176	FAM132B	family with sequence similarity 132, member B	NA	0	NA	NA	0	0	0	0	1	0	1	1
54463	FAM134B	family with sequence similarity 134, member B	0	0	0	0	1	0	0	0	0	0	1	1
25854	FAM149A	family with sequence similarity 149, member A	0	0	NA	NA	0	1	0	1	0	0	2	1
317662	FAM149B1	family with sequence similarity 149, member B1	NA	0	NA	0	1	0	0	0	0	0	1	1
158297	FAM154A	family with sequence similarity 154, member A	1	0	0	0	0	0	0	0	0	0	1	1
84140	FAM161A	family with sequence similarity 161, member A	NA	0	NA	NA	1	1	1	1	0	0	4	1
51101	FAM164A	family with sequence similarity 164, member A	0	0	0	0	0	0	0	1	0	0	1	1
83648	FAM167A	family with sequence similarity 167, member A	0	0	0	0	1	0	0	0	0	0	1	1
26049	FAM169A	family with sequence similarity 169, member A	NA	0	NA	NA	0	1	0	0	0	0	1	1
83989	FAM172A	family with sequence similarity 172, member A	0	0	0	0	1	0	0	0	0	0	1	1
84142	FAM175A	family with sequence similarity 175, member A	0	0	0	0	1	0	0	1	0	0	2	1
283635	FAM177A1	family with sequence similarity 177, member A1	0	0	0	0	1	0	0	0	0	0	1	1
23116	FAM179B	family with sequence similarity 179, member B	0	0	0	0	0	1	0	1	1	0	3	2
90050	FAM181A	family with sequence similarity 181, member A	1	0	0	0	0	0	0	0	0	0	1	1
79632	FAM184A	family with sequence similarity 184, member A	0	0	0	0	1	0	0	0	0	0	1	1
55578	FAM48A	family with sequence similarity 48, member A	0	0	0	0	0	0	0	0	0	1	1	1
26240	FAM50B	family with sequence similarity 50, member B	0	0	0	0	0	0	0	0	0	1	1	1
58516	FAM60A	family with sequence similarity 60, member A	0	0	0	0	0	0	0	1	0	0	1	1
54629	FAM63B	family with sequence similarity 63, member B	0	0	NA	0	1	0	0	0	0	0	1	1
9750	FAM65B	family with sequence similarity 65, member B	0	0	0	0	1	0	0	1	0	1	3	2
388650	FAM69A	family with sequence similarity 69, member A	0	0	NA	0	1	0	0	0	0	0	1	1
401508	FAM74A4	family with sequence similarity 74, member A4	1	NA	NA	NA	NA	NA	NA	NA	NA	NA	1	1
51439	FAM8A1	family with sequence similarity 8, member A1	0	0	0	0	1	0	0	1	0	0	2	1
145773	FAM81A	family with sequence similarity 81, member A	0	0	0	0	1	1	0	1	0	0	3	1
137392	FAM92A1	family with sequence similarity 92, member A1	NA	0	0	0	1	0	0	0	0	0	1	1
339145	FAM92B	family with sequence similarity 92, member B	1	NA	0	0	NA	NA	NA	NA	NA	NA	1	1
147965	FAM98C	family with sequence similarity 98, member C	0	0	0	0	0	0	0	1	0	0	1	1
2176	FANCC	Fanconi anemia, complementation group C	0	0	0	0	0	0	0	1	0	0	1	1
2188	FANCF	Fanconi anemia, complementation group F	0	0	0	0	0	0	0	1	0	0	1	1
55120	FANCL	Fanconi anemia, complementation group L	0	0	0	0	0	0	0	1	0	0	1	1
355	FAS	Fas (TNF receptor superfamily, member 6)	0	0	NA	1	0	0	0	0	0	0	1	1
79068	FTO	fat mass and obesity associated	NA	0	NA	0	0	1	1	0	0	0	2	1
2166	FAAH	fatty acid amide hydrolase	0	0	0	0	0	0	0	1	0	0	1	1
25827	FBXL2	F-box and leucine-rich repeat protein 2	0	0	0	0	1	1	0	1	0	0	3	1
55294	FBXW7	F-box and WD repeat domain containing 7	0	0	0	0	0	0	0	0	0	1	1	1
80204	FBXO11	F-box protein 11	0	0	0	0	0	0	0	1	0	0	1	1
157574	FBXO16	F-box protein 16	0	0	0	0	1	0	0	0	1	0	2	2
23014	FBXO21	F-box protein 21	0	0	0	0	0	0	0	0	0	1	1	1
130888	FBXO36	F-box protein 36	1	0	0	0	1	1	0	0	0	0	3	2
26270	FBXO6	F-box protein 6	1	0	0	0	0	0	0	0	0	0	1	1
26269	FBXO8	F-box protein 8	0	0	0	0	1	0	0	0	0	0	1	1
2217	FCGRT	Fc fragment of IgG, receptor, transporter, alpha	0	1	0	0	0	0	0	0	0	0	1	1
28982	FLVCR1	feline leukemia virus subgroup C cellular receptor 1	0	0	0	0	0	0	0	1	0	0	1	1
55640	FLVCR2	feline leukemia virus subgroup C cellular receptor family, member 2	0	0	0	1	0	0	0	0	0	0	1	1
2241	FER	fer (fps/fes related) tyrosine kinase	0	0	0	0	1	0	0	0	0	0	1	1
143162	FRMPD2	FERM and PDZ domain containing 2	1	0	NA	1	0	0	0	0	1	0	3	2
122786	FRMD6	FERM domain containing 6	0	0	0	1	0	0	0	0	0	0	1	1
10160	FARP1	FERM, RhoGEF (ARHGEF) and pleckstrin domain protein 1 (chondrocyte-derived)	0	0	0	0	1	0	0	1	0	0	2	1
2232	FDXR	ferredoxin reductase	0	0	0	0	0	0	0	1	0	0	1	1
91893	FDXACB1	ferredoxin-fold anticodon binding domain containing 1	NA	0	NA	1	0	0	0	0	0	0	1	1
11116	FGFR1OP	FGFR1 oncogene partner	0	0	0	0	1	0	0	1	0	0	2	1
2201	FBN2	fibrillin 2	1	0	0	0	0	0	0	0	0	0	1	1
9158	FIBP	fibroblast growth factor (acidic) intracellular binding protein	0	0	0	0	0	0	0	1	0	0	1	1
2259	FGF14	fibroblast growth factor 14	0	0	0	0	1	1	1	0	0	0	3	1
2247	FGF2	fibroblast growth factor 2 (basic)	0	0	0	1	0	0	0	0	0	0	1	1
2254	FGF9	fibroblast growth factor 9 (glia-activating factor)	0	0	0	0	0	0	0	1	0	0	1	1
2263	FGFR2	fibroblast growth factor receptor 2	0	0	NA	1	0	0	0	0	0	0	1	1
2261	FGFR3	fibroblast growth factor receptor 3	0	0	0	0	0	0	0	0	1	0	1	1
2331	FMOD	fibromodulin	0	0	0	0	1	0	0	0	0	0	1	1
83856	FSD1L	fibronectin type III and SPRY domain containing 1-like	0	0	0	0	1	0	0	1	0	0	2	1
163479	FNDC7	fibronectin type III domain containing 7	1	0	NA	NA	0	0	0	0	0	0	1	1
161835	FSIP1	fibrous sheath interacting protein 1	0	0	0	0	1	0	0	0	0	0	1	1
8547	FCN3	ficolin (collagen/fibrinogen domain containing) 3 (Hakata antigen)	0	0	0	0	1	0	0	0	0	0	1	1
2317	FLNB	filamin B, beta (actin binding protein 278)	0	0	0	0	0	0	0	0	0	1	1	1
541473	LOC541473	FK506 binding protein 6, 36kDa pseudogene	0	0	NA	NA	0	1	0	1	0	0	2	1
2328	FMO3	flavin containing monooxygenase 3	1	0	0	0	0	0	0	0	1	0	2	2
2329	FMO4	flavin containing monooxygenase 4	0	0	0	1	0	0	0	0	0	1	2	2
2330	FMO5	flavin containing monooxygenase 5	0	0	0	1	0	0	0	0	0	0	1	1
441522	FLJ31132	FLJ31132 protein	1	0	NA	NA	1	0	0	1	0	0	3	2
400579	FLJ35934	FLJ35934 protein	1	0	NA	0	0	0	0	0	0	0	1	1
400073	FLJ40142	FLJ40142 protein	0	0	NA	0	1	0	0	1	1	0	3	2
401120	FLJ45966	FLJ45966 protein	1	NA	NA	NA	NA	NA	NA	NA	NA	NA	1	1
2348	FOLR1	folate receptor 1 (adult)	1	0	0	NA	0	0	0	1	0	0	2	2
3169	FOXA1	forkhead box A1	0	0	0	0	0	1	1	0	0	1	3	2
3170	FOXA2	forkhead box A2	0	0	0	0	0	0	0	0	0	1	1	1
2304	FOXE1	forkhead box E1 (thyroid transcription factor 2)	0	0	0	0	0	1	0	0	0	0	1	1
2295	FOXF2	forkhead box F2	0	0	0	0	0	0	0	1	0	0	1	1
93986	FOXP2	forkhead box P2	0	0	0	0	0	0	0	1	0	0	1	1
56776	FMN2	formin 2	0	0	NA	0	1	0	0	1	0	1	3	2
80206	FHOD3	formin homology 2 domain containing 3	0	0	NA	NA	1	1	1	0	0	0	3	1
114793	FMNL2	formin-like 2	0	0	0	0	1	0	0	0	0	0	1	1
2273	FHL1	four and a half LIM domains 1	0	0	0	0	1	0	0	0	0	0	1	1
24147	FJX1	four jointed box 1 (Drosophila)	1	0	0	0	0	0	0	0	0	0	1	1
8087	FXR1	fragile X mental retardation, autosomal homolog 1	0	0	0	0	1	0	0	0	0	0	1	1
80144	FRAS1	Fraser syndrome 1	0	0	0	0	0	0	0	1	0	0	1	1
8323	FZD6	frizzled homolog 6 (Drosophila)	0	0	0	0	0	0	0	0	1	1	2	1
8325	FZD8	frizzled homolog 8 (Drosophila)	0	0	0	0	0	0	0	1	0	0	1	1
283788	LOC283788	FSHD region gene 1 pseudogene	NA	0	NA	NA	0	0	0	1	0	0	1	1
79147	FKRP	fukutin related protein	0	0	0	0	0	0	0	1	0	0	1	1
10129	FRY	furry homolog (Drosophila)	0	0	0	0	1	0	0	0	0	0	1	1
80199	FUZ	fuzzy homolog (Drosophila)	0	0	0	0	0	0	0	1	1	0	2	2
486	FXYD2	FXYD domain containing ion transport regulator 2	0	0	0	0	1	0	0	0	0	0	1	1
5349	FXYD3	FXYD domain containing ion transport regulator 3	0	0	0	0	0	1	0	0	1	0	2	2
53828	FXYD4	FXYD domain containing ion transport regulator 4	0	0	0	0	0	0	0	1	0	0	1	1
53822	FXYD7	FXYD domain containing ion transport regulator 7	0	0	0	0	0	0	0	0	0	1	1	1
2534	FYN	FYN oncogene related to SRC, FGR, YES	0	0	0	0	1	0	0	0	0	0	1	1
84340	GFM2	G elongation factor, mitochondrial 2	0	0	0	0	1	0	0	0	1	0	2	2
221393	GPR115	G protein-coupled receptor 115	0	0	0	0	0	0	0	0	0	1	1	1
221395	GPR116	G protein-coupled receptor 116	0	0	0	0	1	0	0	0	0	0	1	1
4935	GPR143	G protein-coupled receptor 143	0	1	0	0	0	0	0	0	0	0	1	1
115330	GPR146	G protein-coupled receptor 146	0	0	0	0	0	0	0	1	0	0	1	1
27239	GPR162	G protein-coupled receptor 162	0	0	0	0	0	0	0	1	0	0	1	1
10149	GPR64	G protein-coupled receptor 64	0	0	0	1	0	0	0	0	0	0	1	1
53836	GPR87	G protein-coupled receptor 87	0	0	0	0	0	0	1	0	0	0	1	1
84059	GPR98	G protein-coupled receptor 98	0	0	0	1	0	0	0	0	0	0	1	1
11345	GABARAPL2	GABA(A) receptor-associated protein-like 2	0	0	0	0	0	0	0	1	0	0	1	1
2585	GALK2	galactokinase 2	0	0	0	0	1	0	0	1	0	0	2	1
2588	GALNS	galactosamine (N-acetyl)-6-sulfate sulfatase	0	0	0	0	1	0	0	1	0	0	2	1
130589	GALM	galactose mutarotase (aldose 1-epimerase)	0	0	0	0	1	0	0	0	1	1	3	2
2581	GALC	galactosylceramidase	0	0	0	0	1	0	0	0	0	0	1	1
2568	GABRP	gamma-aminobutyric acid (GABA) A receptor, pi	0	0	0	0	0	1	0	0	0	0	1	1
124975	GGT6	gamma-glutamyltransferase 6	0	0	0	0	0	0	0	0	0	1	1	1
2701	GJA4	gap junction protein, alpha 4, 37kDa	0	0	0	0	0	0	0	1	0	0	1	1
2703	GJA8	gap junction protein, alpha 8, 50kDa	0	0	0	NA	0	0	0	0	1	0	1	1
2709	GJB5	gap junction protein, beta 5, 31.1kDa	0	0	0	0	0	1	0	0	0	0	1	1
54433	GAR1	GAR1 ribonucleoprotein homolog (yeast)	0	0	0	0	0	0	0	1	0	0	1	1
79792	GSDMD	gasdermin D	0	0	0	0	0	0	0	1	0	0	1	1
2694	GIF	gastric intrinsic factor (vitamin B synthesis)	0	0	0	0	0	0	0	1	0	0	1	1
2922	GRP	gastrin-releasing peptide	0	0	0	0	0	0	1	0	0	0	1	1
2624	GATA2	GATA binding protein 2	0	0	0	0	1	0	0	0	0	0	1	1
2627	GATA6	GATA binding protein 6	0	0	0	0	1	0	0	0	0	0	1	1
54815	GATAD2A	GATA zinc finger domain containing 2A	0	1	0	0	0	0	0	0	0	0	1	1
64412	GZF1	GDNF-inducible zinc finger protein 1	0	0	0	0	1	0	0	0	0	0	1	1
29925	GMPPB	GDP-mannose pyrophosphorylase B	0	0	0	0	0	0	0	1	0	0	1	1
79833	GEMIN6	gem (nuclear organelle) associated protein 6	0	0	0	0	1	0	0	0	0	0	1	1
2957	GTF2A1	general transcription factor IIA, 1, 19/37kDa	0	0	0	0	1	0	0	0	0	0	1	1
2966	GTF2H2	general transcription factor IIH, polypeptide 2, 44kDa	0	0	0	NA	0	0	0	1	0	0	1	1
404672	GTF2H5	general transcription factor IIH, polypeptide 5	0	0	NA	0	1	0	0	0	0	0	1	1
2631	GBAS	glioblastoma amplified sequence	0	0	0	0	0	0	0	1	1	1	3	2
169792	GLIS3	GLIS family zinc finger 3	0	0	0	0	1	1	0	0	0	0	2	1
2650	GCNT1	glucosaminyl (N-acetyl) transferase 1, core 2 (beta-1,6-N-acetylglucosaminyltransferase)	0	0	0	0	1	0	0	0	0	0	1	1
57733	GBA3	glucosidase, beta, acid 3 (cytosolic)	0	0	0	0	0	0	0	0	1	0	1	1
2903	GRIN2A	glutamate receptor, ionotropic, N-methyl D-aspartate 2A	0	0	0	0	0	0	0	1	0	1	2	2
116444	GRIN3B	glutamate receptor, ionotropic, N-methyl-D-aspartate 3B	1	0	NA	NA	0	0	0	0	0	0	1	1
2913	GRM3	glutamate receptor, metabotropic 3	0	0	0	0	0	0	0	0	1	0	1	1
2915	GRM5	glutamate receptor, metabotropic 5	0	0	0	0	0	0	0	0	1	0	1	1
2917	GRM7	glutamate receptor, metabotropic 7	0	0	0	0	0	1	0	1	0	0	2	1
2729	GCLC	glutamate-cysteine ligase, catalytic subunit	0	0	0	0	0	1	0	0	0	0	1	1
2730	GCLM	glutamate-cysteine ligase, modifier subunit	0	0	0	0	0	0	0	0	1	1	2	1
9945	GFPT2	glutamine-fructose-6-phosphate transaminase 2	1	0	0	0	0	0	0	0	0	0	1	1
2028	ENPEP	glutamyl aminopeptidase (aminopeptidase A)	1	0	0	1	0	0	0	0	0	0	2	1
10539	GLRX3	glutaredoxin 3	0	0	0	0	1	0	0	0	0	0	1	1
2639	GCDH	glutaryl-Coenzyme A dehydrogenase	0	0	0	0	0	0	0	1	0	0	1	1
493869	GPX8	glutathione peroxidase 8 (putative)	0	0	NA	0	1	0	0	0	0	0	1	1
2936	GSR	glutathione reductase	0	0	0	0	0	0	0	0	1	0	1	1
373156	GSTK1	glutathione S-transferase kappa 1	0	0	0	0	0	0	0	0	1	0	1	1
2946	GSTM2	glutathione S-transferase mu 2 (muscle)	1	NA	0	0	NA	NA	NA	NA	NA	NA	1	1
2937	GSS	glutathione synthetase	0	0	0	0	0	0	0	1	0	0	1	1
8443	GNPAT	glyceronephosphate O-acyltransferase	0	0	0	0	1	0	0	0	0	0	1	1
54857	GDPD2	glycerophosphodiester phosphodiesterase domain containing 2	1	0	0	0	0	0	0	0	0	0	1	1
27232	GNMT	glycine N-methyltransferase	0	0	0	0	0	0	0	1	0	0	1	1
2743	GLRB	glycine receptor, beta	0	0	0	0	1	0	0	1	0	0	2	1
219970	GLYATL2	glycine-N-acyltransferase-like 2	0	0	0	0	0	0	0	0	1	0	1	1
2932	GSK3B	glycogen synthase kinase 3 beta	0	0	0	0	0	0	0	0	0	1	1	1
8908	GYG2	glycogenin 2	1	0	1	0	0	0	0	0	0	0	2	1
1081	CGA	glycoprotein hormones, alpha polypeptide	1	0	0	0	0	0	0	0	0	0	1	1
2824	GPM6B	glycoprotein M6B	0	0	0	0	1	0	0	0	0	0	1	1
83468	GLT8D2	glycosyltransferase 8 domain containing 2	0	0	0	1	0	0	0	0	0	0	1	1
2739	GLO1	glyoxalase I	0	0	0	0	1	0	0	0	0	0	1	1
55204	GOLPH3L	golgi phosphoprotein 3-like	0	0	0	0	0	0	0	1	0	0	1	1
64689	GORASP1	golgi reassembly stacking protein 1, 65kDa	0	0	0	0	0	0	0	1	0	0	1	1
51184	GPN3	GPN-loop GTPase 3	0	0	0	0	1	0	0	0	0	0	1	1
29841	GRHL1	grainyhead-like 1 (Drosophila)	0	0	0	NA	0	0	1	0	0	0	1	1
79977	GRHL2	grainyhead-like 2 (Drosophila)	0	0	0	0	0	1	1	0	0	0	2	1
54762	GRAMD1C	GRAM domain containing 1C	0	0	0	0	0	1	0	0	0	0	1	1
65983	GRAMD3	GRAM domain containing 3	0	0	0	1	0	1	0	0	0	0	2	2
23151	GRAMD4	GRAM domain containing 4	1	0	NA	0	0	0	0	0	0	0	1	1
25801	GCA	grancalcin, EF-hand calcium binding protein	0	0	0	0	0	0	0	1	0	0	1	1
139716	GAB3	GRB2-associated binding protein 3	0	0	0	0	1	0	0	0	0	0	1	1
2926	GRSF1	G-rich RNA sequence binding factor 1	0	0	0	0	1	0	0	0	0	0	1	1
9648	GCC2	GRIP and coiled-coil domain containing 2	0	0	0	0	0	0	0	0	1	0	1	1
10912	GADD45G	growth arrest and DNA-damage-inducible, gamma	0	0	0	0	1	0	0	0	0	0	1	1
246176	GAS2L2	growth arrest-specific 2 like 2	1	0	0	0	0	1	0	1	0	0	3	2
8522	GAS7	growth arrest-specific 7	0	0	0	0	1	0	0	1	0	0	2	1
2622	GAS8	growth arrest-specific 8	0	0	0	NA	0	0	0	1	1	1	3	2
2657	GDF1	growth differentiation factor 1	0	0	NA	NA	0	0	0	1	0	0	1	1
79774	GRTP1	growth hormone regulated TBC protein 1	0	1	0	0	0	0	0	0	0	0	1	1
2669	GEM	GTP binding protein overexpressed in skeletal muscle	0	0	0	1	0	0	0	0	0	0	1	1
9615	GDA	guanine deaminase	0	0	0	0	0	1	0	0	1	0	2	2
2786	GNG4	guanine nucleotide binding protein (G protein), gamma 4	1	0	0	0	0	0	0	0	0	0	1	1
115362	GBP5	guanylate binding protein 5	0	0	0	0	0	0	0	1	0	0	1	1
163351	GBP6	guanylate binding protein family, member 6	0	0	0	0	0	1	0	0	0	0	1	1
54826	GIN1	gypsy retrotransposon integrase 1	0	0	0	0	1	0	0	0	0	0	1	1
94239	H2AFV	H2A histone family, member V	0	0	0	0	1	0	0	1	0	0	2	1
54626	HES2	hairy and enhancer of split 2 (Drosophila)	0	0	NA	0	0	0	0	0	0	1	1	1
388585	HES5	hairy and enhancer of split 5 (Drosophila)	0	0	NA	NA	0	0	0	0	1	0	1	1
55502	HES6	hairy and enhancer of split 6 (Drosophila)	0	0	0	0	0	0	0	1	1	0	2	2
23462	HEY1	hairy/enhancer-of-split related with YRPW motif 1	0	0	0	0	0	0	0	1	0	0	1	1
23493	HEY2	hairy/enhancer-of-split related with YRPW motif 2	0	0	0	0	1	0	0	0	0	0	1	1
84064	HDHD2	haloacid dehalogenase-like hydrolase domain containing 2	0	0	0	0	1	0	0	0	0	0	1	1
3250	HPR	haptoglobin-related protein	0	0	0	1	0	0	0	0	0	0	1	1
374659	HDDC3	HD domain containing 3	0	0	0	0	0	0	0	0	0	1	1	1
54919	HEATR2	HEAT repeat containing 2	0	0	0	NA	0	0	0	1	0	0	1	1
10808	HSPH1	heat shock 105kDa/110kDa protein 1	0	0	0	0	1	0	0	1	0	0	2	1
3336	HSPE1	heat shock 10kDa protein 1 (chaperonin 10)	0	0	0	0	1	0	0	0	0	0	1	1
26353	HSPB8	heat shock 22kDa protein 8	1	0	0	1	0	0	0	0	0	0	2	1
259217	HSPA12A	heat shock 70kDa protein 12A	NA	0	NA	0	1	0	0	0	0	0	1	1
3306	HSPA2	heat shock 70kDa protein 2	0	0	0	0	0	0	0	1	0	0	1	1
22824	HSPA4L	heat shock 70kDa protein 4-like	0	0	0	0	1	0	0	0	0	1	2	2
3281	HSBP1	heat shock factor binding protein 1	0	0	0	0	0	0	0	0	1	0	1	1
3298	HSF2	heat shock transcription factor 2	0	0	0	0	0	0	0	1	0	0	1	1
55008	HERC6	hect domain and RLD 6	0	0	NA	1	0	0	0	0	0	0	1	1
57520	HECW2	HECT, C2 and WW domain containing E3 ubiquitin protein ligase 2	0	0	NA	NA	0	0	0	0	0	1	1	1
57467	HHATL	hedgehog acyltransferase-like	0	0	0	0	0	0	0	0	1	0	1	1
113510	HELQ	helicase, POLQ-like	0	0	0	0	0	0	0	1	0	0	1	1
6596	HLTF	helicase-like transcription factor	0	0	0	0	0	0	0	1	1	0	2	2
93668	HPYR1	Helicobacter pylori responsive 1 (non-protein coding)	NA	0	NA	NA	0	0	0	1	0	0	1	1
90861	HN1L	hematological and neurological expressed 1-like	0	0	0	NA	0	1	0	0	1	0	2	2
83872	HMCN1	hemicentin 1	0	0	0	1	0	0	0	0	0	0	1	1
3043	HBB	hemoglobin, beta	0	0	0	0	0	0	0	1	0	0	1	1
253012	HEPACAM2	HEPACAM family member 2	0	0	0	0	0	1	0	0	0	0	1	1
64711	HS3ST6	heparan sulfate (glucosamine) 3-O-sulfotransferase 6	0	0	NA	NA	0	1	1	1	0	0	3	1
9653	HS2ST1	heparan sulfate 2-O-sulfotransferase 1	0	0	0	1	0	0	0	0	0	0	1	1
11147	HHLA3	HERV-H LTR-associating 3	0	0	NA	NA	0	0	0	0	0	1	1	1
3185	HNRNPF	heterogeneous nuclear ribonucleoprotein F	0	0	0	0	0	0	0	1	0	0	1	1
3190	HNRNPK	heterogeneous nuclear ribonucleoprotein K	0	0	0	0	0	0	0	1	0	0	1	1
92906	HNRPLL	heterogeneous nuclear ribonucleoprotein L-like	0	0	0	0	1	0	0	0	0	0	1	1
124790	HEXIM2	hexamthylene bis-acetamide inducible 2	0	0	0	0	0	0	0	0	1	0	1	1
3073	HEXA	hexosaminidase A (alpha polypeptide)	0	1	0	0	0	0	0	0	0	0	1	1
9324	HMGN3	high mobility group nucleosomal binding domain 3	0	0	0	0	1	0	0	0	0	1	2	2
3149	HMGB3	high-mobility group box 3	0	0	0	0	0	0	1	0	0	0	1	1
3208	HPCA	hippocalcin	0	0	0	1	0	0	0	0	0	0	1	1
3176	HNMT	histamine N-methyltransferase	0	0	0	1	0	0	0	0	0	0	1	1
135114	HINT3	histidine triad nucleotide binding protein 3	0	0	0	0	1	0	0	0	0	0	1	1
8520	HAT1	histone acetyltransferase 1	0	0	0	0	1	0	0	0	0	0	1	1
3006	HIST1H1C	histone cluster 1, H1c	0	0	0	0	1	0	0	1	1	0	3	2
8334	HIST1H2AC	histone cluster 1, H2ac	0	0	0	0	1	0	0	0	1	1	3	2
3012	HIST1H2AE	histone cluster 1, H2ae	0	0	0	0	1	0	0	1	0	0	2	1
8330	HIST1H2AK	histone cluster 1, H2ak	0	0	0	0	1	0	0	0	0	0	1	1
8347	HIST1H2BC	histone cluster 1, H2bc	0	0	0	0	1	0	0	0	1	0	2	2
8339	HIST1H2BG	histone cluster 1, H2bg	0	0	0	0	1	0	0	0	0	0	1	1
85236	HIST1H2BK	histone cluster 1, H2bk	0	0	0	0	0	0	0	0	1	0	1	1
8353	HIST1H3E	histone cluster 1, H3e	0	0	0	0	1	0	0	0	0	1	2	2
8360	HIST1H4D	histone cluster 1, H4d	0	0	0	0	1	0	0	0	0	0	1	1
8365	HIST1H4H	histone cluster 1, H4h	0	0	0	0	1	0	0	0	0	0	1	1
8337	HIST2H2AA3	histone cluster 2, H2aa3	0	0	0	NA	0	0	0	0	1	0	1	1
8349	HIST2H2BE	histone cluster 2, H2be	0	0	0	0	0	1	0	0	1	0	2	2
3065	HDAC1	histone deacetylase 1	0	0	0	0	0	0	0	0	0	1	1	1
3066	HDAC2	histone deacetylase 2	0	0	0	0	0	0	0	1	0	0	1	1
55869	HDAC8	histone deacetylase 8	0	0	0	0	1	0	0	0	0	0	1	1
3202	HOXA5	homeobox A5	0	0	1	0	0	0	0	0	0	0	1	1
3215	HOXB5	homeobox B5	0	0	0	0	0	0	0	0	1	0	1	1
3216	HOXB6	homeobox B6	0	0	0	0	0	0	0	0	1	0	1	1
3221	HOXC4	homeobox C4	0	0	NA	NA	0	0	0	0	1	1	2	1
204851	HIPK1	homeodomain interacting protein kinase 1	0	0	0	1	0	0	0	1	1	0	3	3
9455	HOMER2	homer homolog 2 (Drosophila)	0	0	0	0	0	0	0	0	1	0	1	1
9454	HOMER3	homer homolog 3 (Drosophila)	0	1	0	0	0	0	0	0	0	0	1	1
3081	HGD	homogentisate 1,2-dioxygenase (homogentisate oxidase)	0	0	0	NA	0	0	0	0	1	0	1	1
57110	HRASLS	HRAS-like suppressor	0	0	0	0	0	0	0	0	1	0	1	1
23640	HSPBP1	HSPA (heat shock 70kDa) binding protein, cytoplasmic cochaperone 1	0	0	0	0	0	0	0	1	0	0	1	1
5654	HTRA1	HtrA serine peptidase 1	0	0	0	0	1	0	0	0	0	0	1	1
9001	HAP1	huntingtin-associated protein 1	0	0	0	0	0	0	0	1	0	0	1	1
1404	HAPLN1	hyaluronan and proteoglycan link protein 1	0	0	0	1	0	0	0	0	0	0	1	1
22927	HABP4	hyaluronan binding protein 4	0	0	0	0	1	0	0	0	0	0	1	1
3033	HADH	hydroxyacyl-Coenzyme A dehydrogenase	0	0	0	0	1	0	0	0	0	0	1	1
84264	HAGHL	hydroxyacylglutathione hydrolase-like	0	0	0	0	0	0	0	1	0	0	1	1
83693	HSDL1	hydroxysteroid dehydrogenase like 1	0	0	0	0	1	0	0	1	0	0	2	1
84263	HSDL2	hydroxysteroid dehydrogenase like 2	0	0	0	0	1	0	0	0	0	0	1	1
79667	FLJ13197	hypothetical FLJ13197	NA	0	NA	0	0	1	0	0	0	0	1	1
116829	CG012	hypothetical gene CG012	NA	0	NA	NA	0	0	0	1	0	0	1	1
145837	LOC145837	hypothetical gene LOC145837	NA	0	NA	NA	0	0	1	0	0	0	1	1
441104	LOC441104	hypothetical gene supported by AB002449	NA	0	NA	NA	1	0	0	0	0	0	1	1
388279	LOC388279	hypothetical gene supported by AF275804	NA	0	0	NA	1	0	0	1	0	1	3	2
441468	LOC441468	hypothetical gene supported by AK024177	NA	0	NA	NA	1	0	0	0	0	0	1	1
440703	LOC440703	hypothetical gene supported by AK026359	NA	0	NA	NA	0	0	0	0	1	0	1	1
400617	FLJ36644	hypothetical gene supported by AK093963	NA	0	NA	NA	1	0	0	0	0	0	1	1
441005	LOC441005	hypothetical gene supported by BC010180	NA	0	NA	NA	0	0	0	1	0	0	1	1
440335	LOC440335	hypothetical gene supported by BC022385; BC035868; BC048326	NA	0	NA	NA	0	0	0	1	0	0	1	1
441477	LOC441477	hypothetical gene supported by BC027323	NA	0	NA	NA	0	0	0	1	0	0	1	1
389183	LOC389183	hypothetical gene supported by BC028116	NA	0	NA	NA	1	0	0	0	0	0	1	1
121838	LOC121838	hypothetical LOC121838	NA	0	NA	NA	1	1	0	0	0	0	2	1
148824	LOC148824	hypothetical LOC148824	NA	0	NA	NA	0	0	0	0	1	0	1	1
150371	LOC150371	hypothetical LOC150371	NA	0	NA	NA	0	0	0	1	0	0	1	1
151162	LOC151162	hypothetical LOC151162	NA	0	NA	NA	1	0	0	0	0	1	2	2
157381	LOC157381	hypothetical LOC157381	NA	0	NA	NA	0	0	0	0	1	0	1	1
220930	LOC220930	hypothetical LOC220930	NA	0	NA	NA	1	0	0	0	0	0	1	1
25845	LOC25845	hypothetical LOC25845	NA	0	NA	NA	0	0	0	1	0	0	1	1
283585	LOC283585	hypothetical LOC283585	NA	0	NA	NA	0	0	0	1	0	0	1	1
283666	LOC283666	hypothetical LOC283666	NA	0	NA	NA	1	0	0	1	0	1	3	2
284033	LOC284033	hypothetical LOC284033	NA	1	NA	NA	0	0	0	0	0	0	1	1
284276	LOC284276	hypothetical LOC284276	NA	0	NA	NA	0	0	0	1	0	0	1	1
284440	LOC284440	hypothetical LOC284440	NA	0	NA	NA	1	0	0	0	0	0	1	1
284865	hCG_1820679	hypothetical LOC284865	NA	0	NA	NA	0	0	0	0	0	1	1	1
285735	LOC285735	hypothetical LOC285735	NA	0	NA	NA	1	1	0	1	0	0	3	1
344595	LOC344595	hypothetical LOC344595	NA	0	NA	NA	1	0	0	1	0	0	2	1
388789	LOC388789	hypothetical LOC388789	NA	0	NA	NA	1	0	0	0	0	0	1	1
389162	LOC389162	hypothetical LOC389162	NA	0	NA	NA	0	0	0	0	0	1	1	1
389815	LOC389815	hypothetical LOC389815	NA	0	NA	NA	1	1	0	1	0	0	3	1
400701	LOC400701	hypothetical LOC400701	NA	0	NA	NA	1	0	0	0	1	0	2	2
401052	LOC401052	hypothetical LOC401052	0	0	NA	NA	1	0	0	1	0	0	2	1
401431	LOC401431	hypothetical LOC401431	0	0	NA	NA	1	0	0	0	0	0	1	1
440346	LOC440346	hypothetical LOC440346	NA	0	NA	NA	0	0	0	1	0	0	1	1
440465	FLJ90757	hypothetical LOC440465	0	0	NA	0	1	0	0	0	0	0	1	1
65996	MGC2752	hypothetical LOC65996	0	0	NA	0	0	0	0	1	0	0	1	1
81854	MGC3771	hypothetical LOC81854	NA	0	NA	NA	1	0	0	0	0	0	1	1
92659	LOC92659	hypothetical LOC92659	NA	0	NA	NA	0	0	0	1	0	0	1	1
400242	FLJ45244	hypothetical locus FLJ45244	0	0	NA	NA	0	0	0	0	0	1	1	1
399693	MGC50722	hypothetical MGC50722	0	0	0	NA	0	0	0	1	0	0	1	1
114977	LOC114977	hypothetical protein BC014148	NA	0	NA	NA	1	0	0	0	0	0	1	1
54553	DKFZP434I0714	hypothetical protein DKFZP434I0714	NA	0	NA	NA	0	0	0	1	0	0	1	1
80093	FLJ14100	hypothetical protein FLJ14100	NA	0	NA	0	0	0	0	1	0	0	1	1
79583	FLJ22167	hypothetical protein FLJ22167	1	NA	NA	1	NA	NA	NA	NA	NA	NA	2	1
284241	FLJ25715	hypothetical protein FLJ25715	0	0	NA	NA	0	0	0	1	0	0	1	1
379025	FLJ31306	hypothetical protein FLJ31306	NA	0	NA	NA	0	0	0	1	0	0	1	1
200107	FLJ31401	hypothetical protein FLJ31401	NA	0	NA	NA	0	0	0	1	0	0	1	1
283948	FLJ36208	hypothetical protein FLJ36208	1	0	NA	NA	0	0	0	1	0	0	2	2
285266	FLJ36665	hypothetical protein FLJ36665	NA	0	NA	NA	0	0	0	1	0	0	1	1
165057	FLJ39061	hypothetical protein FLJ39061	NA	1	NA	NA	0	1	0	1	0	0	3	2
285580	FLJ90723	hypothetical protein FLJ90723	NA	0	NA	NA	1	0	0	0	0	1	2	2
51504	HSPC152	hypothetical protein HSPC152	0	0	0	0	1	0	0	0	0	0	1	1
144571	LOC144571	hypothetical protein LOC144571	NA	0	NA	NA	1	0	0	0	0	0	1	1
144997	LOC144997	hypothetical protein LOC144997	NA	0	NA	NA	1	0	0	0	0	0	1	1
145663	LOC145663	hypothetical protein LOC145663	NA	0	NA	NA	0	0	0	1	0	0	1	1
145842	LOC145842	hypothetical protein LOC145842	NA	0	NA	NA	1	0	0	0	0	1	2	2
149703	LOC149703	hypothetical protein LOC149703	NA	0	NA	NA	0	0	0	1	0	0	1	1
153469	LOC153469	hypothetical protein LOC153469	NA	0	NA	NA	0	0	0	1	0	0	1	1
153546	LOC153546	hypothetical protein LOC153546	NA	0	NA	NA	0	1	0	1	0	0	2	1
158434	LOC158434	hypothetical protein LOC158434	NA	0	NA	NA	0	0	0	0	1	0	1	1
202051	LOC202051	hypothetical protein LOC202051	NA	0	NA	1	1	0	0	1	0	0	3	2
202781	LOC202781	hypothetical protein LOC202781	NA	0	NA	NA	1	0	0	0	0	0	1	1
253842	LOC253842	hypothetical protein LOC253842	NA	0	NA	NA	0	0	0	1	0	0	1	1
257396	LOC257396	hypothetical protein LOC257396	NA	0	NA	NA	1	0	0	1	0	0	2	1
283357	LOC283357	hypothetical protein LOC283357	NA	0	NA	NA	0	0	0	0	0	1	1	1
283400	LOC283400	hypothetical protein LOC283400	NA	0	NA	NA	1	0	0	1	0	0	2	1
283480	LOC283480	hypothetical protein LOC283480	NA	0	NA	NA	1	0	0	0	0	0	1	1
283481	LOC283481	hypothetical protein LOC283481	NA	0	NA	NA	1	0	0	1	0	0	2	1
283874	LOC283874	hypothetical protein LOC283874	0	0	NA	NA	1	0	0	0	0	0	1	1
284017	LOC284017	hypothetical protein LOC284017	NA	0	NA	NA	1	0	0	0	0	0	1	1
284023	LOC284023	hypothetical protein LOC284023	NA	0	NA	NA	1	0	0	0	0	0	1	1
284242	LOC284242	hypothetical protein LOC284242	NA	0	NA	NA	0	0	0	1	0	0	1	1
284262	LOC284262	hypothetical protein LOC284262	NA	0	NA	NA	0	0	0	0	0	1	1	1
284373	LOC284373	hypothetical protein LOC284373	NA	0	NA	NA	0	0	0	0	0	1	1	1
284385	LOC284385	hypothetical protein LOC284385	NA	0	NA	NA	0	0	0	0	0	1	1	1
284926	LOC284926	hypothetical protein LOC284926	NA	0	NA	NA	1	0	0	0	0	0	1	1
284952	LOC284952	hypothetical protein LOC284952	NA	0	NA	NA	0	0	0	1	0	0	1	1
285556	LOC285556	hypothetical protein LOC285556	NA	0	0	NA	0	0	0	0	1	1	2	1
285927	LOC285927	hypothetical protein LOC285927	NA	0	NA	NA	1	0	0	0	0	0	1	1
285949	LOC285949	hypothetical protein LOC285949	NA	0	NA	NA	0	0	0	1	0	0	1	1
285986	LOC285986	hypothetical protein LOC285986	NA	0	NA	NA	1	0	0	0	0	0	1	1
286025	LOC286025	hypothetical protein LOC286025	NA	0	NA	NA	0	0	0	1	0	0	1	1
286189	LOC286189	hypothetical protein LOC286189	NA	0	NA	NA	1	0	0	1	0	1	3	2
339260	LOC339260	hypothetical protein LOC339260	NA	0	NA	NA	0	1	0	0	0	0	1	1
339442	LOC339442	hypothetical protein LOC339442	NA	0	NA	NA	0	0	0	1	0	0	1	1
340184	LOC340184	hypothetical protein LOC340184	NA	0	NA	NA	0	0	0	0	1	0	1	1
728621	RP4-692D3.1	hypothetical protein LOC728621	NA	NA	NA	1	NA	NA	NA	NA	NA	NA	1	1
84281	MGC13057	hypothetical protein MGC13057	0	0	0	0	0	0	0	0	1	0	1	1
145815	MGC18216	hypothetical protein MGC18216	NA	0	NA	NA	0	0	0	1	0	0	1	1
84789	MGC2889	hypothetical protein MGC2889	NA	0	NA	NA	0	0	0	1	0	0	1	1
130619	MGC35338	hypothetical protein MGC35338	NA	0	NA	NA	0	0	0	0	0	1	1	1
84825	MGC5370	hypothetical protein MGC5370	NA	0	NA	NA	0	0	0	0	1	1	2	1
64592	CLONE795723	hypothetical transcript 795723	NA	0	NA	NA	0	1	0	0	0	0	1	1
64375	IKZF4	IKAROS family zinc finger 4 (Eos)	0	0	0	0	0	0	0	1	0	0	1	1
64376	IKZF5	IKAROS family zinc finger 5 (Pegasus)	0	0	0	0	0	0	0	1	0	0	1	1
3547	IGSF1	immunoglobulin superfamily, member 1	0	0	1	0	0	0	0	0	0	0	1	1
196294	IMMP1L	IMP1 inner mitochondrial membrane peptidase-like (S. cerevisiae)	0	0	0	0	1	0	0	1	0	0	2	1
55272	IMP3	IMP3, U3 small nucleolar ribonucleoprotein, homolog (yeast)	0	0	0	0	0	0	0	0	0	1	1	1
51194	IPO11	importin 11	0	0	0	0	1	0	0	0	0	0	1	1
3653	IPW	imprinted in Prader-Willi syndrome (non-protein coding)	NA	0	NA	NA	1	0	0	0	0	0	1	1
3622	ING2	inhibitor of growth family, member 2	0	0	0	0	1	0	0	0	0	0	1	1
8518	IKBKAP	inhibitor of kappa light polypeptide gene enhancer in B-cells, kinase complex-associated protein	0	0	0	0	1	0	0	0	0	0	1	1
3707	ITPKB	inositol 1,4,5-trisphosphate 3-kinase B	0	0	0	1	0	0	0	0	0	0	1	1
51141	INSIG2	insulin induced gene 2	0	0	0	0	1	0	0	0	0	0	1	1
3485	IGFBP2	insulin-like growth factor binding protein 2, 36kDa	0	0	0	0	0	1	0	0	0	0	1	1
3488	IGFBP5	insulin-like growth factor binding protein 5	0	0	0	0	0	0	0	1	0	0	1	1
3490	IGFBP7	insulin-like growth factor binding protein 7	0	0	0	0	1	0	0	0	0	1	2	2
347252	IGFBPL1	insulin-like growth factor binding protein-like 1	0	0	NA	NA	0	0	0	1	0	0	1	1
9445	ITM2B	integral membrane protein 2B	0	1	0	0	0	0	0	0	0	1	2	2
55174	INTS10	integrator complex subunit 10	0	0	0	0	0	0	0	0	1	0	1	1
80789	INTS5	integrator complex subunit 5	0	0	0	0	0	0	0	1	0	0	1	1
55656	INTS8	integrator complex subunit 8	0	0	0	0	1	0	0	0	0	0	1	1
81533	ITFG1	integrin alpha FG-GAP repeat containing 1	0	0	0	0	0	0	0	0	0	1	1	1
23421	ITGB3BP	integrin beta 3 binding protein (beta3-endonexin)	0	0	0	0	1	0	0	0	0	0	1	1
3673	ITGA2	integrin, alpha 2 (CD49B, alpha 2 subunit of VLA-2 receptor)	0	0	0	1	0	0	0	0	0	0	1	1
3676	ITGA4	integrin, alpha 4 (antigen CD49D, alpha 4 subunit of VLA-4 receptor)	0	0	0	1	0	0	0	0	0	0	1	1
3655	ITGA6	integrin, alpha 6	0	0	0	1	0	0	0	0	0	0	1	1
3683	ITGAL	integrin, alpha L (antigen CD11A (p180), lymphocyte function-associated antigen 1; alpha polypeptide)	0	0	0	0	0	0	0	1	0	0	1	1
3689	ITGB2	integrin, beta 2 (complement component 3 receptor 3 and 4 subunit)	0	0	0	0	0	0	0	1	0	0	1	1
9358	ITGBL1	integrin, beta-like 1 (with EGF-like repeat domains)	0	0	0	0	1	0	0	0	0	1	2	2
3698	ITIH2	inter-alpha (globulin) inhibitor H2	0	0	0	1	0	0	0	0	0	0	1	1
3384	ICAM2	intercellular adhesion molecule 2	0	0	0	0	0	0	0	0	0	1	1	1
3455	IFNAR2	interferon (alpha, beta and omega) receptor 2	0	0	0	0	0	0	0	1	0	0	1	1
64135	IFIH1	interferon induced with helicase C domain 1	0	0	0	1	0	0	0	0	0	0	1	1
3664	IRF6	interferon regulatory factor 6	0	0	0	0	0	0	0	0	1	0	1	1
3429	IFI27	interferon, alpha-inducible protein 27	0	0	0	0	0	0	0	0	1	0	1	1
3433	IFIT2	interferon-induced protein with tetratricopeptide repeats 2	0	0	0	0	0	0	0	0	0	1	1	1
3437	IFIT3	interferon-induced protein with tetratricopeptide repeats 3	0	0	0	1	0	0	0	0	0	0	1	1
3592	IL12A	interleukin 12A (natural killer cell stimulatory factor 1, cytotoxic lymphocyte maturation factor 1, p35)	0	0	0	0	1	0	0	0	0	0	1	1
3597	IL13RA1	interleukin 13 receptor, alpha 1	0	0	0	0	1	0	0	0	0	0	1	1
3598	IL13RA2	interleukin 13 receptor, alpha 2	1	1	0	1	0	0	0	0	0	0	3	1
3603	IL16	interleukin 16 (lymphocyte chemoattractant factor)	0	0	0	0	1	0	0	0	0	0	1	1
55540	IL17RB	interleukin 17 receptor B	0	0	0	0	1	0	0	0	0	0	1	1
53342	IL17D	interleukin 17D	1	0	0	0	0	0	0	0	0	0	1	1
53832	IL20RA	interleukin 20 receptor, alpha	0	0	0	0	1	0	0	0	0	0	1	1
59067	IL21	interleukin 21	0	0	0	0	0	0	0	1	0	0	1	1
58985	IL22RA1	interleukin 22 receptor, alpha 1	0	0	0	0	0	0	0	0	0	1	1	1
90865	IL33	interleukin 33	0	0	0	NA	0	0	0	0	1	0	1	1
3574	IL7	interleukin 7	0	0	0	0	1	1	1	1	0	0	4	1
134728	IRAK1BP1	interleukin-1 receptor-associated kinase 1 binding protein 1	0	0	NA	NA	1	0	0	1	0	1	3	2
160492	IFLTD1	intermediate filament tail domain containing 1	0	0	0	1	1	0	0	1	0	0	3	2
22858	ICK	intestinal cell (MAK-like) kinase	0	0	0	0	0	0	0	1	0	0	1	1
55764	IFT122	intraflagellar transport 122 homolog (Chlamydomonas)	0	0	0	0	0	1	0	1	1	0	3	2
9742	IFT140	intraflagellar transport 140 homolog (Chlamydomonas)	0	0	0	0	0	0	0	1	0	0	1	1
90410	IFT20	intraflagellar transport 20 homolog (Chlamydomonas)	0	0	0	0	1	0	0	0	0	0	1	1
51098	IFT52	intraflagellar transport 52 homolog (Chlamydomonas)	0	0	0	0	1	0	0	1	1	0	3	2
55081	IFT57	intraflagellar transport 57 homolog (Chlamydomonas)	0	0	0	0	1	0	0	1	1	0	3	2
80173	IFT74	intraflagellar transport 74 homolog (Chlamydomonas)	0	1	0	0	0	0	0	1	0	1	3	3
57560	IFT80	intraflagellar transport 80 homolog (Chlamydomonas)	0	0	NA	0	0	0	0	1	1	0	2	2
28981	IFT81	intraflagellar transport 81 homolog (Chlamydomonas)	0	0	0	0	0	1	1	1	0	0	3	1
27152	INTU	inturned planar cell polarity effector homolog (Drosophila)	0	0	0	0	1	1	0	1	0	0	3	1
9657	IQCB1	IQ motif containing B1	0	0	NA	0	0	1	0	1	0	0	2	1
23288	IQCE	IQ motif containing E	0	0	0	0	0	0	0	1	1	0	2	2
10788	IQGAP2	IQ motif containing GTPase activating protein 2	0	1	0	1	1	0	0	0	0	0	3	2
79781	IQCA1	IQ motif containing with AAA domain 1	1	0	0	0	1	0	0	0	1	0	3	3
81689	ISCA1	iron-sulfur cluster assembly 1 homolog (S. cerevisiae)	0	0	0	0	1	0	0	1	0	0	2	1
122961	ISCA2	iron-sulfur cluster assembly 2 homolog (S. cerevisiae)	0	0	0	0	1	0	0	0	0	0	1	1
23479	ISCU	iron-sulfur cluster scaffold homolog (E. coli)	0	0	0	0	1	0	0	0	0	0	1	1
79191	IRX3	iroquois homeobox 3	1	0	1	0	0	0	0	1	0	0	3	2
10265	IRX5	iroquois homeobox 5	1	0	0	0	0	0	0	1	0	0	2	2
130026	ICA1L	islet cell autoantigen 1,69kDa-like	0	0	0	0	1	0	0	1	0	0	2	1
3418	IDH2	isocitrate dehydrogenase 2 (NADP+), mitochondrial	0	0	0	0	0	0	0	1	0	0	1	1
55699	IARS2	isoleucyl-tRNA synthetase 2, mitochondrial	0	0	0	0	0	0	0	0	1	0	1	1
182	JAG1	jagged 1 (Alagille syndrome)	0	0	0	0	0	0	0	0	1	0	1	1
3714	JAG2	jagged 2	0	0	0	0	0	0	0	0	1	0	1	1
9832	JAKMIP2	janus kinase and microtubule interacting protein 2	0	0	0	0	0	0	0	1	0	0	1	1
221895	JAZF1	JAZF zinc finger 1	0	0	0	0	1	0	0	0	0	0	1	1
8690	JRKL	jerky homolog-like (mouse)	0	0	0	0	1	0	0	0	0	0	1	1
126119	JOSD2	Josephin domain containing 2	0	0	0	0	0	0	0	1	0	0	1	1
84962	JUB	jub, ajuba homolog (Xenopus laevis)	0	1	0	0	0	0	0	0	0	0	1	1
221037	JMJD1C	jumonji domain containing 1C	0	0	0	0	0	0	0	1	0	0	1	1
56704	JPH1	junctophilin 1	0	0	0	0	1	0	0	0	0	0	1	1
3816	KLK1	kallikrein 1	0	0	0	0	0	0	0	0	1	0	1	1
11012	KLK11	kallikrein-related peptidase 11	0	0	0	0	0	1	1	0	0	0	2	1
26085	KLK13	kallikrein-related peptidase 13	0	0	0	0	0	0	1	0	0	0	1	1
5653	KLK6	kallikrein-related peptidase 6	0	0	0	0	0	0	0	0	1	0	1	1
3839	KPNA3	karyopherin alpha 3 (importin alpha 4)	0	0	0	0	0	0	0	1	0	0	1	1
3841	KPNA5	karyopherin alpha 5 (importin alpha 6)	0	0	0	0	1	0	0	0	0	0	1	1
11104	KATNA1	katanin p60 (ATPase-containing) subunit A 1	0	0	0	0	1	0	0	0	0	0	1	1
84056	KATNAL1	katanin p60 subunit A-like 1	0	0	0	0	1	0	0	0	0	0	1	1
10300	KATNB1	katanin p80 (WD repeat containing) subunit B 1	0	0	0	0	0	0	0	1	0	0	1	1
23254	RP1-21O18.1	kazrin	0	0	0	0	0	0	0	0	1	0	1	1
143888	KDELC2	KDEL (Lys-Asp-Glu-Leu) containing 2	0	0	0	1	0	0	0	1	0	0	2	2
23008	KLHDC10	kelch domain containing 10	0	0	0	0	1	0	0	0	0	1	2	2
127707	KLHDC7A	kelch domain containing 7A	0	0	0	0	0	1	0	0	0	0	1	1
10324	KBTBD10	kelch repeat and BTB (POZ) domain containing 10	0	0	0	0	1	0	0	1	0	0	2	1
55709	KBTBD4	kelch repeat and BTB (POZ) domain containing 4	0	0	0	0	1	0	0	1	0	0	2	1
84078	KBTBD7	kelch repeat and BTB (POZ) domain containing 7	0	0	0	0	0	0	0	0	0	1	1	1
11275	KLHL2	kelch-like 2, Mayven (Drosophila)	0	0	0	1	0	0	0	0	0	0	1	1
26249	KLHL3	kelch-like 3 (Drosophila)	0	0	0	0	0	0	0	0	0	1	1	1
89857	KLHL6	kelch-like 6 (Drosophila)	0	0	0	0	0	0	0	1	1	0	2	2
55975	KLHL7	kelch-like 7 (Drosophila)	0	0	0	0	1	0	0	0	0	0	1	1
3866	KRT15	keratin 15	0	0	0	0	0	1	1	0	0	0	2	1
3872	KRT17	keratin 17	0	0	0	0	0	1	0	0	0	0	1	1
3880	KRT19	keratin 19	0	0	0	0	0	1	0	0	0	0	1	1
25984	KRT23	keratin 23 (histone deacetylase inducible)	0	0	0	0	0	1	0	0	0	0	1	1
125115	KRT40	keratin 40	NA	0	0	0	0	1	0	0	0	0	1	1
3852	KRT5	keratin 5	0	0	0	0	0	1	0	0	1	0	2	2
85279	KRTAP9-5	keratin associated protein 9-5	NA	0	NA	NA	0	0	0	1	0	0	1	1
11081	KERA	keratocan	0	0	0	1	0	0	0	0	0	0	1	1
9674	KIAA0040	KIAA0040	0	0	0	0	1	0	0	0	0	0	1	1
9798	KIAA0174	KIAA0174	0	0	0	0	1	0	0	0	0	0	1	1
9778	KIAA0232	KIAA0232	0	0	NA	0	1	0	0	0	0	0	1	1
57237	KIAA0500	KIAA0500 protein	NA	0	NA	NA	0	1	0	1	0	0	2	1
9847	KIAA0528	KIAA0528	0	0	0	0	0	0	0	1	0	0	1	1
9731	KIAA0562	KIAA0562	0	0	0	0	1	0	0	1	0	0	2	1
9786	KIAA0586	KIAA0586	0	0	0	0	1	0	0	0	0	0	1	1
9858	KIAA0649	KIAA0649	0	0	0	0	0	0	0	1	0	0	1	1
9840	KIAA0748	KIAA0748	NA	0	NA	0	1	0	0	0	0	0	1	1
9851	KIAA0753	KIAA0753	0	0	0	0	0	0	0	0	1	0	1	1
23004	KIAA0825	KIAA0825 protein	NA	0	NA	NA	0	0	0	0	0	1	1	1
23354	KIAA0841	KIAA0841	NA	0	NA	0	1	0	0	0	0	0	1	1
23383	KIAA0892	KIAA0892	0	0	NA	0	0	0	0	1	0	0	1	1
23366	KIAA0895	KIAA0895	0	0	NA	NA	0	0	0	1	1	0	2	2
23387	KIAA0999	KIAA0999 protein	0	0	0	0	0	0	0	1	0	0	1	1
22832	KIAA1009	KIAA1009	0	0	0	0	1	0	0	1	1	0	3	2
22878	KIAA1012	KIAA1012	0	0	0	0	0	0	0	1	0	0	1	1
57481	KIAA1210	KIAA1210	NA	0	NA	NA	0	0	0	0	1	0	1	1
57501	KIAA1257	KIAA1257	NA	0	NA	0	0	0	0	1	0	0	1	1
26128	KIAA1279	KIAA1279	0	0	0	0	1	0	0	0	0	0	1	1
57535	KIAA1324	KIAA1324	0	0	0	0	0	0	1	0	0	0	1	1
57536	KIAA1328	KIAA1328	0	0	NA	0	0	0	0	1	0	0	1	1
57587	KIAA1430	KIAA1430	NA	0	NA	0	1	0	0	0	0	0	1	1
57648	KIAA1522	KIAA1522	0	0	NA	0	0	1	0	0	0	0	1	1
57670	KIAA1549	KIAA1549	NA	0	NA	0	0	0	0	1	0	0	1	1
80728	KIAA1688	KIAA1688 protein	0	0	NA	NA	0	0	0	1	0	1	2	2
80817	KIAA1712	KIAA1712	0	0	NA	0	1	0	0	0	0	0	1	1
85457	KIAA1737	KIAA1737	0	0	0	0	0	1	0	1	1	0	3	2
85452	KIAA1751	KIAA1751	NA	0	NA	NA	0	0	1	1	1	0	3	2
84462	KIAA1786	KIAA1786 protein	NA	0	NA	NA	0	0	0	0	1	0	1	1
54914	KIAA1797	KIAA1797	0	0	0	0	1	1	0	1	0	0	3	1
84542	KIAA1841	KIAA1841	0	0	NA	0	1	1	0	1	0	0	3	1
84530	KIAA1853	KIAA1853	0	0	0	0	0	0	0	0	1	0	1	1
158405	KIAA1958	KIAA1958	0	0	NA	NA	1	0	0	1	0	0	2	1
3791	KDR	kinase insert domain receptor (a type III receptor tyrosine kinase)	0	0	0	1	0	0	0	0	0	0	1	1
124602	KIF19	kinesin family member 19	0	0	0	0	0	0	0	1	0	0	1	1
347240	KIF24	kinesin family member 24	1	NA	0	0	NA	NA	NA	NA	NA	NA	1	1
55582	KIF27	kinesin family member 27	1	0	0	0	0	0	0	1	0	0	2	2
11127	KIF3A	kinesin family member 3A	0	0	0	0	0	1	0	1	0	0	2	1
9371	KIF3B	kinesin family member 3B	0	0	0	0	0	0	0	1	1	1	3	2
64837	KLC2	kinesin light chain 2	0	0	0	0	0	0	0	0	0	1	1	1
147700	KLC3	kinesin light chain 3	0	0	0	0	0	0	0	0	1	0	1	1
9365	KL	klotho	0	0	0	0	1	0	0	0	0	0	1	1
152831	KLB	klotho beta	0	0	0	0	0	0	0	0	1	0	1	1
129285	KLRAQ1	KLRAQ motif containing 1	0	0	0	NA	1	0	0	0	0	0	1	1
163782	KANK4	KN motif and ankyrin repeat domains 4	0	0	1	0	0	0	0	0	0	0	1	1
889	KRIT1	KRIT1, ankyrin repeat containing	0	0	0	0	0	0	0	1	0	0	1	1
7071	KLF10	Kruppel-like factor 10	0	0	0	0	1	0	0	0	0	0	1	1
11278	KLF12	Kruppel-like factor 12	0	0	0	0	1	0	0	0	0	0	1	1
28999	KLF15	Kruppel-like factor 15	0	0	0	0	1	0	0	0	0	0	1	1
55323	LARP6	La ribonucleoprotein domain family, member 6	0	0	0	0	0	0	0	1	0	0	1	1
4057	LTF	lactotransferrin	0	0	0	0	1	0	0	0	0	0	1	1
79603	LASS4	LAG1 homolog, ceramide synthase 4	0	0	0	0	1	0	0	0	0	0	1	1
284217	LAMA1	laminin, alpha 1	1	0	0	0	0	0	0	0	0	0	1	1
3909	LAMA3	laminin, alpha 3	0	0	0	0	0	0	0	0	1	0	1	1
3915	LAMC1	laminin, gamma 1 (formerly LAMB2)	0	0	0	1	0	0	0	0	0	0	1	1
4052	LTBP1	latent transforming growth factor beta binding protein 1	0	0	0	1	0	0	0	0	0	0	1	1
56925	LXN	latexin	0	0	0	0	1	0	0	0	0	0	1	1
26524	LATS2	LATS, large tumor suppressor, homolog 2 (Drosophila)	0	0	0	1	0	0	0	0	0	0	1	1
9227	LRAT	lecithin retinol acyltransferase (phosphatidylcholine--retinol O-acyltransferase)	0	0	0	1	0	0	0	0	0	0	1	1
81562	LMAN2L	lectin, mannose-binding 2-like	0	0	0	1	0	0	0	0	0	0	1	1
25802	LMOD1	leiomodin 1 (smooth muscle)	0	0	0	0	0	0	0	1	0	0	1	1
89782	LMLN	leishmanolysin-like (metallopeptidase M8 family)	0	0	0	0	0	0	0	1	0	0	1	1
51557	LGSN	lengsin, lens protein with glutamine synthetase domain	0	0	0	0	0	0	1	1	0	0	2	1
51056	LAP3	leucine aminopeptidase 3	0	0	0	0	0	0	0	1	0	0	1	1
80313	LRRC27	leucine rich repeat containing 27	NA	0	NA	0	1	0	0	0	1	1	3	2
55282	LRRC36	leucine rich repeat containing 36	0	0	0	0	0	0	0	1	1	1	3	2
201255	LRRC45	leucine rich repeat containing 45	0	0	0	0	0	0	0	1	0	0	1	1
54839	LRRC49	leucine rich repeat containing 49	0	0	0	0	1	1	1	1	0	0	4	1
115399	LRRC56	leucine rich repeat containing 56	1	0	0	0	0	0	0	1	1	0	3	3
255252	LRRC57	leucine rich repeat containing 57	0	0	0	0	1	0	0	0	0	0	1	1
286187	LRRC67	leucine rich repeat containing 67	0	NA	NA	1	NA	NA	NA	NA	NA	NA	1	1
55144	LRRC8D	leucine rich repeat containing 8 family, member D	0	0	0	0	0	0	0	0	1	0	1	1
341883	LRRC9	leucine rich repeat containing 9	1	NA	NA	NA	NA	NA	NA	NA	NA	NA	1	1
10446	LRRN2	leucine rich repeat neuronal 2	0	0	0	0	0	0	0	1	0	0	1	1
84328	LZIC	leucine zipper and CTNNBIP1 domain containing	0	0	0	0	1	0	0	0	0	0	1	1
116844	LRG1	leucine-rich alpha-2-glycoprotein 1	0	0	0	NA	0	0	0	0	1	0	1	1
55366	LGR4	leucine-rich repeat-containing G protein-coupled receptor 4	0	0	0	0	0	0	0	0	0	1	1	1
121227	LRIG3	leucine-rich repeats and immunoglobulin-like domains 3	0	0	0	1	0	0	0	0	0	0	1	1
222229	LRWD1	leucine-rich repeats and WD repeat domain containing 1	0	0	0	0	0	1	1	1	0	0	3	1
3977	LIFR	leukemia inhibitory factor receptor alpha	0	0	0	0	1	0	0	1	0	0	2	1
348801	LNP1	leukemia NUP98 fusion partner 1	NA	0	NA	NA	1	0	0	0	0	0	1	1
4058	LTK	leukocyte receptor tyrosine kinase	0	0	0	0	0	0	0	1	0	0	1	1
4056	LTC4S	leukotriene C4 synthase	0	0	0	0	0	0	0	1	0	0	1	1
22998	LIMCH1	LIM and calponin homology domains 1	0	0	NA	0	1	0	0	0	1	0	2	2
3987	LIMS1	LIM and senescent cell antigen-like domains 1	0	0	0	0	0	0	0	1	0	0	1	1
4004	LMO1	LIM domain only 1 (rhombotin 1)	0	0	0	0	1	0	0	0	0	0	1	1
55885	LMO3	LIM domain only 3 (rhombotin-like 2)	0	0	0	0	1	0	0	0	0	0	1	1
84308	MGC3047	limitrin	NA	0	NA	NA	0	0	0	1	0	0	1	1
64788	LMF1	lipase maturation factor 1	0	0	0	0	0	0	0	1	0	0	1	1
3934	LCN2	lipocalin 2	0	0	0	0	0	1	0	0	0	0	1	1
167410	LIX1	Lix1 homolog (chicken)	1	0	0	0	0	0	0	0	0	0	1	1
55788	LMBRD1	LMBR1 domain containing 1	0	0	0	0	0	0	0	0	0	1	1	1
440806	LOC440806	LOC440806	NA	0	NA	NA	1	0	0	0	0	0	1	1
441069	LOC441069	LOC441069	NA	0	NA	NA	1	0	0	0	0	0	1	1
441078	LOC441078	LOC441078	NA	0	NA	NA	1	0	0	1	0	0	2	1
442100	LOC442100	LOC442100	NA	0	NA	NA	0	1	0	0	0	0	1	1
401944	LDLRAD2	low density lipoprotein receptor class A domain containing 2	1	NA	NA	NA	NA	NA	NA	NA	NA	NA	1	1
84918	LRP11	low density lipoprotein receptor-related protein 11	0	0	0	0	0	1	0	0	1	0	2	2
7804	LRP8	low density lipoprotein receptor-related protein 8, apolipoprotein e receptor	0	0	0	0	1	0	0	0	0	0	1	1
987	LRBA	LPS-responsive vesicle trafficking, beach and anchor containing	0	0	0	0	1	0	0	0	0	1	2	2
221091	LRRN4CL	LRRN4 C-terminal like	0	0	0	0	0	0	0	1	0	0	1	1
84946	LTV1	LTV1 homolog (S. cerevisiae)	0	0	0	0	1	0	0	0	0	0	1	1
55646	LYAR	Ly1 antibody reactive homolog (mouse)	0	0	0	0	1	0	0	0	0	0	1	1
116372	LYPD1	LY6/PLAUR domain containing 1	1	0	0	0	0	0	0	1	0	0	2	2
27076	LYPD3	LY6/PLAUR domain containing 3	0	0	NA	0	0	0	0	0	1	0	1	1
130576	LYPD6B	LY6/PLAUR domain containing 6B	0	0	0	0	0	1	0	0	0	0	1	1
80741	LY6G5C	lymphocyte antigen 6 complex, locus G5C	0	0	0	0	0	0	0	1	0	0	1	1
4065	LY75	lymphocyte antigen 75	0	0	0	0	0	0	0	1	0	1	2	2
57149	LYRM1	LYR motif containing 1	0	0	0	0	1	0	0	0	0	0	1	1
57226	LYRM2	LYR motif containing 2	0	0	NA	0	1	0	0	0	0	0	1	1
57128	LYRM4	LYR motif containing 4	0	0	0	0	1	0	0	0	0	0	1	1
55818	KDM3A	lysine (K)-specific demethylase 3A	0	0	0	0	1	0	0	0	0	0	1	1
51780	KDM3B	lysine (K)-specific demethylase 3B	0	0	0	0	0	0	0	1	0	0	1	1
9682	KDM4A	lysine (K)-specific demethylase 4A	0	0	0	0	0	0	0	1	0	0	1	1
256586	LYSMD2	LysM, putative peptidoglycan-binding, domain containing 2	0	0	0	0	1	0	0	1	0	0	2	1
116068	LYSMD3	LysM, putative peptidoglycan-binding, domain containing 3	NA	1	NA	0	0	0	0	0	0	0	1	1
253558	LCLAT1	lysocardiolipin acyltransferase 1	0	0	0	0	1	0	0	0	0	0	1	1
1902	LPAR1	lysophosphatidic acid receptor 1	0	0	0	1	0	0	0	0	0	0	1	1
2846	LPAR4	lysophosphatidic acid receptor 4	1	0	0	0	0	0	0	0	0	0	1	1
4085	MAD2L1	MAD2 mitotic arrest deficient-like 1 (yeast)	0	0	0	0	1	0	0	0	0	0	1	1
79917	MAGIX	MAGI family member, X-linked	0	0	0	0	0	0	0	1	0	0	1	1
145553	MDP-1	magnesium-dependent phosphatase 1	0	0	0	0	1	0	0	0	0	0	1	1
3115	HLA-DPB1	major histocompatibility complex, class II, DP beta 1	0	0	0	0	0	0	0	1	0	0	1	1
3117	HLA-DQA1	major histocompatibility complex, class II, DQ alpha 1	NA	0	0	0	0	0	0	1	0	0	1	1
3122	HLA-DRA	major histocompatibility complex, class II, DR alpha	0	0	0	1	0	0	0	0	0	0	1	1
60560	MAK10	MAK10 homolog, amino-acid N-acetyltransferase subunit (S. cerevisiae)	0	0	0	0	1	0	0	0	0	0	1	1
114569	MAL2	mal, T-cell differentiation protein 2	0	0	0	0	0	0	0	0	0	1	1	1
4190	MDH1	malate dehydrogenase 1, NAD (soluble)	0	0	0	0	0	0	0	0	1	0	1	1
4201	MEA1	male-enhanced antigen 1	0	0	0	0	0	0	0	1	0	0	1	1
27349	MCAT	malonyl CoA:ACP acyltransferase (mitochondrial)	0	0	0	0	0	0	0	1	1	0	2	2
10905	MAN1A2	mannosidase, alpha, class 1A, member 2	0	0	0	0	1	0	0	0	0	0	1	1
63905	MANBAL	mannosidase, beta A, lysosomal-like	0	0	0	0	0	0	0	1	0	0	1	1
256714	MAP7D2	MAP7 domain containing 2	0	0	0	0	0	0	0	0	0	1	1	1
153562	MARVELD2	MARVEL domain containing 2	0	0	NA	NA	0	0	0	1	0	0	1	1
4142	MAS1	MAS1 oncogene	0	0	0	1	0	0	0	0	0	0	1	1
4147	MATN2	matrilin 2	0	0	0	1	0	0	0	0	0	0	1	1
4256	MGP	matrix Gla protein	0	0	0	0	1	0	0	1	0	0	2	1
25878	MXRA5	matrix-remodelling associated 5	0	0	0	1	0	0	0	0	0	0	1	1
54903	MKS1	Meckel syndrome, type 1	0	0	0	0	0	0	0	1	1	0	2	2
5469	MED1	mediator complex subunit 1	0	0	0	0	0	0	0	1	0	0	1	1
400569	MED11	mediator complex subunit 11	0	0	NA	0	1	0	0	1	0	0	2	1
81857	MED25	mediator complex subunit 25	0	0	0	0	0	0	0	1	0	0	1	1
90390	MED30	mediator complex subunit 30	0	0	0	0	1	0	0	0	0	0	1	1
9443	MED7	mediator complex subunit 7	0	0	0	0	1	0	0	0	0	0	1	1
23209	MLC1	megalencephalic leukoencephalopathy with subcortical cysts 1	1	0	0	0	0	0	0	0	0	0	1	1
4212	MEIS2	Meis homeobox 2	0	0	0	0	1	0	0	0	0	0	1	1
56246	MRAP	melanocortin 2 receptor accessory protein	1	0	0	0	0	0	0	0	0	0	1	1
64110	MAGEF1	melanoma antigen family F, 1	0	0	0	0	0	0	0	1	0	0	1	1
28986	MAGEH1	melanoma antigen family H, 1	0	0	0	0	1	0	0	1	0	0	2	1
8190	MIA	melanoma inhibitory activity	0	0	0	NA	0	0	0	1	0	0	1	1
9223	MAGI1	membrane associated guanylate kinase, WW and PDZ domain containing 1	0	0	0	0	0	0	0	1	0	0	1	1
9863	MAGI2	membrane associated guanylate kinase, WW and PDZ domain containing 2	0	0	0	0	1	0	0	1	0	0	2	1
154141	MBOAT1	membrane bound O-acyltransferase domain containing 1	NA	0	NA	0	0	0	0	0	0	1	1	1
79258	MMEL1	membrane metallo-endopeptidase-like 1	0	0	0	0	0	0	0	0	1	0	1	1
115123	MARCH3	membrane-associated ring finger (C3HC4) 3	0	0	1	0	0	0	0	0	0	0	1	1
57574	MARCH4	membrane-associated ring finger (C3HC4) 4	0	0	NA	NA	0	0	0	1	0	0	1	1
2206	MS4A2	membrane-spanning 4-domains, subfamily A, member 2 (Fc fragment of IgE, high affinity I, receptor for; beta polypeptide)	0	0	0	0	1	0	0	0	0	0	1	1
744	MPPED2	metallophosphoesterase domain containing 2	0	0	0	0	0	0	0	0	1	0	1	1
4504	MT3	metallothionein 3	0	0	0	0	0	0	0	1	0	0	1	1
9633	MTL5	metallothionein-like 5, testis-specific (tesmin)	0	0	0	0	0	0	0	1	0	0	1	1
4520	MTF1	metal-regulatory transcription factor 1	0	0	0	NA	0	0	0	1	0	0	1	1
10651	MTX2	metaxin 2	0	0	0	NA	0	0	0	0	1	1	2	1
79006	METRN	meteorin, glial cell differentiation regulator	0	1	0	0	0	0	0	0	0	1	2	2
253827	MSRB3	methionine sulfoxide reductase B3	0	0	0	0	1	0	0	0	0	0	1	1
85509	MBD3L1	methyl-CpG binding domain protein 3-like 1	0	0	0	0	0	0	0	0	0	1	1	1
441024	MTHFD2L	methylenetetrahydrofolate dehydrogenase (NADP+ dependent) 2-like	0	0	NA	0	1	0	0	0	0	0	1	1
84693	MCEE	methylmalonyl CoA epimerase	0	0	0	0	1	0	0	0	0	0	1	1
79066	METT10D	methyltransferase 10 domain containing	0	0	0	0	1	0	0	0	0	0	1	1
399818	METTL10	methyltransferase like 10	0	0	NA	0	0	0	0	1	0	0	1	1
8076	MFAP5	microfibrillar associated protein 5	0	1	0	0	0	0	0	0	0	0	1	1
4236	MFAP1	microfibrillar-associated protein 1	0	0	0	0	0	0	0	0	0	1	1	1
4239	MFAP4	microfibrillar-associated protein 4	0	0	0	0	0	0	0	1	0	0	1	1
4286	MITF	microphthalmia-associated transcription factor	0	0	0	0	1	0	0	0	0	0	1	1
4477	MSMB	microseminoprotein, beta-	0	0	0	0	0	1	0	0	0	0	1	1
4259	MGST3	microsomal glutathione S-transferase 3	0	0	0	0	1	0	0	0	0	1	2	2
4547	MTTP	microsomal triglyceride transfer protein	0	0	0	1	0	0	0	0	0	0	1	1
57553	MICAL3	microtubule associated monoxygenase, calponin and LIM domain containing 3	NA	0	NA	NA	0	0	0	0	0	1	1	1
22983	MAST1	microtubule associated serine/threonine kinase 1	0	0	0	0	0	0	0	1	0	0	1	1
81631	MAP1LC3B	microtubule-associated protein 1 light chain 3 beta	0	0	0	0	1	0	0	0	0	0	1	1
4130	MAP1A	microtubule-associated protein 1A	0	0	0	0	0	1	0	1	0	1	3	2
54468	MIOS	missing oocyte, meiosis regulator, homolog (Drosophila)	0	0	0	0	1	0	0	0	0	0	1	1
78988	MRP63	mitochondrial ribosomal protein 63	0	0	0	0	1	0	0	0	0	0	1	1
54948	MRPL16	mitochondrial ribosomal protein L16	0	0	0	0	1	0	0	0	0	0	1	1
63875	MRPL17	mitochondrial ribosomal protein L17	0	0	0	0	1	0	0	0	0	0	1	1
29074	MRPL18	mitochondrial ribosomal protein L18	0	0	0	0	1	0	0	0	0	0	1	1
55052	MRPL20	mitochondrial ribosomal protein L20	0	0	0	NA	1	0	0	0	0	0	1	1
54148	MRPL39	mitochondrial ribosomal protein L39	0	0	0	0	1	0	0	0	0	0	1	1
64976	MRPL40	mitochondrial ribosomal protein L40	0	0	0	0	1	0	0	0	0	0	1	1
64975	MRPL41	mitochondrial ribosomal protein L41	0	0	0	0	0	0	0	1	0	0	1	1
28977	MRPL42	mitochondrial ribosomal protein L42	0	0	0	0	1	0	0	0	0	0	1	1
51642	MRPL48	mitochondrial ribosomal protein L48	0	0	0	0	1	0	0	1	1	0	3	2
116540	MRPL53	mitochondrial ribosomal protein L53	0	0	0	0	1	0	0	0	0	0	1	1
55173	MRPS10	mitochondrial ribosomal protein S10	0	0	0	0	1	0	0	0	0	0	1	1
51373	MRPS17	mitochondrial ribosomal protein S17	0	0	0	0	1	0	0	0	0	0	1	1
54460	MRPS21	mitochondrial ribosomal protein S21	0	0	0	0	1	0	0	0	0	0	1	1
10240	MRPS31	mitochondrial ribosomal protein S31	0	0	0	0	1	1	0	0	0	0	2	1
64968	MRPS6	mitochondrial ribosomal protein S6	0	0	0	0	1	0	0	0	0	0	1	1
64965	MRPS9	mitochondrial ribosomal protein S9	0	0	0	0	0	0	0	1	0	0	1	1
7978	MTERF	mitochondrial transcription termination factor	0	0	0	0	0	0	0	1	0	0	1	1
219402	MTIF3	mitochondrial translational initiation factor 3	0	0	0	0	0	0	0	0	0	1	1	1
5602	MAPK10	mitogen-activated protein kinase 10	0	0	0	0	0	1	0	0	0	0	1	1
225689	MAPK15	mitogen-activated protein kinase 15	1	0	0	0	0	0	0	1	0	0	2	2
5601	MAPK9	mitogen-activated protein kinase 9	0	0	0	0	1	0	0	0	0	0	1	1
9175	MAP3K13	mitogen-activated protein kinase kinase kinase 13	0	0	0	0	1	0	0	1	0	0	2	1
4215	MAP3K3	mitogen-activated protein kinase kinase kinase 3	0	0	0	0	0	0	0	1	0	0	1	1
92597	MOBKL1A	MOB1, Mps One Binder kinase activator-like 1A (yeast)	0	0	0	0	1	0	0	0	0	1	2	2
283078	MKX	mohawk homeobox	0	0	0	0	1	0	0	1	1	0	3	2
4338	MOCS2	molybdenum cofactor synthesis 2	0	0	0	0	1	0	0	0	0	0	1	1
27304	MOCS3	molybdenum cofactor synthesis 3	0	0	0	0	0	0	0	1	0	0	1	1
4129	MAOB	monoamine oxidase B	1	0	0	0	0	0	0	0	0	0	1	1
27136	MORC1	MORC family CW-type zinc finger 1	0	0	0	1	0	0	0	0	0	0	1	1
118812	MORN4	MORN repeat containing 4	0	0	0	0	1	0	0	0	0	0	1	1
10933	MORF4L1	mortality factor 4 like 1	0	0	0	0	0	0	0	1	0	0	1	1
9643	MORF4L2	mortality factor 4 like 2	0	0	0	0	1	0	0	0	0	0	1	1
56180	MOSPD1	motile sperm domain containing 1	0	0	0	0	1	0	0	0	1	0	2	2
158747	MOSPD2	motile sperm domain containing 2	0	0	0	0	0	0	0	0	0	1	1	1
4361	MRE11A	MRE11 meiotic recombination 11 homolog A (S. cerevisiae)	0	0	0	0	1	0	0	0	0	0	1	1
4488	MSX2	msh homeobox 2	0	0	0	0	1	0	0	0	0	0	1	1
4582	MUC1	mucin 1, cell surface associated	0	0	0	0	0	0	0	0	1	0	1	1
10071	MUC12	mucin 12, cell surface associated	NA	0	NA	NA	0	0	0	1	1	0	2	2
56667	MUC13	mucin 13, cell surface associated	0	0	0	0	0	0	0	0	1	0	1	1
143662	MUC15	mucin 15, cell surface associated	0	0	0	0	1	1	0	0	0	0	2	1
94025	MUC16	mucin 16, cell surface associated	NA	0	NA	NA	0	1	0	0	0	0	1	1
200958	MUC20	mucin 20, cell surface associated	0	0	0	0	0	1	1	0	0	0	2	1
4585	MUC4	mucin 4, cell surface associated	0	0	0	0	0	1	1	0	0	0	2	1
4586	MUC5AC	mucin 5AC, oligomeric mucus/gel-forming	NA	0	NA	NA	0	1	0	0	0	0	1	1
4587	MUC5B	mucin 5B, oligomeric mucus/gel-forming	NA	0	NA	NA	0	1	0	0	0	0	1	1
118430	MUCL1	mucin-like 1	0	0	0	0	0	1	0	0	0	0	1	1
255231	MCOLN2	mucolipin 2	0	0	NA	0	0	0	0	0	1	0	1	1
90411	MCFD2	multiple coagulation factor deficiency 2	0	0	0	0	1	0	0	0	0	0	1	1
8777	MPDZ	multiple PDZ domain protein	0	0	0	1	1	0	0	0	0	0	2	2
4440	MSI1	musashi homolog 1 (Drosophila)	1	0	0	0	0	0	0	0	0	0	1	1
124540	MSI2	musashi homolog 2 (Drosophila)	1	0	0	0	0	0	0	1	1	0	3	3
4593	MUSK	muscle, skeletal, receptor tyrosine kinase	0	0	0	1	0	0	0	0	0	0	1	1
10150	MBNL2	muscleblind-like 2 (Drosophila)	0	0	0	0	1	0	0	0	0	0	1	1
389125	MUSTN1	musculoskeletal, embryonic nuclear protein 1	0	0	0	0	0	0	0	1	1	0	2	2
4436	MSH2	mutS homolog 2, colon cancer, nonpolyposis type 1 (E. coli)	0	0	0	0	1	0	0	0	0	0	1	1
4437	MSH3	mutS homolog 3 (E. coli)	0	0	0	0	0	0	0	1	0	0	1	1
2956	MSH6	mutS homolog 6 (E. coli)	0	0	0	0	1	0	0	0	0	0	1	1
80177	MYCT1	myc target 1	0	0	0	0	1	0	0	0	0	0	1	1
4155	MBP	myelin basic protein	0	0	0	0	0	0	0	0	1	0	1	1
50804	MYEF2	myelin expression factor 2	0	0	0	0	1	0	0	1	0	0	2	1
7593	MZF1	myeloid zinc finger 1	0	0	0	0	0	0	0	1	0	0	1	1
4298	MLLT1	myeloid/lymphoid or mixed-lineage leukemia (trithorax homolog, Drosophila); translocated to, 1	1	0	0	0	0	0	0	0	0	0	1	1
4301	MLLT4	myeloid/lymphoid or mixed-lineage leukemia (trithorax homolog, Drosophila); translocated to, 4	0	0	0	NA	1	0	0	0	0	0	1	1
4205	MEF2A	myocyte enhancer factor 2A	0	0	0	0	0	0	0	1	0	0	1	1
4151	MB	myoglobin	0	0	0	0	0	1	0	0	1	0	2	2
4608	MYBPH	myosin binding protein H	0	0	0	0	0	0	0	0	1	0	1	1
4640	MYO1A	myosin IA	0	0	1	0	0	0	0	0	0	0	1	1
4638	MYLK	myosin light chain kinase	0	0	0	0	1	0	0	0	0	0	1	1
91807	MYLK3	myosin light chain kinase 3	1	0	0	1	0	0	0	0	0	0	2	1
4644	MYO5A	myosin VA (heavy chain 12, myoxin)	0	0	0	0	1	0	0	0	0	0	1	1
4645	MYO5B	myosin VB	NA	0	NA	0	0	0	0	1	1	1	3	2
4628	MYH10	myosin, heavy chain 10, non-muscle	0	0	0	0	1	0	0	0	0	0	1	1
79784	MYH14	myosin, heavy chain 14	0	0	0	0	0	0	0	0	1	0	1	1
2660	MSTN	myostatin	0	0	0	1	0	0	0	0	0	0	1	1
4534	MTM1	myotubularin 1	0	0	0	1	1	0	0	0	0	0	2	2
22909	MTMR15	myotubularin related protein 15	NA	0	0	0	1	0	0	0	0	0	1	1
8898	MTMR2	myotubularin related protein 2	0	0	0	NA	1	0	0	0	0	0	1	1
91977	MYOZ3	myozenin 3	1	0	0	0	0	0	0	0	0	0	1	1
221143	N6AMT2	N-6 adenine-specific DNA methyltransferase 2 (putative)	0	0	0	0	1	0	0	1	0	0	2	1
9	NAT1	N-acetyltransferase 1 (arylamine N-acetyltransferase)	0	0	0	0	1	1	0	1	0	0	3	1
79829	NAT11	N-acetyltransferase 11 (GCN5-related, putative)	0	0	0	0	0	0	0	1	0	0	1	1
57106	NAT14	N-acetyltransferase 14 (GCN5-related, putative)	0	0	0	0	0	1	0	1	0	0	2	1
284434	NWD1	NACHT and WD repeat domain containing 1	1	NA	NA	NA	NA	NA	NA	NA	NA	NA	1	1
1728	NQO1	NAD(P)H dehydrogenase, quinone 1	0	0	0	0	0	1	0	0	1	0	2	2
25915	NDUFAF3	NADH dehydrogenase (ubiquinone) 1 alpha subcomplex, assembly factor 3	0	0	0	NA	1	0	0	1	0	0	2	1
4709	NDUFB3	NADH dehydrogenase (ubiquinone) 1 beta subcomplex, 3, 12kDa	0	0	0	0	0	0	0	1	0	0	1	1
4711	NDUFB5	NADH dehydrogenase (ubiquinone) 1 beta subcomplex, 5, 16kDa	0	0	0	0	0	0	0	0	1	0	1	1
4706	NDUFAB1	NADH dehydrogenase (ubiquinone) 1, alpha/beta subcomplex, 1, 8kDa	0	0	0	0	1	0	0	1	0	0	2	1
4717	NDUFC1	NADH dehydrogenase (ubiquinone) 1, subcomplex unknown, 1, 6kDa	0	0	0	0	1	0	0	0	0	0	1	1
4720	NDUFS2	NADH dehydrogenase (ubiquinone) Fe-S protein 2, 49kDa (NADH-coenzyme Q reductase)	0	0	0	0	0	0	0	1	0	0	1	1
27035	NOX1	NADPH oxidase 1	0	0	0	0	0	0	0	0	0	1	1	1
85409	NKD2	naked cuticle homolog 2 (Drosophila)	0	0	0	0	0	0	0	1	0	0	1	1
4810	NHS	Nance-Horan syndrome (congenital cataracts and dental anomalies)	0	0	0	0	0	0	0	1	0	0	1	1
340719	NANOS1	nanos homolog 1 (Drosophila)	0	1	0	0	1	0	0	1	0	0	3	2
256236	NAPSB	napsin B aspartic peptidase pseudogene	NA	0	NA	NA	0	0	0	0	1	0	1	1
4898	NRD1	nardilysin (N-arginine dibasic convertase)	0	0	0	0	0	0	0	0	1	0	1	1
26012	NELF	nasal embryonic LHRH factor	1	0	NA	NA	0	0	0	0	0	0	1	1
4882	NPR2	natriuretic peptide receptor B/guanylate cyclase B (atrionatriuretic peptide receptor B)	0	0	0	0	1	0	0	0	0	0	1	1
344148	NAP5	Nck-associated protein 5	NA	0	NA	1	0	0	0	0	0	0	1	1
64579	NDST4	N-deacetylase/N-sulfotransferase (heparan glucosaminyl) 4	0	0	0	1	0	0	0	0	0	0	1	1
10529	NEBL	nebulette	0	0	0	1	0	0	0	0	0	0	1	1
90634	N4BP2L1	NEDD4 binding protein 2-like 1	0	0	0	0	1	0	0	0	0	0	1	1
80762	NDFIP1	Nedd4 family interacting protein 1	0	0	0	0	0	0	0	1	0	0	1	1
4856	NOV	nephroblastoma overexpressed gene	0	0	0	0	0	0	0	0	1	0	1	1
255743	NPNT	nephronectin	0	0	NA	0	0	0	0	0	0	1	1	1
261734	NPHP4	nephronophthisis 4	0	0	0	0	0	0	0	1	0	0	1	1
51335	NGRN	neugrin, neurite outgrowth associated	0	0	NA	NA	0	0	1	0	0	0	1	1
23327	NEDD4L	neural precursor cell expressed, developmentally down-regulated 4-like	0	0	0	0	1	0	0	0	0	1	2	2
9542	NRG2	neuregulin 2	0	0	NA	0	0	0	1	0	0	0	1	1
26960	NBEA	neurobeachin	0	0	NA	0	0	1	1	0	0	0	2	1
51594	NBAS	neuroblastoma amplified sequence	0	0	0	0	1	0	0	0	0	0	1	1
83988	NCALD	neurocalcin delta	0	0	0	0	0	0	0	1	0	1	2	2
10276	NET1	neuroepithelial cell transforming 1	0	0	0	0	0	1	0	0	0	0	1	1
23114	NFASC	neurofascin homolog (chicken)	0	0	NA	0	0	0	0	1	0	0	1	1
4760	NEUROD1	neurogenic differentiation 1	0	0	0	0	0	0	0	1	0	0	1	1
58157	NGB	neuroglobin	0	0	0	0	0	0	0	0	0	1	1	1
4829	NMBR	neuromedin B receptor	0	0	0	0	1	0	0	0	0	0	1	1
257194	NEGR1	neuronal growth regulator 1	0	0	0	0	1	0	0	1	0	0	2	1
25791	NGEF	neuronal guanine nucleotide exchange factor	0	0	0	0	0	0	0	1	1	0	2	2
64067	NPAS3	neuronal PAS domain protein 3	0	0	0	0	1	0	0	0	0	0	1	1
4826	NNAT	neuronatin	1	0	0	0	0	0	0	0	0	0	1	1
4857	NOVA1	neuro-oncological ventral antigen 1	0	0	0	0	1	0	0	0	0	0	1	1
8829	NRP1	neuropilin 1	0	0	0	1	0	0	0	0	0	0	1	1
8828	NRP2	neuropilin 2	0	0	0	1	1	0	0	0	0	0	2	2
4922	NTS	neurotensin	1	0	1	1	0	0	0	0	0	0	3	1
4688	NCF2	neutrophil cytosolic factor 2	0	0	0	0	0	0	0	1	0	0	1	1
28512	NKIRAS1	NFKB inhibitor interacting Ras-like 1	0	0	0	0	1	0	0	0	0	0	1	1
27247	NFU1	NFU1 iron-sulfur cluster scaffold homolog (S. cerevisiae)	0	0	0	0	1	0	0	0	0	0	1	1
57224	NHSL1	NHS-like 1	NA	0	NA	NA	1	0	0	0	0	0	1	1
23057	NMNAT2	nicotinamide nucleotide adenylyltransferase 2	0	0	0	0	0	0	0	1	0	0	1	1
349565	NMNAT3	nicotinamide nucleotide adenylyltransferase 3	0	0	0	0	0	0	0	0	0	1	1	1
4811	NID1	nidogen 1	0	0	0	1	0	0	0	0	0	0	1	1
4750	NEK1	NIMA (never in mitosis gene a)-related kinase 1	0	0	NA	0	0	1	0	1	0	0	2	1
6787	NEK4	NIMA (never in mitosis gene a)-related kinase 4	0	0	0	0	1	0	0	1	0	0	2	1
341676	NEK5	NIMA (never in mitosis gene a)-related kinase 5	NA	0	NA	1	0	0	0	0	0	0	1	1
140609	NEK7	NIMA (never in mitosis gene a)-related kinase 7	0	0	0	0	1	0	0	1	0	0	2	1
51199	NIN	ninein (GSK3B interacting protein)	0	0	0	0	0	0	0	0	0	1	1	1
55335	NIPSNAP3B	nipsnap homolog 3B (C. elegans)	0	0	0	0	0	0	0	1	0	0	1	1
56954	NIT2	nitrilase family, member 2	0	0	0	0	1	0	0	0	0	0	1	1
58484	NLRC4	NLR family, CARD domain containing 4	0	0	0	0	0	0	0	1	0	0	1	1
123606	NIPA1	non imprinted in Prader-Willi/Angelman syndrome 1	0	0	0	0	1	0	0	0	0	0	1	1
55857	NCRNA00153	non-protein coding RNA 153	0	0	0	0	1	0	0	0	0	0	1	1
285908	NCRNA00174	non-protein coding RNA 174	0	0	NA	NA	0	0	0	0	1	0	1	1
92482	NCRNA00081	non-protein coding RNA 81	NA	0	NA	NA	1	0	0	1	0	0	2	1
266655	NCRNA00094	non-protein coding RNA 94	NA	0	NA	NA	0	1	1	1	0	0	3	1
4693	NDP	Norrie disease (pseudoglioma)	0	0	0	0	0	0	0	0	0	1	1	1
92345	NAF1	nuclear assembly factor 1 homolog (S. cerevisiae)	0	0	0	0	0	0	0	1	0	0	1	1
10726	NUDC	nuclear distribution gene C homolog (A. nidulans)	0	0	0	0	0	0	0	1	0	1	2	2
4773	NFATC2	nuclear factor of activated T-cells, cytoplasmic, calcineurin-dependent 2	0	0	0	1	0	0	0	0	0	0	1	1
9611	NCOR1	nuclear receptor co-repressor 1	0	0	0	0	0	0	0	1	0	0	1	1
56675	NRIP3	nuclear receptor interacting protein 3	0	0	0	1	0	0	0	0	0	0	1	1
8431	NR0B2	nuclear receptor subfamily 0, group B, member 2	0	0	0	0	1	0	0	0	0	0	1	1
9971	NR1H4	nuclear receptor subfamily 1, group H, member 4	0	0	0	0	0	0	0	1	0	0	1	1
7025	NR2F1	nuclear receptor subfamily 2, group F, member 1	0	0	0	0	1	0	0	0	0	0	1	1
4306	NR3C2	nuclear receptor subfamily 3, group C, member 2	0	0	0	1	0	0	0	0	0	0	1	1
4899	NRF1	nuclear respiratory factor 1	0	0	0	0	1	0	0	0	0	0	1	1
56000	NXF3	nuclear RNA export factor 3	0	0	0	0	0	0	0	0	1	1	2	1
4801	NFYB	nuclear transcription factor Y, beta	0	0	0	0	1	0	0	0	0	0	1	1
152518	NFXL1	nuclear transcription factor, X-box binding-like 1	0	0	0	0	1	0	0	0	0	0	1	1
55916	NXT2	nuclear transport factor 2-like export factor 2	0	0	0	0	1	0	0	0	0	0	1	1
4925	NUCB2	nucleobindin 2	0	0	0	0	0	1	0	0	0	0	1	1
51406	NOL7	nucleolar protein 7, 27kDa	0	0	0	0	1	0	0	0	0	0	1	1
57122	NUP107	nucleoporin 107kDa	0	0	0	0	1	0	0	0	0	0	1	1
8021	NUP214	nucleoporin 214kDa	0	0	0	0	0	0	0	1	0	0	1	1
79023	NUP37	nucleoporin 37kDa	0	0	0	0	1	0	0	0	0	0	1	1
79366	NSBP1	nucleosomal binding protein 1	0	0	0	0	1	0	0	1	0	0	2	1
4682	NUBP1	nucleotide binding protein 1 (MinD homolog, E. coli)	0	0	0	0	1	0	0	0	0	0	1	1
25961	NUDT13	nudix (nucleoside diphosphate linked moiety X)-type motif 13	0	0	0	0	0	0	0	1	0	0	1	1
256281	NUDT14	nudix (nucleoside diphosphate linked moiety X)-type motif 14	0	0	0	0	0	0	0	1	0	0	1	1
55270	NUDT15	nudix (nucleoside diphosphate linked moiety X)-type motif 15	0	0	0	0	0	0	0	0	1	0	1	1
152195	NUDT16P	nudix (nucleoside diphosphate linked moiety X)-type motif 16 pseudogene	0	0	NA	NA	1	0	0	0	0	0	1	1
200035	NUDT17	nudix (nucleoside diphosphate linked moiety X)-type motif 17	0	0	NA	NA	0	0	0	0	0	1	1	1
11163	NUDT4	nudix (nucleoside diphosphate linked moiety X)-type motif 4	0	0	0	0	1	0	0	0	0	0	1	1
11164	NUDT5	nudix (nucleoside diphosphate linked moiety X)-type motif 5	0	0	0	0	1	0	0	0	0	0	1	1
53343	NUDT9	nudix (nucleoside diphosphate linked moiety X)-type motif 9	0	0	0	0	1	0	0	0	0	0	1	1
4950	OCLN	occludin	0	0	0	NA	1	0	0	0	0	0	1	1
54940	OCIAD1	OCIA domain containing 1	0	0	0	0	1	0	0	0	0	0	1	1
4948	OCA2	oculocutaneous albinism II	1	0	0	0	0	0	0	0	1	1	3	2
130497	OSR1	odd-skipped related 1 (Drosophila)	0	1	NA	0	0	0	0	0	0	0	1	1
55301	OLAH	oleoyl-ACP hydrolase	0	0	0	0	0	0	0	0	0	1	1	1
283298	OLFML1	olfactomedin-like 1	0	0	0	1	0	0	0	0	0	0	1	1
282775	OR5J2	olfactory receptor, family 5, subfamily J, member 2	0	0	NA	NA	0	0	0	1	0	0	1	1
4983	OPHN1	oligophrenin 1	0	NA	0	1	NA	NA	NA	NA	NA	NA	1	1
115209	OMA1	OMA1 homolog, zinc metallopeptidase (S. cerevisiae)	0	0	0	NA	1	0	0	0	0	0	1	1
9180	OSMR	oncostatin M receptor	0	0	0	1	0	0	0	0	0	0	1	1
84876	ORAI1	ORAI calcium release-activated calcium modulator 1	0	0	0	0	0	0	0	1	0	0	1	1
80228	ORAI2	ORAI calcium release-activated calcium modulator 2	0	0	0	0	0	0	0	1	0	0	1	1
8481	OFD1	oral-facial-digital syndrome 1	0	0	0	0	1	0	0	0	0	0	1	1
200931	OSTalpha	organic solute transporter alpha	1	0	0	0	0	1	0	0	0	0	2	2
123264	OSTbeta	organic solute transporter beta	1	0	0	0	1	0	0	0	1	0	3	3
23595	ORC3L	origin recognition complex, subunit 3-like (yeast)	0	0	0	0	1	0	0	0	0	0	1	1
5000	ORC4L	origin recognition complex, subunit 4-like (yeast)	0	0	0	0	1	0	0	0	0	0	1	1
94101	ORMDL1	ORM1-like 1 (S. cerevisiae)	0	0	0	0	0	0	0	1	0	0	1	1
4946	OAZ1	ornithine decarboxylase antizyme 1	0	0	0	0	1	0	0	1	0	0	2	1
51686	OAZ3	ornithine decarboxylase antizyme 3	0	0	0	0	1	0	0	0	0	0	1	1
5013	OTX1	orthodenticle homeobox 1	0	0	0	0	0	0	0	0	0	1	1	1
126014	OSCAR	osteoclast associated, immunoglobulin-like receptor	0	0	0	0	0	0	0	0	1	0	1	1
4969	OGN	osteoglycin	0	0	0	1	0	0	0	0	0	0	1	1
23252	OTUD3	OTU domain containing 3	NA	0	NA	NA	0	0	0	1	0	0	1	1
54726	OTUD4	OTU domain containing 4	0	0	0	NA	0	0	0	1	0	0	1	1
4957	ODF2	outer dense fiber of sperm tails 2	0	0	0	0	0	0	0	1	0	0	1	1
57489	ODF2L	outer dense fiber of sperm tails 2-like	0	0	NA	0	0	1	0	1	0	0	2	1
58495	OVOL2	ovo-like 2 (Drosophila)	0	0	0	0	0	0	1	0	0	1	2	2
55074	OXR1	oxidation resistance 1	0	0	0	0	1	0	0	0	0	0	1	1
29948	OSGIN1	oxidative stress induced growth inhibitor 1	0	0	0	0	0	0	0	0	1	0	1	1
734	OSGIN2	oxidative stress induced growth inhibitor family member 2	0	0	0	0	1	0	0	0	0	0	1	1
27199	OXGR1	oxoglutarate (alpha-ketoglutarate) receptor 1	0	0	0	0	0	0	0	0	1	0	1	1
23762	OSBP2	oxysterol binding protein 2	0	0	0	0	0	0	0	1	0	0	1	1
114876	OSBPL1A	oxysterol binding protein-like 1A	0	0	0	0	0	0	0	0	0	1	1	1
26031	OSBPL3	oxysterol binding protein-like 3	0	0	0	0	1	0	0	0	0	0	1	1
114880	OSBPL6	oxysterol binding protein-like 6	0	0	0	0	1	1	1	1	0	0	4	1
5021	OXTR	oxytocin receptor	0	0	0	0	0	1	0	0	0	0	1	1
5058	PAK1	p21 protein (Cdc42/Rac)-activated kinase 1	0	0	0	0	0	0	0	1	1	0	2	2
23022	PALLD	palladin, cytoskeletal associated protein	0	0	0	1	0	0	0	0	0	0	1	1
54873	PALMD	palmdelphin	0	0	0	0	1	0	0	0	0	0	1	1
255967	PAN3	PAN3 poly(A) specific ribonuclease subunit homolog (S. cerevisiae)	0	0	0	0	0	0	0	1	0	1	2	2
64282	PAPD5	PAP associated domain containing 5	0	0	NA	0	0	0	0	1	0	0	1	1
50855	PARD6A	par-6 partitioning defective 6 homolog alpha (C. elegans)	0	0	0	0	0	0	0	1	0	0	1	1
84968	PNMA6A	paraneoplastic antigen like 6A	0	0	0	0	1	0	0	0	0	0	1	1
9240	PNMA1	paraneoplastic antigen MA1	0	0	0	0	0	0	0	1	0	0	1	1
5746	PTH2R	parathyroid hormone 2 receptor	0	0	0	0	0	0	0	1	0	0	1	1
133015	PACRGL	PARK2 co-regulated-like	0	0	0	0	1	0	0	1	1	0	3	2
23178	PASK	PAS domain containing serine/threonine kinase	0	0	0	0	1	0	0	1	1	0	3	2
387647	LOC387647	patched domain containing 3 pseudogene	NA	0	NA	NA	1	0	0	0	0	0	1	1
11168	PSIP1	PC4 and SFRS1 interacting protein 1	0	0	0	0	1	0	0	1	0	0	2	1
9124	PDLIM1	PDZ and LIM domain 1	0	0	0	1	0	0	0	0	0	0	1	1
57595	PDZD4	PDZ domain containing 4	0	0	0	0	0	0	0	0	0	1	1	1
57161	PELI2	pellino homolog 2 (Drosophila)	0	0	0	0	1	0	0	0	0	0	1	1
135293	PM20D2	peptidase M20 domain containing 2	0	0	NA	NA	0	0	0	1	0	0	1	1
51645	PPIL1	peptidylprolyl isomerase (cyclophilin)-like 1	0	0	0	0	1	0	0	0	0	0	1	1
5480	PPIC	peptidylprolyl isomerase C (cyclophilin C)	0	1	0	0	0	0	0	0	0	0	1	1
5481	PPID	peptidylprolyl isomerase D	0	0	0	0	1	0	0	1	0	0	2	1
10450	PPIE	peptidylprolyl isomerase E (cyclophilin E)	0	0	0	0	1	0	0	0	0	0	1	1
5551	PRF1	perforin 1 (pore forming protein)	0	0	0	0	0	0	0	1	0	0	1	1
5108	PCM1	pericentriolar material 1	0	0	0	0	0	0	0	1	1	0	2	2
5052	PRDX1	peroxiredoxin 1	0	0	0	0	0	0	0	0	1	0	1	1
10935	PRDX3	peroxiredoxin 3	0	0	0	0	0	0	0	1	0	0	1	1
25824	PRDX5	peroxiredoxin 5	0	0	0	0	0	1	1	1	0	0	3	1
9588	PRDX6	peroxiredoxin 6	0	0	0	1	0	0	0	0	0	0	1	1
8800	PEX11A	peroxisomal biogenesis factor 11 alpha	0	0	0	0	1	0	0	0	0	0	1	1
92960	PEX11G	peroxisomal biogenesis factor 11 gamma	0	0	0	0	0	0	0	1	0	0	1	1
5193	PEX12	peroxisomal biogenesis factor 12	0	0	0	0	1	0	0	0	0	0	1	1
55670	PEX26	peroxisomal biogenesis factor 26	0	0	0	0	0	0	0	1	0	0	1	1
5830	PEX5	peroxisomal biogenesis factor 5	0	0	0	0	0	0	0	1	0	0	1	1
10455	PECI	peroxisomal D3,D2-enoyl-CoA isomerase	0	0	0	0	1	0	0	0	0	0	1	1
5467	PPARD	peroxisome proliferator-activated receptor delta	0	1	0	0	0	0	0	0	0	0	1	1
5623	PSPN	persephin	0	0	0	0	1	0	0	0	0	0	1	1
5218	PFTK1	PFTAIRE protein kinase 1	0	0	0	0	0	0	0	1	0	0	1	1
51131	PHF11	PHD finger protein 11	0	0	NA	0	0	0	0	1	0	0	1	1
79960	PHF17	PHD finger protein 17	0	0	0	0	1	0	0	1	0	0	2	1
51533	PHF7	PHD finger protein 7	0	0	0	0	0	0	0	1	0	0	1	1
64081	PBLD	phenazine biosynthesis-like protein domain containing	0	0	0	0	1	0	0	0	0	0	1	1
10667	FARS2	phenylalanyl-tRNA synthetase 2, mitochondrial	0	0	0	0	0	0	0	0	1	0	1	1
5409	PNMT	phenylethanolamine N-methyltransferase	0	0	1	0	0	0	0	0	0	0	1	1
9468	PCYT1B	phosphate cytidylyltransferase 1, choline, beta	0	0	0	0	0	0	0	1	1	0	2	2
5833	PCYT2	phosphate cytidylyltransferase 2, ethanolamine	NA	0	0	NA	0	0	0	1	0	1	2	2
163404	PAP2D	phosphatidic acid phosphatase type 2	0	0	NA	NA	0	0	0	1	0	0	1	1
84513	PPAPDC1B	phosphatidic acid phosphatase type 2 domain containing 1B	0	0	0	0	1	0	0	1	0	0	2	1
8612	PPAP2C	phosphatidic acid phosphatase type 2C	0	0	0	0	0	1	1	0	0	0	2	1
55300	PI4K2B	phosphatidylinositol 4-kinase type 2 beta	0	0	0	0	1	0	0	0	0	0	1	1
10026	PIGK	phosphatidylinositol glycan anchor biosynthesis, class K	0	0	0	0	1	0	0	0	0	0	1	1
51227	PIGP	phosphatidylinositol glycan anchor biosynthesis, class P	0	0	0	0	0	0	0	1	0	0	1	1
54965	PIGX	phosphatidylinositol glycan anchor biosynthesis, class X	0	0	0	0	1	0	0	0	0	0	1	1
84992	PIGY	phosphatidylinositol glycan anchor biosynthesis, class Y	0	0	0	0	1	0	0	0	0	0	1	1
5306	PITPNA	phosphatidylinositol transfer protein, alpha	0	0	0	0	0	0	0	0	0	1	1	1
5139	PDE3A	phosphodiesterase 3A, cGMP-inhibited	0	0	0	0	1	0	0	0	0	0	1	1
9659	PDE4DIP	phosphodiesterase 4D interacting protein	0	0	NA	0	1	0	0	0	0	0	1	1
5151	PDE8A	phosphodiesterase 8A	0	0	0	0	0	0	0	0	0	1	1	1
8622	PDE8B	phosphodiesterase 8B	0	0	0	0	1	0	0	0	0	0	1	1
283209	PGM2L1	phosphoglucomutase 2-like 1	0	0	0	0	1	0	0	1	0	0	2	1
26227	PHGDH	phosphoglycerate dehydrogenase	0	0	0	0	0	0	0	0	0	1	1	1
118788	PIK3AP1	phosphoinositide-3-kinase adaptor protein 1	0	0	0	0	0	0	0	1	0	0	1	1
5293	PIK3CD	phosphoinositide-3-kinase, catalytic, delta polypeptide	0	0	0	0	1	0	0	0	0	0	1	1
30849	PIK3R4	phosphoinositide-3-kinase, regulatory subunit 4	0	0	0	0	1	0	0	0	0	0	1	1
11145	PLA2G16	phospholipase A2, group XVI	0	0	0	0	1	0	0	0	0	0	1	1
5332	PLCB4	phospholipase C, beta 4	0	0	0	0	0	0	0	0	1	0	1	1
51196	PLCE1	phospholipase C, epsilon 1	0	0	0	0	0	0	0	0	0	1	1	1
5336	PLCG2	phospholipase C, gamma 2 (phosphatidylinositol-specific)	0	0	0	0	0	0	0	0	1	0	1	1
23228	PLCL2	phospholipase C-like 2	0	0	0	0	1	0	0	0	0	0	1	1
201164	PLD6	phospholipase D family, member 6	0	0	NA	NA	1	0	0	0	0	1	2	2
5359	PLSCR1	phospholipid scramblase 1	0	0	0	0	0	0	0	1	0	0	1	1
57088	PLSCR4	phospholipid scramblase 4	0	0	0	NA	1	0	0	1	0	0	2	1
5360	PLTP	phospholipid transfer protein	1	1	0	0	0	0	0	0	0	0	2	1
5372	PMM1	phosphomannomutase 1	0	0	0	0	0	0	0	0	1	0	1	1
5631	PRPS1	phosphoribosyl pyrophosphate synthetase 1	0	0	0	0	1	0	0	1	0	0	2	1
5260	PHKG1	phosphorylase kinase, gamma 1 (muscle)	1	0	0	0	0	0	0	0	0	0	1	1
5837	PYGM	phosphorylase, glycogen, muscle	0	1	0	0	0	0	0	0	0	0	1	1
29968	PSAT1	phosphoserine aminotransferase 1	0	0	0	0	0	0	0	0	0	1	1	1
5723	PSPH	phosphoserine phosphatase	0	0	0	0	0	0	0	0	0	1	1	1
51268	PIPOX	pipecolic acid oxidase	0	0	0	0	0	0	0	0	0	1	1	1
8544	PIR	pirin (iron-binding nuclear protein)	0	0	0	0	0	0	0	0	1	0	1	1
51316	PLAC8	placenta-specific 8	0	0	0	0	0	1	0	1	1	0	3	2
5318	PKP2	plakophilin 2	0	0	0	1	0	0	0	0	0	0	1	1
79948	PRG2	plasticity-related gene 2	0	0	0	0	0	1	1	1	0	0	3	1
5357	PLS1	plastin 1 (I isoform)	0	0	0	0	0	0	0	0	1	0	1	1
266671	PR47	platelet receptor for type III collagen, 47 kDa	NA	0	NA	NA	0	0	0	0	1	0	1	1
65977	PLEKHA3	pleckstrin homology domain containing, family A (phosphoinositide binding specific) member 3	0	0	0	0	0	0	0	1	0	0	1	1
144100	PLEKHA7	pleckstrin homology domain containing, family A member 7	0	1	0	0	1	0	0	0	0	0	2	2
58473	PLEKHB1	pleckstrin homology domain containing, family B (evectins) member 1	0	0	0	0	0	1	0	1	0	1	3	2
55041	PLEKHB2	pleckstrin homology domain containing, family B (evectins) member 2	0	0	0	0	0	0	0	1	0	0	1	1
153478	PLEKHG4B	pleckstrin homology domain containing, family G (with RhoGef domain) member 4B	0	0	0	0	1	0	0	0	0	0	1	1
5324	PLAG1	pleiomorphic adenoma gene 1	0	0	0	0	0	0	0	1	0	0	1	1
5378	PMS1	PMS1 postmeiotic segregation increased 1 (S. cerevisiae)	0	0	0	0	0	0	0	1	0	0	1	1
55228	PNMAL1	PNMA-like 1	0	0	0	0	1	0	0	0	0	1	2	2
5420	PODXL	podocalyxin-like	0	0	0	0	0	0	0	0	1	0	1	1
142	PARP1	poly (ADP-ribose) polymerase 1	0	0	0	0	0	0	0	1	0	0	1	1
83666	PARP9	poly (ADP-ribose) polymerase family, member 9	0	0	0	1	0	0	0	0	0	0	1	1
51247	PAIP2	poly(A) binding protein interacting protein 2	0	0	0	0	1	0	0	0	0	0	1	1
400961	PAIP2B	poly(A) binding protein interacting protein 2B	NA	0	NA	NA	1	1	0	0	0	0	2	1
8106	PABPN1	poly(A) binding protein, nuclear 1	0	0	0	0	0	0	0	1	0	0	1	1
10914	PAPOLA	poly(A) polymerase alpha	0	0	0	0	1	0	0	1	0	0	2	1
154197	PNLDC1	poly(A)-specific ribonuclease (PARN)-like domain containing 1	0	0	0	0	1	0	0	0	0	0	1	1
5094	PCBP2	poly(rC) binding protein 2	0	0	0	0	0	0	0	1	0	0	1	1
84333	PCGF5	polycomb group ring finger 5	0	0	0	1	0	0	0	0	0	0	1	1
5311	PKD2	polycystic kidney disease 2 (autosomal dominant)	0	0	0	0	1	0	0	0	0	0	1	1
1911	PHC1	polyhomeotic homolog 1 (Drosophila)	0	0	0	0	1	0	0	0	0	0	1	1
11201	POLI	polymerase (DNA directed) iota	0	0	0	0	1	0	0	0	0	0	1	1
10714	POLD3	polymerase (DNA-directed), delta 3, accessory subunit	0	0	0	0	1	0	0	0	0	0	1	1
84271	POLDIP3	polymerase (DNA-directed), delta interacting protein 3	0	0	0	0	0	0	0	1	0	0	1	1
56655	POLE4	polymerase (DNA-directed), epsilon 4 (p12 subunit)	0	0	0	0	0	0	0	1	0	0	1	1
9533	POLR1C	polymerase (RNA) I polypeptide C, 30kDa	0	0	0	0	1	0	0	1	0	0	2	1
5435	POLR2F	polymerase (RNA) II (DNA directed) polypeptide F	0	0	0	0	1	0	0	0	0	0	1	1
5438	POLR2I	polymerase (RNA) II (DNA directed) polypeptide I, 14.5kDa	0	0	0	0	1	1	0	1	0	0	3	1
10621	POLR3F	polymerase (RNA) III (DNA directed) polypeptide F, 39 kDa	0	0	0	0	1	0	0	0	0	0	1	1
51728	POLR3K	polymerase (RNA) III (DNA directed) polypeptide K, 12.3 kDa	0	0	0	0	0	0	0	1	0	0	1	1
284252	KCTD1	potassium channel tetramerisation domain containing 1	0	0	NA	0	0	1	1	0	0	0	2	1
115207	KCTD12	potassium channel tetramerisation domain containing 12	0	0	0	0	1	0	0	0	0	0	1	1
200845	KCTD6	potassium channel tetramerisation domain containing 6	0	0	0	1	0	0	0	0	0	0	1	1
51305	KCNK9	potassium channel, subfamily K, member 9	0	0	0	0	0	0	0	0	1	0	1	1
3782	KCNN3	potassium intermediate/small conductance calcium-activated channel, subfamily N, member 3	0	0	0	0	1	0	0	0	0	0	1	1
3769	KCNJ13	potassium inwardly-rectifying channel, subfamily J, member 13	0	0	0	1	0	0	0	0	0	0	1	1
3773	KCNJ16	potassium inwardly-rectifying channel, subfamily J, member 16	0	0	0	0	0	0	1	0	0	0	1	1
3745	KCNB1	potassium voltage-gated channel, Shab-related subfamily, member 1	0	0	0	0	0	0	0	1	0	0	1	1
7881	KCNAB1	potassium voltage-gated channel, shaker-related subfamily, beta member 1	0	0	0	1	0	0	0	0	0	0	1	1
23416	KCNH3	potassium voltage-gated channel, subfamily H (eag-related), member 3	0	0	0	0	0	0	0	1	0	0	1	1
5090	PBX3	pre-B-cell leukemia homeobox 3	0	0	0	0	1	0	0	0	0	0	1	1
80714	PBX4	pre-B-cell leukemia homeobox 4	0	0	0	0	1	0	0	0	0	0	1	1
5203	PFDN4	prefoldin subunit 4	0	0	0	0	1	0	0	0	0	0	1	1
5204	PFDN5	prefoldin subunit 5	0	0	0	0	0	0	0	1	0	0	1	1
57107	PDSS2	prenyl (decaprenyl) diphosphate synthase, subunit 2	0	0	0	0	0	0	0	0	1	0	1	1
78991	PCYOX1L	prenylcysteine oxidase 1 like	0	0	0	0	0	0	0	0	0	1	1	1
5664	PSEN2	presenilin 2 (Alzheimer disease 4)	0	0	0	0	0	0	0	1	0	0	1	1
55851	PSENEN	presenilin enhancer 2 homolog (C. elegans)	0	0	0	NA	1	0	0	1	1	0	3	2
166336	PRICKLE2	prickle homolog 2 (Drosophila)	0	0	0	0	1	0	0	1	0	0	2	1
5217	PFN2	profilin 2	0	0	0	0	1	1	1	0	0	0	3	1
10857	PGRMC1	progesterone receptor membrane component 1	0	0	0	0	1	0	0	0	0	0	1	1
164091	PAQR7	progestin and adipoQ receptor family member VII	0	0	0	0	0	0	0	0	0	1	1	1
85315	PAQR8	progestin and adipoQ receptor family member VIII	0	0	0	0	0	0	0	0	0	1	1	1
9141	PDCD5	programmed cell death 5	0	0	0	0	1	0	0	0	0	0	1	1
10016	PDCD6	programmed cell death 6	0	0	0	0	0	0	0	0	1	0	1	1
10015	PDCD6IP	programmed cell death 6 interacting protein	0	0	0	0	0	0	0	0	1	0	1	1
5618	PRLR	prolactin receptor	0	0	0	1	0	0	0	0	0	0	1	1
5304	PIP	prolactin-induced protein	0	0	0	0	1	0	0	0	0	0	1	1
283165	PRR10	proline rich 10	0	0	NA	0	0	0	0	1	0	0	1	1
222171	PRR15	proline rich 15	0	0	0	0	0	1	1	0	0	0	2	1
80758	PRR7	proline rich 7 (synaptic)	0	0	0	0	0	0	0	1	0	0	1	1
79056	PRRG4	proline rich Gla (G-carboxyglutamic acid) 4 (transmembrane)	0	0	0	0	0	0	0	0	1	0	1	1
285368	PRRT3	proline-rich transmembrane protein 3	0	0	NA	0	0	1	0	0	0	0	1	1
8974	P4HA2	prolyl 4-hydroxylase, alpha polypeptide II	0	0	0	0	1	0	0	0	0	0	1	1
54681	P4HTM	prolyl 4-hydroxylase, transmembrane (endoplasmic reticulum)	0	0	0	0	0	1	1	1	0	0	3	1
9581	PREPL	prolyl endopeptidase-like	0	0	NA	0	0	0	0	0	0	1	1	1
5095	PCCA	propionyl Coenzyme A carboxylase, alpha polypeptide	0	0	0	0	0	0	0	0	1	0	1	1
27344	PCSK1N	proprotein convertase subtilisin/kexin type 1 inhibitor	0	0	0	0	0	0	0	1	0	0	1	1
255738	PCSK9	proprotein convertase subtilisin/kexin type 9	0	0	0	0	1	0	0	0	0	0	1	1
27306	PGDS	prostaglandin D2 synthase, hematopoietic	0	0	0	0	1	0	0	0	0	0	1	1
5732	PTGER2	prostaglandin E receptor 2 (subtype EP2), 53kDa	0	0	0	0	1	0	0	1	0	0	2	1
5734	PTGER4	prostaglandin E receptor 4 (subtype EP4)	0	0	0	1	0	0	0	0	0	0	1	1
5742	PTGS1	prostaglandin-endoperoxide synthase 1 (prostaglandin G/H synthase and cyclooxygenase)	0	0	0	0	0	0	0	0	1	0	1	1
8000	PSCA	prostate stem cell antigen	0	0	0	0	0	1	0	0	0	0	1	1
58531	PRM3	protamine 3	0	0	0	0	0	0	0	1	0	0	1	1
8492	PRSS12	protease, serine, 12 (neurotrypsin, motopsin)	0	0	0	0	0	1	1	0	0	0	2	1
167681	PRSS35	protease, serine, 35	0	0	0	1	0	0	0	0	0	0	1	1
5702	PSMC3	proteasome (prosome, macropain) 26S subunit, ATPase, 3	0	0	0	0	0	0	0	1	0	0	1	1
5716	PSMD10	proteasome (prosome, macropain) 26S subunit, non-ATPase, 10	0	0	0	0	1	0	0	1	0	1	3	2
9491	PSMF1	proteasome (prosome, macropain) inhibitor subunit 1 (PI31)	0	0	0	0	0	0	0	1	0	0	1	1
56341	PRMT8	protein arginine methyltransferase 8	0	0	0	0	1	0	1	1	0	0	3	1
197135	PATL2	protein associated with topoisomerase II homolog 2 (yeast)	NA	0	NA	NA	0	0	0	1	0	0	1	1
10401	PIAS3	protein inhibitor of activated STAT, 3	0	0	0	0	0	0	0	0	0	1	1	1
5570	PKIB	protein kinase (cAMP-dependent, catalytic) inhibitor beta	0	0	0	0	1	1	0	0	0	0	2	1
11142	PKIG	protein kinase (cAMP-dependent, catalytic) inhibitor gamma	0	0	0	0	1	0	0	1	0	1	3	2
5578	PRKCA	protein kinase C, alpha	0	0	0	1	0	0	0	0	0	0	1	1
5585	PKN1	protein kinase N1	0	0	0	0	0	0	0	1	0	0	1	1
5577	PRKAR2B	protein kinase, cAMP-dependent, regulatory, type II, beta	0	0	0	0	1	0	0	0	0	0	1	1
23275	POFUT2	protein O-fucosyltransferase 2	1	0	0	0	0	0	0	0	0	0	1	1
6992	PPP1R11	protein phosphatase 1, regulatory (inhibitor) subunit 11	0	0	0	0	0	0	0	1	0	0	1	1
23645	PPP1R15A	protein phosphatase 1, regulatory (inhibitor) subunit 15A	0	0	0	0	0	0	0	1	0	0	1	1
5502	PPP1R1A	protein phosphatase 1, regulatory (inhibitor) subunit 1A	NA	0	0	0	0	0	0	1	0	0	1	1
5507	PPP1R3C	protein phosphatase 1, regulatory (inhibitor) subunit 3C	0	0	0	1	0	0	0	0	0	0	1	1
5509	PPP1R3D	protein phosphatase 1, regulatory (inhibitor) subunit 3D	0	0	0	0	1	0	0	0	0	0	1	1
5510	PPP1R7	protein phosphatase 1, regulatory (inhibitor) subunit 7	0	0	0	0	1	0	0	0	0	0	1	1
55607	PPP1R9A	protein phosphatase 1, regulatory (inhibitor) subunit 9A	NA	0	NA	NA	1	0	0	0	0	0	1	1
5516	PPP2CB	protein phosphatase 2 (formerly 2A), catalytic subunit, beta isoform	0	0	NA	0	1	0	0	0	0	0	1	1
5530	PPP3CA	protein phosphatase 3 (formerly 2B), catalytic subunit, alpha isoform	0	0	0	0	1	0	0	0	0	0	1	1
57718	PPP4R4	protein phosphatase 4, regulatory subunit 4	0	0	0	0	1	0	0	0	0	0	1	1
5627	PROS1	protein S (alpha)	0	0	0	1	1	0	0	1	0	0	3	2
114971	PTPMT1	protein tyrosine phosphatase, mitochondrial 1	NA	0	NA	0	1	0	0	0	0	0	1	1
5774	PTPN3	protein tyrosine phosphatase, non-receptor type 3	1	0	0	0	0	0	0	0	0	0	1	1
5797	PTPRM	protein tyrosine phosphatase, receptor type, M	0	0	0	0	1	0	0	0	0	0	1	1
5799	PTPRN2	protein tyrosine phosphatase, receptor type, N polypeptide 2	0	0	0	0	1	0	0	0	0	0	1	1
5803	PTPRZ1	protein tyrosine phosphatase, receptor-type, Z polypeptide 1	0	0	0	0	0	1	0	0	0	0	1	1
401494	PTPLAD2	protein tyrosine phosphatase-like A domain containing 2	0	0	NA	NA	1	0	0	1	1	0	3	2
5110	PCMT1	protein-L-isoaspartate (D-aspartate) O-methyltransferase	0	0	0	0	1	0	0	0	0	0	1	1
115294	PCMTD1	protein-L-isoaspartate (D-aspartate) O-methyltransferase domain containing 1	0	0	0	0	1	0	0	0	0	0	1	1
64881	PCDH20	protocadherin 20	0	0	NA	1	0	0	0	0	0	0	1	1
57717	PCDHB16	protocadherin beta 16	0	0	0	0	0	0	0	1	0	0	1	1
56098	PCDHGC4	protocadherin gamma subfamily C, 4	0	0	NA	NA	0	0	0	1	0	0	1	1
5498	PPOX	protoporphyrinogen oxidase	0	0	0	0	0	0	0	1	0	0	1	1
84950	PRPF38A	PRP38 pre-mRNA processing factor 38 (yeast) domain containing A	0	0	0	0	0	0	0	1	0	0	1	1
158471	PRUNE2	prune homolog 2 (Drosophila)	0	0	NA	0	1	0	0	0	0	0	1	1
150962	PUS10	pseudouridylate synthase 10	0	0	0	0	1	0	0	0	0	0	1	1
29893	PSMC3IP	PSMC3 interacting protein	0	0	0	0	1	0	0	0	0	0	1	1
8495	PPFIBP2	PTPRF interacting protein, binding protein 2 (liprin beta 2)	0	0	NA	0	0	0	0	0	0	1	1	1
23369	PUM2	pumilio homolog 2 (Drosophila)	0	0	0	0	0	0	0	1	0	0	1	1
5813	PURA	purine-rich element binding protein A	0	0	0	0	0	0	0	1	0	0	1	1
10745	PHTF1	putative homeodomain transcription factor 1	0	0	0	0	1	1	0	1	0	0	3	1
29920	PYCR2	pyrroline-5-carboxylate reductase family, member 2	0	0	0	0	0	0	0	1	1	0	2	2
65263	PYCRL	pyrroline-5-carboxylate reductase-like	0	0	0	NA	0	0	0	1	0	0	1	1
5166	PDK4	pyruvate dehydrogenase kinase, isozyme 4	0	0	0	0	1	0	0	0	0	0	1	1
23475	QPRT	quinolinate phosphoribosyltransferase	0	0	0	0	0	0	0	0	0	1	1	1
11020	RABL4	RAB, member of RAS oncogene family-like 4	0	0	0	0	0	1	0	0	0	0	1	1
55647	RAB20	RAB20, member RAS oncogene family	0	0	0	0	1	0	0	0	1	0	2	2
9364	RAB28	RAB28, member RAS oncogene family	0	0	0	0	1	0	0	0	0	0	1	1
117177	RAB3IP	RAB3A interacting protein (rabin3)	0	0	0	0	1	0	0	0	0	0	1	1
5867	RAB4A	RAB4A, member RAS oncogene family	0	0	0	0	1	0	0	0	0	0	1	1
51560	RAB6B	RAB6B, member RAS oncogene family	0	0	NA	NA	1	0	0	0	0	1	2	2
9459	ARHGEF6	Rac/Cdc42 guanine nucleotide exchange factor (GEF) 6	0	0	0	0	1	0	0	0	0	0	1	1
56852	RAD18	RAD18 homolog (S. cerevisiae)	0	0	0	0	1	0	0	0	0	0	1	1
5889	RAD51C	RAD51 homolog C (S. cerevisiae)	0	0	0	0	1	0	0	0	0	0	1	1
5893	RAD52	RAD52 homolog (S. cerevisiae)	0	0	NA	0	1	0	0	0	0	0	1	1
25788	RAD54B	RAD54 homolog B (S. cerevisiae)	0	0	0	0	0	0	0	0	1	0	1	1
83861	RSPH3	radial spoke 3 homolog (Chlamydomonas)	0	0	0	0	0	0	0	1	0	0	1	1
55103	RALGPS2	Ral GEF with PH domain and SH3 binding motif 2	0	0	0	0	1	0	0	0	0	0	1	1
23179	RGL1	ral guanine nucleotide dissociation stimulator-like 1	0	0	0	0	1	0	0	0	0	0	1	1
9185	REPS2	RALBP1 associated Eps domain containing 2	0	0	0	0	0	0	0	0	1	0	1	1
202151	RANBP3L	RAN binding protein 3-like	0	0	0	1	0	0	0	0	0	0	1	1
29098	RANGRF	RAN guanine nucleotide release factor	0	0	NA	0	1	0	0	0	0	0	1	1
5901	RAN	RAN, member RAS oncogene family	0	0	0	0	1	0	0	0	0	0	1	1
158158	RASEF	RAS and EF-hand domain containing	1	0	0	0	0	0	0	0	0	0	1	1
54453	RIN2	Ras and Rab interactor 2	0	0	0	1	0	0	0	1	0	0	2	2
9182	RASSF9	Ras association (RalGDS/AF-6) domain family (N-terminal) member 9	1	1	0	1	0	0	0	0	0	0	3	1
166824	RASSF6	Ras association (RalGDS/AF-6) domain family member 6	0	0	0	0	0	1	0	0	1	0	2	2
121268	RHEBL1	Ras homolog enriched in brain like 1	0	0	0	0	1	1	0	1	0	0	3	1
54509	RHOF	ras homolog gene family, member F (in filopodia)	0	0	0	0	1	0	0	0	0	0	1	1
58480	RHOU	ras homolog gene family, member U	0	0	0	0	1	0	0	0	0	0	1	1
171177	RHOV	ras homolog gene family, member V	0	0	0	0	0	0	0	0	1	0	1	1
51285	RASL12	RAS-like, family 12	0	0	1	0	0	0	0	0	0	0	1	1
6236	RRAD	Ras-related associated with diabetes	0	0	0	0	0	0	0	1	0	0	1	1
10670	RRAGA	Ras-related GTP binding A	0	0	0	0	0	0	0	1	0	0	1	1
58528	RRAGD	Ras-related GTP binding D	0	0	0	0	1	0	0	0	0	1	2	2
9821	RB1CC1	RB1-inducible coiled-coil 1	0	0	0	0	0	0	0	1	0	0	1	1
57786	RBAK	RB-associated KRAB zinc finger	0	0	0	0	0	0	0	1	0	0	1	1
11123	RCAN3	RCAN family member 3	0	0	0	0	0	0	0	0	1	0	1	1
9125	RQCD1	RCD1 required for cell differentiation1 homolog (S. pombe)	0	0	0	0	1	0	0	0	0	0	1	1
6018	RLF	rearranged L-myc fusion	0	0	0	0	1	0	0	0	0	0	1	1
9985	REC8	REC8 homolog (yeast)	0	0	0	0	0	1	0	0	0	0	1	1
64108	RTP4	receptor (chemosensory) transporter protein 4	0	0	0	0	0	0	0	1	0	0	1	1
65055	REEP1	receptor accessory protein 1	0	0	0	0	1	0	0	1	1	0	3	2
4920	ROR2	receptor tyrosine kinase-like orphan receptor 2	1	0	0	0	0	0	0	0	0	0	1	1
3516	RBPJ	recombination signal binding protein for immunoglobulin kappa J region	0	0	0	0	1	0	0	0	0	0	1	1
25891	DKFZP586H2123	regeneration associated muscle protease	1	0	0	0	0	0	0	0	0	0	1	1
10231	RCAN2	regulator of calcineurin 2	0	0	0	0	1	0	0	0	0	0	1	1
6003	RGS13	regulator of G-protein signaling 13	0	0	0	0	1	0	0	0	0	0	1	1
8490	RGS5	regulator of G-protein signaling 5	0	0	0	0	1	0	0	0	0	0	1	1
8787	RGS9	regulator of G-protein signaling 9	1	0	0	0	0	0	0	0	0	0	1	1
6013	RLN1	relaxin 1	0	0	0	0	0	0	0	1	0	0	1	1
6019	RLN2	relaxin 2	0	0	0	0	0	0	0	1	1	0	2	2
5985	RFC5	replication factor C (activator 1) 5, 36.5kDa	0	0	0	0	1	0	0	0	0	0	1	1
6119	RPA3	replication protein A3, 14kDa	0	0	0	0	1	0	0	0	0	0	1	1
56475	RPRM	reprimo, TP53 dependent G2 arrest mediator candidate	0	0	0	0	1	0	0	0	0	0	1	1
64795	RMND5A	required for meiotic nuclear division 5 homolog A (S. cerevisiae)	0	0	0	NA	1	0	0	0	0	0	1	1
55188	RIC8B	resistance to inhibitors of cholinesterase 8 homolog B (C. elegans)	0	0	0	0	1	0	0	0	0	0	1	1
6252	RTN1	reticulon 1	0	0	0	0	0	0	0	0	1	1	2	1
10313	RTN3	reticulon 3	0	0	0	0	0	0	0	1	0	0	1	1
6121	RPE65	retinal pigment epithelium-specific protein 65kDa	0	0	0	1	0	0	0	0	0	0	1	1
6101	RP1	retinitis pigmentosa 1 (autosomal dominant)	0	0	0	0	0	0	0	1	0	0	1	1
94137	RP1L1	retinitis pigmentosa 1-like 1	0	0	0	0	0	0	0	1	0	0	1	1
6102	RP2	retinitis pigmentosa 2 (X-linked recessive)	0	0	0	0	0	0	0	0	0	1	1	1
5934	RBL2	retinoblastoma-like 2 (p130)	0	0	0	0	0	0	0	1	0	0	1	1
10742	RAI2	retinoic acid induced 2	0	0	0	0	1	0	0	0	0	0	1	1
5919	RARRES2	retinoic acid receptor responder (tazarotene induced) 2	0	0	0	0	0	0	0	1	0	0	1	1
5947	RBP1	retinol binding protein 1, cellular	0	0	0	0	0	0	0	0	0	1	1	1
57665	RDH14	retinol dehydrogenase 14 (all-trans/9-cis/11-cis)	0	0	0	0	0	0	0	1	0	0	1	1
340526	RGAG4	retrotransposon gag domain containing 4	0	0	NA	NA	1	0	0	0	0	0	1	1
395	ARHGAP6	Rho GTPase activating protein 6	0	0	0	0	1	0	0	0	0	0	1	1
9743	RICS	Rho GTPase-activating protein	0	0	0	0	0	0	0	0	1	1	2	1
50649	ARHGEF4	Rho guanine nucleotide exchange factor (GEF) 4	0	0	0	0	0	0	0	0	0	1	1	1
7984	ARHGEF5	Rho guanine nucleotide exchange factor (GEF) 5	0	1	0	0	0	0	0	0	0	0	1	1
85415	RHPN2	rhophilin, Rho GTPase binding protein 2	0	0	0	0	1	1	0	1	0	0	3	1
9886	RHOBTB1	Rho-related BTB domain containing 1	0	0	0	0	1	0	0	1	0	0	2	1
9912	RICH2	Rho-type GTPase-activating protein RICH2	0	0	0	0	1	0	0	0	0	0	1	1
158800	RHOXF1	Rhox homeobox family, member 1	0	0	0	0	0	0	0	0	1	0	1	1
55312	RFK	riboflavin kinase	0	0	0	0	1	0	0	0	0	0	1	1
8635	RNASET2	ribonuclease T2	0	0	0	0	0	0	0	0	1	0	1	1
6038	RNASE4	ribonuclease, RNase A family, 4	0	0	NA	NA	0	0	0	1	0	0	1	1
50484	RRM2B	ribonucleotide reductase M2 B (TP53 inducible)	0	0	0	0	1	0	0	0	0	0	1	1
57494	RIMKLB	ribosomal modification protein rimK-like family member B	0	0	NA	0	1	0	0	0	0	0	1	1
132241	RPL32P3	ribosomal protein L32 pseudogene 3	NA	0	NA	NA	0	0	0	1	0	0	1	1
6229	RPS24	ribosomal protein S24	0	0	0	0	0	0	0	1	0	0	1	1
51065	RPS27L	ribosomal protein S27-like	0	0	0	0	1	0	0	0	0	0	1	1
6049	RNF6	ring finger protein (C3H2C3 type) 6	0	0	0	0	1	0	0	0	0	0	1	1
79589	RNF128	ring finger protein 128	0	0	0	0	1	0	0	0	0	0	1	1
51444	RNF138	ring finger protein 138	0	0	0	0	0	0	0	1	0	0	1	1
9604	RNF14	ring finger protein 14	0	0	0	0	0	0	0	1	0	0	1	1
81847	RNF146	ring finger protein 146	0	0	0	0	1	0	0	0	0	0	1	1
254225	RNF169	ring finger protein 169	NA	0	NA	NA	1	0	0	0	0	0	1	1
285533	RNF175	ring finger protein 175	0	0	0	0	0	0	0	1	0	0	1	1
221687	RNF182	ring finger protein 182	0	1	0	0	0	0	0	0	0	0	1	1
138065	RNF183	ring finger protein 183	0	0	0	0	0	0	0	0	1	0	1	1
91445	RNF185	ring finger protein 185	0	1	0	NA	0	0	0	0	0	0	1	1
6045	RNF2	ring finger protein 2	0	0	0	0	1	0	0	0	0	0	1	1
140545	RNF32	ring finger protein 32	0	0	0	0	1	0	0	1	1	0	3	2
9025	RNF8	ring finger protein 8	0	0	0	0	0	0	0	0	1	0	1	1
51136	RNFT1	ring finger protein, transmembrane 1	0	0	0	NA	1	0	0	1	0	0	2	1
80010	RMI1	RMI1, RecQ mediated genome instability 1, homolog (S. cerevisiae)	0	0	0	0	1	0	0	1	0	1	3	2
54033	RBM11	RNA binding motif protein 11	0	0	0	0	1	0	0	0	0	0	1	1
221662	RBM24	RNA binding motif protein 24	0	0	0	0	0	1	0	1	0	0	2	1
54439	RBM27	RNA binding motif protein 27	NA	0	NA	0	0	0	0	1	0	0	1	1
55544	RBM38	RNA binding motif protein 38	0	0	0	0	0	0	0	1	1	0	2	2
129831	RBM45	RNA binding motif protein 45	0	0	0	0	1	0	0	0	0	0	1	1
79657	RPAP3	RNA polymerase II associated protein 3	0	0	0	0	1	0	0	1	0	0	2	1
28956	ROBLD3	roadblock domain containing 3	0	0	0	0	1	0	0	0	0	0	1	1
340419	RSPO2	R-spondin 2 homolog (Xenopus laevis)	0	0	0	1	0	0	0	0	0	0	1	1
154661	RUNDC3B	RUN domain containing 3B	0	0	0	0	0	0	0	1	0	0	1	1
862	RUNX1T1	runt-related transcription factor 1; translocated to, 1 (cyclin D-related)	0	0	0	0	0	0	0	1	0	0	1	1
8607	RUVBL1	RuvB-like 1 (E. coli)	0	0	0	0	0	1	0	1	0	0	2	1
10856	RUVBL2	RuvB-like 2 (E. coli)	0	0	0	0	0	1	1	1	0	0	3	1
112611	RWDD2A	RWD domain containing 2A	0	0	0	0	1	0	0	0	0	0	1	1
6281	S100A10	S100 calcium binding protein A10	0	0	0	1	0	0	0	0	0	0	1	1
6273	S100A2	S100 calcium binding protein A2	0	0	0	NA	0	0	1	0	0	0	1	1
6286	S100P	S100 calcium binding protein P	0	0	0	0	0	1	0	0	0	0	1	1
51097	SCCPDH	saccharopine dehydrogenase (putative)	0	0	0	0	1	0	0	0	0	1	2	2
10768	AHCYL1	S-adenosylhomocysteine hydrolase-like 1	0	0	0	0	0	0	0	0	1	0	1	1
60485	SAV1	salvador homolog 1 (Drosophila)	0	0	0	0	1	0	0	0	0	0	1	1
25939	SAMHD1	SAM domain and HD domain 1	0	0	0	0	0	0	0	1	1	0	2	2
8910	SGCE	sarcoglycan, epsilon	0	0	0	0	1	0	0	0	0	0	1	1
114821	SCAND3	SCAN domain containing 3	0	0	NA	0	1	0	0	0	0	0	1	1
91607	SLFN11	schlafen family member 11	0	0	0	1	0	0	0	0	0	0	1	1
51460	SFMBT1	Scm-like with four mbt domains 1	0	0	0	0	0	0	0	1	0	0	1	1
57147	SCYL3	SCY1-like 3 (S. cerevisiae)	0	0	0	0	0	0	0	1	0	0	1	1
6397	SEC14L1	SEC14-like 1 (S. cerevisiae)	0	0	0	0	1	0	0	0	1	0	2	2
266629	SEC14L3	SEC14-like 3 (S. cerevisiae)	0	0	0	0	0	1	1	1	0	0	3	1
284904	SEC14L4	SEC14-like 4 (S. cerevisiae)	0	0	0	0	1	0	0	1	0	0	2	1
9717	SEC14L5	SEC14-like 5 (S. cerevisiae)	NA	0	NA	0	0	0	0	0	0	1	1	1
9117	SEC22C	SEC22 vesicle trafficking protein homolog C (S. cerevisiae)	0	0	0	0	1	0	0	0	0	0	1	1
7095	SEC62	SEC62 homolog (S. cerevisiae)	0	0	0	0	1	0	0	0	0	0	1	1
9805	SCRN1	secernin 1	0	0	0	0	1	0	0	0	0	0	1	1
9728	SECISBP2L	SECIS binding protein 2-like	0	0	0	0	0	0	0	1	0	1	2	2
6423	SFRP2	secreted frizzled-related protein 2	0	0	NA	1	0	0	0	0	0	0	1	1
6424	SFRP4	secreted frizzled-related protein 4	0	0	0	1	0	0	0	0	0	0	1	1
6678	SPARC	secreted protein, acidic, cysteine-rich (osteonectin)	0	0	1	0	0	0	0	0	0	0	1	1
7356	SCGB1A1	secretoglobin, family 1A, member 1 (uteroglobin)	0	0	0	0	1	1	1	0	0	0	3	1
92304	SCGB3A1	secretoglobin, family 3A, member 1	0	0	0	0	0	1	1	0	0	0	2	1
[truncated: 615 more rows]
