# Supplementary material for: Exploring the Transcriptome of Ciliated Cells Using In Silico Dissection of Human Tissues
Source: PLoS One. 2012 Apr 25;7(4):e35618. doi: 10.1371/journal.pone.0035618 (PMC3338421; doi:10.1371/journal.pone.0035618)
Supplement: Table S6 — Orthology information and overlap of the consensus signature with the previous studies. Spreadsheet “Orthology information”: for each gene, orthologs in the model organisms are specified. The orthology information was extracted from the CilDB database. Spreadsheet “Comparison with prev. studies”: overlap of the consensus signature with ciliary genes lists from the previous studies. Columns in this table correspond to those in the Table 3 of the main text (see Results). (XLS) [file pone.0035618.s006.xls]

## Sheet: Orthology information
EnsemblID	EntrezID	Gene	Mmusculus	Rnorvegicus	Drerio	Cintestinalis	Celegans	Dmelanogaster	Scerevisiae	Creinhardtii	Ptetraurelia	Tthermophila	Tbrucei	Ddiscoideum
ENSG00000103740	23205	ACSBG1	ENSMUSG00000032281	ENSRNOG00000011381	ENSDARG00000062077	no	no	FBgn0027348,FBgn0028519	no	no	GSPATG00003965001,GSPATG00009954001,GSPATG00013937001,GSPATG00027279001	3689.m00002	no	DDB_G0270106
ENSG00000119640	97	ACYP1	ENSMUSG00000008822	ENSRNOG00000006744	ENSDARG00000060126	ENSCING00000002167	no	FBgn0038363,FBgn0085190	no	346429	GSPATG00000897001,GSPATG00008711001	3720.m00656	Tb927.3.2030	no
ENSG00000172955	130	ADH6	BLASTP - ENSMUSG00000055301,ENSMUSG00000074207,ENSMUSG00000053054,ENSMUSG00000074206,ENSMUSG00000037797	ENSRNOG00000012436	BLASTP - ENSDARG00000080010,ENSDARG00000024278,ENSDARG00000012666	BLASTP - ENSCING00000008569	BLASTP - WBGene00019240	BLASTP - FBgn0011768	BLASTP - YDL168W	no	GSPATG00010437001,GSPATG00012130001,GSPATG00015560001,GSPATG00019258001,GSPATG00037594001	3692.m00143	no	BLASTP - DDB_G0281865
ENSG00000165923	79841	AGBL2	ENSMUSG00000040812	ENSRNOG00000008467	ENSDARG00000079983	no	no	FBgn0052627	no	98915	GSPATG00012747001,GSPATG00016567001	3828.m01410	no	no
ENSG00000173467	155465	AGR3	ENSMUSG00000036231	ENSRNOG00000004994	BLASTP - ENSDARG00000070480	no	no	no	no	344235	no	no	Tb927.7.3870	no
ENSG00000106992	203	AK1	ENSMUSG00000026817	BLASTP - ENSRNOG00000007775,ENSRNOG00000000122,ENSRNOG00000015273	ENSDARG00000001950	ENSCING00000006951	WBGene00009531	FBgn0022709	BLASTP - YDR226W,YER170W,YKL024C	103322	BLASTP - GSPATG00000267001	19.m00438,1.m01000	no	BLASTP - DDB_G0287495,DDB_G0283805
ENSG00000140057	122481	AK7	ENSMUSG00000041323	ENSRNOG00000004762	ENSDARG00000017023	ENSCING00000005722	no	no	no	no	GSPATG00007605001,GSPATG00014845001,GSPATG00032193001,GSPATG00034773001,GSPATG00038139001	3735.m00042	Tb11.02.0990	no
ENSG00000186471	158798	AKAP14	no	no	no	ENSCING00000000744	no	no	no	no	no	no	no	no
ENSG00000155749	130540	ALS2CR12	ENSMUSG00000047528	ENSRNOG00000024917	no	ENSCING00000006656	no	no	no	no	no	no	no	no
ENSG00000153930	162282	ANKFN1	ENSMUSG00000047773	ENSRNOG00000002415	ENSDARG00000060941,ENSDARG00000074911	no	no	no	no	no	no	no	no	no
ENSG00000183831	339416	ANKRD45	ENSMUSG00000044835	ENSRNOG00000002890	ENSDARG00000011326,ENSDARG00000078662	ENSCING00000012879	no	no	no	no	no	no	no	no
ENSG00000173627	403314	APOBEC4	ENSMUSG00000055547	ENSRNOG00000028089	no	no	no	no	no	no	no	no	no	no
ENSG00000146376	93663	ARHGAP18	ENSMUSG00000039031	ENSRNOG00000011245	ENSDARG00000074740	ENSCING00000003651	no	FBgn0039994	no	no	no	no	no	no
ENSG00000113966	84100	ARL6	ENSMUSG00000022722	ENSRNOG00000001689	ENSDARG00000032056	ENSCING00000015355	WBGene00000193	FBgn0034446	BLASTP - YDL137W,YMR138W,YBR164C,YPL218W,YOR094W,YDL192W	24475	BLASTP - GSPATG00012011001,GSPATG00012122001,GSPATG00015437001,GSPATG00015552001,GSPATG00016881001,GSPATG00017502001,GSPATG00020332001,GSPATG00021062001,GSPATG00022965001,GSPATG00023553001,GSPATG00023591001,GSPATG00025919001,GSPATG00026094001,GSPATG00027003001,GSPATG00028617001,GSPATG00028805001,GSPATG00029917001,GSPATG00030156001,GSPATG00035424001,GSPATG00038001001,GSPATG00038302001	3718.m00072	Tb927.8.5060	BLASTP - DDB_G0289173,DDB_G0283631,DDB_G0288163,DDB_G0281307,DDB_G0271942,DDB_G0283525,DDB_G0282457,DDB_G0274445,DDB_G0271792,DDB_G0289069,DDB_G0280479,DDB_G0289435,DDB_G0288015,DDB_G0280621,DDB_G0280633,DDB_G0272296
ENSG00000118690	84071	ARMC2	ENSMUSG00000071324	ENSRNOG00000026217	ENSDARG00000022660	no	no	FBgn0052668	no	no	no	no	Tb11.02.0470	no
ENSG00000165309	219681	ARMC3	ENSMUSG00000037683	ENSRNOG00000016716	ENSDARG00000074708	ENSCING00000006895	no	no	no	no	no	no	no	no
ENSG00000169126	55130	ARMC4	ENSMUSG00000061802	ENSRNOG00000018905	ENSDARG00000055128	ENSCING00000009585	no	FBgn0031905	no	no	no	no	no	no
ENSG00000108641	27077	B9D1	ENSMUSG00000001039	ENSRNOG00000002462	ENSDARG00000011727	ENSCING00000016259	WBGene00019364	FBgn0038342	no	130473	GSPATG00029931001,GSPATG00030141001	3701.m00124	Tb10.61.2290	no
ENSG00000007516	8938	BAIAP3	ENSMUSG00000047507	ENSRNOG00000017893	ENSDARG00000079264	ENSCING00000005558	WBGene00018837	FBgn0035756	no	no	no	no	no	no
ENSG00000197580	83875	BCO2	ENSMUSG00000032066	ENSRNOG00000038746	ENSDARG00000027620,ENSDARG00000041715,ENSDARG00000055722	ENSCING00000001766,ENSCING00000016528	WBGene00012914,WBGene00018755	FBgn0002937	no	141185	GSPATG00025811001	no	no	no
ENSG00000142959	266675	BEST4	ENSMUSG00000033872	ENSRNOG00000018749	BLASTP - ENSDARG00000078455,ENSDARG00000078331,ENSDARG00000079163	no	WBGene00007203,WBGene00007204,WBGene00007404,WBGene00007808,WBGene00011258,WBGene00011868,WBGene00013921,WBGene00022797	FBgn0036491,FBgn0036492,FBgn0040238	no	no	no	no	no	no
ENSG00000133678	80195	C10orf57	ENSMUSG00000021867,ENSMUSG00000072676,ENSMUSG00000072680	ENSRNOG00000011276	ENSDARG00000025538	ENSCING00000013668	no	no	no	no	no	no	no	no
ENSG00000151023	219670	C10orf63	ENSMUSG00000026679	ENSRNOG00000018631	ENSDARG00000031248	ENSCING00000006719	no	FBgn0062517	no	137793	GSPATG00004367001,GSPATG00009775001,GSPATG00010617001,GSPATG00011233001,GSPATG00011428001,GSPATG00011745001,GSPATG00012437001,GSPATG00016333001,GSPATG00019057001	3693.m00011,3698.m00148,3811.m01050,TTHERM_00388340	Tb11.02.2490	no
ENSG00000197748	80217	C10orf79	ENSMUSG00000025067	ENSRNOG00000036585	ENSDARG00000001825	ENSCING00000005584	no	FBgn0036348	no	193355	GSPATG00013486001,GSPATG00016771001	TTHERM_00196190	Tb927.4.5380,Tb927.8.6940	no
ENSG00000171811	54777	C10orf92	ENSMUSG00000070357	ENSRNOG00000005953	no	no	no	no	no	no	no	3744.m00017	no	no
ENSG00000176029	56673	C11orf16	ENSMUSG00000031022	ENSRNOG00000013713	ENSDARG00000074982	no	no	no	no	no	no	no	no	no
ENSG00000118096	56912	C11orf60	ENSMUSG00000002031	ENSRNOG00000013919	ENSDARG00000011240	no	WBGene00001122	FBgn0032692	no	108954	GSPATG00024708001	TTHERM_00193580	no	no
ENSG00000109944	79864	C11orf63	ENSMUSG00000032023	ENSRNOG00000008138	ENSDARG00000068982	no	no	no	no	no	no	no	no	no
ENSG00000162148	220004	C11orf66	ENSMUSG00000035179	ENSRNOG00000020620	no	ENSCING00000010025	no	no	no	no	no	no	no	no
ENSG00000137691	85016	C11orf70	ENSMUSG00000053070	ENSRNOG00000043410	ENSDARG00000000349	ENSCING00000012726	no	no	no	190937	GSPATG00011350001	3726.m00002	Tb927.4.4340	no
ENSG00000166352	119710	C11orf74	ENSMUSG00000027165	ENSRNOG00000037567	no	no	no	no	no	no	no	no	no	no
ENSG00000183644	399949	C11orf88	ENSMUSG00000032057	ENSRNOG00000043383	ENSDARG00000075714	no	no	no	no	no	no	no	no	no
ENSG00000235162	387882	C12orf75	NA	NA	NA	NA	NA	NA	NA	NA	NA	NA	NA	NA
ENSG00000175664	122046	C13orf26	ENSMUSG00000029660	ENSRNOG00000000905	no	ENSCING00000010421,ENSCING00000017115	no	no	no	no	no	no	no	no
ENSG00000179813	144809	C13orf30	ENSMUSG00000045655	ENSRNOG00000021943	no	no	no	no	no	no	no	no	no	no
ENSG00000170270	84520	C14orf142	no	ENSRNOG00000033970	no	no	no	no	no	no	no	no	no	no
ENSG00000119650	112752	C14orf179	ENSMUSG00000007867	ENSRNOG00000010194	no	no	no	FBgn0032446	no	no	GSPATG00014916001,GSPATG00038072001	no	no	no
ENSG00000119636	80127	C14orf45	ENSMUSG00000057265	ENSRNOG00000011376	ENSDARG00000068855	ENSCING00000005861	no	no	no	142734	GSPATG00009621001,GSPATG00011081001	TTHERM_00666400,TTHERM_01052900	Tb10.6k15.1740	no
ENSG00000165807	145376	C14orf50	ENSMUSG00000052221	ENSRNOG00000038480	no	no	no	FBgn0037826,FBgn0051391,FBgn0051467	no	no	no	no	no	no
ENSG00000140104	122616	C14orf79	ENSMUSG00000037594	ENSRNOG00000013690	no	no	no	no	no	no	no	no	no	no
ENSG00000156206	161502	C15orf26	ENSMUSG00000011154	ENSRNOG00000012301	ENSDARG00000018281	ENSCING00000014603	no	FBgn0038892,FBgn0085486	no	339900	no	no	Tb11.01.6870	no
ENSG00000166455	123775	C16orf46	ENSMUSG00000031847	no	no	no	no	no	no	no	no	no	no	no
ENSG00000224383	92340	C17orf72	ENSMUSG00000009210	ENSRNOG00000036769	no	no	no	no	no	no	no	no	no	no
ENSG00000167646	352909	C19orf51	ENSMUSG00000055809	ENSRNOG00000038600	ENSDARG00000036304	ENSCING00000001404	no	FBgn0034352	no	no	GSPATG00018036001	3752.m00307	Tb11.47.0028	no
ENSG00000116885	127700	C1orf102	ENSMUSG00000042616	ENSRNOG00000026978	ENSDARG00000076422,ENSDARG00000079561	ENSCING00000005104	WBGene00019996	FBgn0033685	no	107835	GSPATG00031986001	TTHERM_00195970	Tb927.5.2540	no
ENSG00000117501	80133	C1orf129	ENSMUSG00000071890	ENSRNOG00000003698	no	no	no	no	no	no	no	no	no	no
ENSG00000157330	93190	C1orf158	ENSMUSG00000028589	ENSRNOG00000043039	ENSDARG00000032885	ENSCING00000005225	no	no	no	no	no	no	no	no
ENSG00000178965	127254	C1orf173	ENSMUSG00000042943	ENSRNOG00000009533	BLASTP - ENSDARG00000069262	no	no	no	no	no	no	no	no	no
ENSG00000142609	339457	C1orf222	ENSMUSG00000078490	ENSRNOG00000042235	no	no	no	no	no	no	GSPATG00007105001,GSPATG00016562001	3684.m00081	no	no
ENSG00000162598	127795	C1orf87	ENSMUSG00000078639	ENSRNOG00000026169	no	no	no	no	no	no	no	no	no	no
ENSG00000173947	128344	C1orf88	ENSMUSG00000010136	ENSRNOG00000016842	no	ENSCING00000005885	no	no	no	no	no	no	no	no
ENSG00000160838	149499	C1orf92	ENSMUSG00000023084	ENSRNOG00000014937	ENSDARG00000036412	ENSCING00000004709	no	no	no	no	no	no	no	no
ENSG00000089091	55184	C20orf12	ENSMUSG00000037259	ENSRNOG00000007440	ENSDARG00000055787	no	no	no	no	no	no	no	no	no
ENSG00000089101	26074	C20orf26	ENSMUSG00000037143	ENSRNOG00000011028	ENSDARG00000039491	ENSCING00000010069	no	FBgn0050275	no	144011	GSPATG00011703001,GSPATG00026781001	TTHERM_00641200	Tb927.7.1310	no
ENSG00000124237	128602	C20orf85	ENSMUSG00000027518	ENSRNOG00000028533	no	ENSCING00000006737	no	no	no	no	no	no	no	no
ENSG00000160298	54058	C21orf58	ENSMUSG00000009114	ENSRNOG00000012714	ENSDARG00000044549	no	no	no	no	no	no	no	no	no
ENSG00000159079	56683	C21orf59	ENSMUSG00000022972	ENSRNOG00000021399	ENSDARG00000035332	ENSCING00000007832	no	FBgn0040696	no	132143	GSPATG00034930001	3698.m00097	Tb10.6k15.0430	no
ENSG00000128346	84645	C22orf23	ENSMUSG00000033029	ENSRNOG00000011170	ENSDARG00000052428	ENSCING00000011929	no	FBgn0035952	no	377992	no	no	no	no
ENSG00000168014	26005	C2CD3	ENSMUSG00000047248	ENSRNOG00000017608	ENSDARG00000074137	no	no	no	no	no	no	no	no	no
ENSG00000157856	92749	C2orf39	ENSMUSG00000073102	ENSRNOG00000024905	ENSDARG00000042182	ENSCING00000008097	no	FBgn0030004	no	no	GSPATG00008103001,GSPATG00024309001	3805.m00063	Tb10.6k15.2670	no
ENSG00000119147	84417	C2orf40	ENSMUSG00000026051	ENSRNOG00000023576	ENSDARG00000056087	no	no	no	no	no	no	no	no	no
ENSG00000173557	339778	C2orf70	ENSMUSG00000029182	ENSRNOG00000009905	no	ENSCING00000007712	no	no	no	no	no	no	no	no
ENSG00000177994	129852	C2orf73	ENSMUSG00000040919	ENSRNOG00000006356	no	ENSCING00000001919	no	no	no	no	no	no	no	no
ENSG00000154479	129881	C2orf77	ENSMUSG00000070883	ENSRNOG00000030535	ENSDARG00000077928	ENSCING00000006667	no	no	no	no	GSPATG00005150001,GSPATG00008440001,GSPATG00010493001,GSPATG00010540001,GSPATG00017100001,GSPATG00019678001,GSPATG00019721001,GSPATG00022541001,GSPATG00027056001,GSPATG00035236001	no	no	no
ENSG00000183833	89876	C3orf15	ENSMUSG00000022805	ENSRNOG00000002976	ENSDARG00000006292	ENSCING00000005086	no	FBgn0032647,FBgn0032648,FBgn0032649	no	196748	GSPATG00002112001,GSPATG00037793001	3733.m00016	Tb11.02.0354	no
ENSG00000172771	90288	C3orf25	no	ENSRNOG00000026176	no	no	no	no	no	no	no	no	no	no
ENSG00000197826	255119	C4orf22	ENSMUSG00000057816	ENSRNOG00000022641	ENSDARG00000060526	ENSCING00000006358	no	FBgn0031430,FBgn0031720,FBgn0031721,FBgn0038122	no	105624	GSPATG00029975001,GSPATG00031256001	TTHERM_00427460	Tb11.52.0004	no
ENSG00000215217	134121	C5orf49	ENSMUSG00000021534	ENSRNOG00000017792	ENSDARG00000074049	no	no	no	no	no	no	no	no	no
ENSG00000039537	729	C6	ENSMUSG00000022181	ENSRNOG00000024115	ENSDARG00000057113,ENSDARG00000069696	ENSCING00000009032,ENSCING00000009033	no	no	no	no	no	no	no	no
ENSG00000118492	79747	C6orf103	no	ENSRNOG00000042741	no	ENSCING00000000978	no	no	no	no	no	no	no	no
ENSG00000112539	168090	C6orf118	ENSMUSG00000023873	ENSRNOG00000011243	no	ENSCING00000000682	no	no	no	no	no	no	no	no
ENSG00000213204	154313	C6orf165	ENSMUSG00000028294	ENSRNOG00000009061	ENSDARG00000021997	ENSCING00000006776	no	FBgn0034532	no	no	GSPATG00011724001,GSPATG00026758001	TTHERM_00820660	Tb927.7.6280	no
ENSG00000137434	347744	C6orf52	BLASTP - ENSMUSG00000028898	ENSRNOG00000039379	no	no	no	no	no	no	no	no	no	no
ENSG00000120262	80129	C6orf97	ENSMUSG00000019767	ENSRNOG00000024280	no	ENSCING00000005694	no	FBgn0051790	no	no	no	no	no	no
ENSG00000164746	136288	C7orf57	ENSMUSG00000040978	ENSRNOG00000037632	no	ENSCING00000014325	no	no	no	no	no	no	no	no
ENSG00000105792	79846	C7orf63	ENSMUSG00000040473	ENSRNOG00000006114	no	ENSCING00000006321	no	no	no	188246	GSPATG00017141001,GSPATG00018576001	3674.m00056	no	no
ENSG00000106125	84182	C7orf67	ENSMUSG00000038022	ENSRNOG00000011530	ENSDARG00000023713	ENSCING00000003654	BLASTP - WBGene00000172,WBGene00000174	FBgn0015872	YPR192W	190851	GSPATG00010523001,GSPATG00019696001	3738.m00019	Tb09.244.2580	DDB_G0267378,DDB_G0280537
ENSG00000165084	116328	C8orf34	ENSMUSG00000057715	ENSRNOG00000005375	no	no	no	no	no	no	no	no	no	no
ENSG00000177459	203111	C8orf47	ENSMUSG00000044726	ENSRNOG00000005956	no	no	no	no	no	no	no	no	no	no
ENSG00000148057	414328	C9orf103	ENSMUSG00000050002	ENSRNOG00000019519	no	no	WBGene00017818	no	YDR248C	117996	no	no	no	DDB_G0284557
ENSG00000160345	138162	C9orf116	ENSMUSG00000026831	ENSRNOG00000010152	ENSDARG00000058940	no	no	no	no	no	no	no	no	no
ENSG00000160401	286207	C9orf117	ENSMUSG00000038987	ENSRNOG00000039315	no	ENSCING00000006613	no	no	no	no	no	no	no	no
ENSG00000204711	138255	C9orf135	ENSMUSG00000033053	ENSRNOG00000036615	no	ENSCING00000003931	no	no	no	no	no	no	no	no
ENSG00000164972	84688	C9orf24	ENSMUSG00000028441	ENSRNOG00000013320	no	no	no	no	no	no	no	no	no	no
ENSG00000165698	11092	C9orf9	ENSMUSG00000026809	ENSRNOG00000012697	ENSDARG00000068130	ENSCING00000001647	no	no	no	no	no	no	no	no
ENSG00000165695	158067	C9orf98	ENSMUSG00000026807	ENSRNOG00000012761	ENSDARG00000030961	ENSCING00000004295	no	no	no	no	GSPATG00009302001,GSPATG00019800001,GSPATG00020109001,GSPATG00022341001	TTHERM_00227800	Tb10.70.7330,Tb927.5.3970	no
ENSG00000129007	91860	CALML4	ENSMUSG00000032246	ENSRNOG00000038202	ENSDARG00000075800	BLASTP - ENSCING00000008616	BLASTP - WBGene00003371,WBGene00000288	BLASTP - FBgn0038830	no	no	BLASTP - GSPATG00000755001,GSPATG00008579001	no	no	BLASTP - DDB_G0269104
ENSG00000105519	828	CAPS	BLASTP - ENSMUSG00000039676	BLASTP - ENSRNOG00000017355	BLASTP - ENSDARG00000003414,ENSDARG00000039341	no	no	FBgn0038088,FBgn0051345	no	102649	GSPATG00001903001,GSPATG00002318001,GSPATG00004370001,GSPATG00020059001,GSPATG00022300001	3674.m00081	Tb927.6.2720	no
ENSG00000180881	84698	CAPS2	ENSMUSG00000035694	ENSRNOG00000026600	ENSDARG00000058486	ENSCING00000006577	no	no	no	no	no	no	no	no
ENSG00000152611	133690	CAPSL	ENSMUSG00000039676	ENSRNOG00000017355	ENSDARG00000003414	ENSCING00000009506	no	FBgn0038088,FBgn0051345	no	102649	GSPATG00001903001,GSPATG00002318001,GSPATG00004370001,GSPATG00020059001,GSPATG00022300001	3674.m00081	Tb927.6.2720	no
ENSG00000118307	55259	CASC1	ENSMUSG00000043541	ENSRNOG00000027630	ENSDARG00000016815	ENSCING00000001658	no	FBgn0030889	no	no	GSPATG00006045001,GSPATG00014667001,GSPATG00028718001	3708.m00014,3751.m00478,TTHERM_01326860	Tb927.4.660	no
ENSG00000121691	847	CAT	ENSMUSG00000027187	ENSRNOG00000008364	ENSDARG00000004909	ENSCING00000005187	WBGene00000830,WBGene00000831,WBGene00013220	FBgn0000261,FBgn0032061	YDR256C	150104	GSPATG00017256001,GSPATG00019458001	TTHERM_01146030	no	DDB_G0274595
ENSG00000048342	57545	CC2D2A	ENSMUSG00000039765	ENSRNOG00000005106	no	ENSCING00000003261	WBGene00010642	no	no	176993	GSPATG00007873001	no	no	no
ENSG00000163001	112942	CCDC104	ENSMUSG00000020462	ENSRNOG00000003901	ENSDARG00000037079	ENSCING00000005883	WBGene00022435	FBgn0038170	no	no	GSPATG00020049001	no	no	no
ENSG00000172361	220136	CCDC11	ENSMUSG00000035394	ENSRNOG00000014585	ENSDARG00000069762	ENSCING00000009235	no	no	no	196792	no	no	no	no
ENSG00000103021	29070	CCDC113	ENSMUSG00000036598	ENSRNOG00000011883	ENSDARG00000006981	no	no	FBgn0031235	no	154904	GSPATG00005877001,GSPATG00010768001	3810.m01889	no	no
ENSG00000105479	93233	CCDC114	ENSMUSG00000040189	ENSRNOG00000021109	BLASTP - ENSDARG00000015010	BLASTP - ENSCING00000006989	no	no	no	132719	no	no	Tb11.01.7750	no
ENSG00000159625	84229	CCDC135	ENSMUSG00000031786	ENSRNOG00000025860	ENSDARG00000075654	no	no	FBgn0083946	no	no	GSPATG00001683001,GSPATG00009014001,GSPATG00025242001	3709.m00032	Tb927.5.500,Tb927.5.500b	no
ENSG00000135205	57639	CCDC146	ENSMUSG00000064280	ENSRNOG00000012932	ENSDARG00000004794	ENSCING00000007044	no	no	no	192170	GSPATG00001410001,GSPATG00002635001	3704.m00134,3716.m00050	Tb927.4.2140	no
ENSG00000120051	159686	CCDC147	ENSMUSG00000046585	ENSRNOG00000012922	ENSDARG00000069435	ENSCING00000009634	no	FBgn0039490	no	188056	GSPATG00001265001,GSPATG00002766001,GSPATG00026926001,GSPATG00028696001	3825.m02902,3836.m02220	Tb11.01.2670	no
ENSG00000198003	115948	CCDC151	ENSMUSG00000039632	ENSRNOG00000013263	ENSDARG00000062978	ENSCING00000012955	no	FBgn0036219	no	no	GSPATG00020309001,GSPATG00023551001	TTHERM_00187170	no	no
ENSG00000248712	283152	CCDC153	NA	NA	NA	NA	NA	NA	NA	NA	NA	NA	NA	NA
ENSG00000159588	149483	CCDC17	ENSMUSG00000034035	ENSRNOG00000023216	no	no	no	no	no	no	no	no	no	no
ENSG00000213085	25790	CCDC19	ENSMUSG00000026546	ENSRNOG00000008492	ENSDARG00000068103	ENSCING00000012929	no	FBgn0037162	no	206096	GSPATG00001947001,GSPATG00005146001,GSPATG00007361001,GSPATG00015333001,GSPATG00017597001,GSPATG00020070001,GSPATG00022312001,GSPATG00027059001	no	Tb927.8.4580	no
ENSG00000159214	149473	CCDC24	ENSMUSG00000078588	ENSRNOG00000019586	ENSDARG00000038793	ENSCING00000013276	no	no	no	no	no	no	no	no
ENSG00000163885	348807	CCDC37	ENSMUSG00000048794	ENSRNOG00000017959	ENSDARG00000038538	ENSCING00000004794	no	no	no	186878	GSPATG00005708001,GSPATG00007837001,GSPATG00017717001	3711.m00027	Tb11.01.6840	no
ENSG00000145075	339829	CCDC39	ENSMUSG00000027676	ENSRNOG00000011440	ENSDARG00000016485	no	no	FBgn0037276	no	189109	GSPATG00030401001,GSPATG00032871001	TTHERM_00227220	Tb927.4.4130,Tb927.8.8200	no
ENSG00000141519	55036	CCDC40	ENSMUSG00000039963	no	ENSDARG00000016813	no	no	FBgn0085586	no	170513	GSPATG00017299001,GSPATG00019408001	3813.m01429	Tb10.26.0760	no
ENSG00000173588	51134	CCDC41	ENSMUSG00000020024	ENSRNOG00000007859	ENSDARG00000055720	ENSCING00000001430	no	no	no	no	no	no	no	no
ENSG00000183273	160777	CCDC60	ENSMUSG00000043913	no	no	no	no	no	no	no	no	no	no	no
ENSG00000139537	85478	CCDC65	ENSMUSG00000003354	ENSRNOG00000031424	ENSDARG00000032005	no	no	FBgn0050259	no	106450	GSPATG00002296001,GSPATG00004375001,GSPATG00006745001,GSPATG00019067001	3749.m00271	Tb11.02.5150	no
ENSG00000165325	159989	CCDC67	ENSMUSG00000039977	ENSRNOG00000011172	no	no	no	no	no	no	no	no	no	no
ENSG00000162004	124093	CCDC78	ENSMUSG00000071202	ENSRNOG00000022331	ENSDARG00000030095	ENSCING00000002221	no	no	no	no	no	no	no	no
ENSG00000149201	60494	CCDC81	ENSMUSG00000039391	ENSRNOG00000033733	no	ENSCING00000000355	no	no	no	no	no	no	no	no
ENSG00000179071	220388	CCDC89	ENSMUSG00000044362	ENSRNOG00000022766	ENSDARG00000039824	no	no	no	no	no	no	no	no	no
ENSG00000173013	257236	CCDC96	ENSMUSG00000050677	ENSRNOG00000006575	ENSDARG00000035963	ENSCING00000003205	no	no	no	no	no	no	no	no
ENSG00000133101	8900	CCNA1	ENSMUSG00000027793	ENSRNOG00000014052	ENSDARG00000043236	ENSCING00000008478,ENSCING00000015077	WBGene00013981	FBgn0000404	BLASTP - YDL155W,YGR109C	147453	BLASTP - GSPATG00000199001,GSPATG00013971001,GSPATG00033247001	47.m00227	Tb11.01.8460	BLASTP - DDB_G0275493
ENSG00000152669	10309	CCNO	ENSMUSG00000042417	ENSRNOG00000010454	BLASTP - ENSDARG00000057930	no	no	no	no	no	no	3692.m00001,3807.m00207,TTHERM_00940290	no	no
ENSG00000163624	1040	CDS1	ENSMUSG00000029330	ENSRNOG00000002142	ENSDARG00000019549	ENSCING00000015162	WBGene00016384	FBgn0010350	YBR029C	206150	GSPATG00024071001,GSPATG00026509001	3707.m00149	Tb927.7.220	DDB_G0269742
ENSG00000182504	79598	CEP97	ENSMUSG00000022604	ENSRNOG00000001609	ENSDARG00000027857	no	no	FBgn0031575	no	no	no	no	no	no
ENSG00000147400	1069	CETN2	ENSMUSG00000031347	ENSRNOG00000017059	ENSDARG00000078466	ENSCING00000009074	BLASTP - WBGene00003372,WBGene00003934,WBGene00000554	FBgn0040010	BLASTP - YBR109C	159554	GSPATG00026291001,GSPATG00030725001	TTHERM_00384910	Tb927.8.1080	BLASTP - DDB_G0285265,DDB_G0288427
ENSG00000135702	23563	CHST5	ENSMUSG00000031952	ENSRNOG00000021521	ENSDARG00000061357	no	no	FBgn0031826,FBgn0051637	no	no	no	no	no	no
ENSG00000154080	83539	CHST9	ENSMUSG00000047161	ENSRNOG00000015867	BLASTP - ENSDARG00000034375,ENSDARG00000031632,ENSDARG00000043011,ENSDARG00000004018,ENSDARG00000077198	ENSCING00000010019	no	BLASTP - FBgn0032618,FBgn0035287	no	no	no	no	no	no
ENSG00000185043	10519	CIB1	ENSMUSG00000030538	ENSRNOG00000033498	ENSDARG00000045381	ENSCING00000013867	no	BLASTP - FBgn0034558	no	no	no	no	no	no
ENSG00000153132	1047	CLGN	ENSMUSG00000002190	ENSRNOG00000003755	ENSDARG00000009315	ENSCING00000002570	WBGene00000567	FBgn0015622,FBgn0030377,FBgn0030755	YAL058W	393004	no	no	no	DDB_G0271144
ENSG00000159212	54102	CLIC6	ENSMUSG00000022949	ENSRNOG00000026870	no	no	no	no	no	no	no	no	no	no
ENSG00000103351	23059	CLUAP1	ENSMUSG00000014232	ENSRNOG00000007117	ENSDARG00000076018,ENSDARG00000079110	ENSCING00000004132,ENSCING00000015868	WBGene00001119	FBgn0031196	no	192420	GSPATG00001872001,GSPATG00005213001,GSPATG00009204001,GSPATG00017664001	TTHERM_01474510	Tb927.3.1110	no
ENSG00000132259	1262	CNGA4	ENSMUSG00000030897	ENSRNOG00000017609	ENSDARG00000069383	no	WBGene00006526	BLASTP - FBgn0014462	no	no	no	no	no	no
ENSG00000104218	79848	CSPP1	ENSMUSG00000056763	ENSRNOG00000021718	no	no	no	no	no	no	no	no	no	no
ENSG00000080572	139212	CXorf41	ENSMUSG00000026063,ENSMUSG00000042433	ENSRNOG00000013394	ENSDARG00000038612	ENSCING00000014356	no	FBgn0036437	no	no	GSPATG00012038001,GSPATG00015465001	TTHERM_00752200	no	no
ENSG00000182224	124637	CYB5D1	ENSMUSG00000032889,ENSMUSG00000044795	ENSRNOG00000021421	ENSDARG00000056007	ENSCING00000006720	no	FBgn0031596	no	119090	GSPATG00012659001,GSPATG00013340001	3815.m00164	Tb10.70.7560	no
ENSG00000146038	51473	DCDC2	ENSMUSG00000035910	ENSRNOG00000017511	ENSDARG00000053744	ENSCING00000006990	WBGene00017860	no	no	no	no	no	no	no
ENSG00000170959	196296	DCDC5	ENSMUSG00000074981	ENSRNOG00000022178	no	no	no	no	no	no	no	no	no	no
ENSG00000008226	9940	DLEC1	ENSMUSG00000038060	ENSRNOG00000032085	ENSDARG00000075825	ENSCING00000012259	no	no	no	188960	GSPATG00017437001,GSPATG00019290001,GSPATG00038946001	TTHERM_00101130,TTHERM_00193900	no	no
ENSG00000105877	8701	DNAH11	ENSMUSG00000018581	ENSRNOG00000005451	BLASTP - ENSDARG00000059987,ENSDARG00000060165,ENSDARG00000061486,ENSDARG00000068468,ENSDARG00000000606	ENSCING00000008632	no	BLASTP - FBgn0013809,FBgn0013810,FBgn0013811,FBgn0013812,FBgn0035581	no	130849	GSPATG00018698001	3716.m00005	Tb11.02.0760	no
ENSG00000174844	201625	DNAH12	ENSMUSG00000072668	ENSRNOG00000013346	ENSDARG00000059987	ENSCING00000004314	no	no	no	133402	no	no	Tb927.2.5270	no
ENSG00000158486	55567	DNAH3	ENSMUSG00000067534	BLASTP - ENSRNOG00000001002,ENSRNOG00000000542,ENSRNOG00000026914,ENSRNOG00000021356,ENSRNOG00000003028,ENSRNOG00000012223,ENSRNOG00000005451,ENSRNOG00000012624	ENSDARG00000068468	ENSCING00000004015	no	FBgn0035581	no	134599	GSPATG00007189001	3679.m00064,TTHERM_00774810,TTHERM_01104900	Tb927.2.5270	no
ENSG00000039139	1767	DNAH5	ENSMUSG00000022262	ENSRNOG00000012624	ENSDARG00000056888	ENSCING00000004223	no	FBgn0037726	no	155136	no	TTHERM_01276420	Tb927.3.930	no
ENSG00000118997	56171	DNAH7	ENSMUSG00000041144	ENSRNOG00000012223	ENSDARG00000060165	ENSCING00000006909	no	FBgn0013810	no	134599	GSPATG00007189001	3679.m00064,TTHERM_00774810,TTHERM_01104900	Tb927.2.5270	no
ENSG00000007174	1770	DNAH9	ENSMUSG00000056752	BLASTP - ENSRNOG00000003028,ENSRNOG00000031587,ENSRNOG00000012223	BLASTP - ENSDARG00000077384	ENSCING00000010032	no	FBgn0013812	no	130849	GSPATG00038425001	3716.m00005	Tb11.02.0760	no
ENSG00000122735	27019	DNAI1	ENSMUSG00000035126	ENSRNOG00000013734	ENSDARG00000038788	ENSCING00000008832	no	FBgn0034566	no	129433	GSPATG00020363001,GSPATG00022952001,GSPATG00023599001	3680.m00141	Tb11.02.2640	no
ENSG00000171595	64446	DNAI2	ENSMUSG00000034706	ENSRNOG00000024523	ENSDARG00000074081	ENSCING00000007029	no	FBgn0036195	no	188612	GSPATG00028934001,GSPATG00035822001	3828.m01432	Tb11.01.5910	no
ENSG00000140403	55466	DNAJA4	ENSMUSG00000032285	ENSRNOG00000012106	BLASTP - ENSDARG00000041394,ENSDARG00000023921,ENSDARG00000015088,ENSDARG00000051762,ENSDARG00000052881,ENSDARG00000015088,ENSDARG00000010745,ENSDARG00000015831	ENSCING00000008988	WBGene00001030	FBgn0038145	YNL064C	170453	GSPATG00006354001,GSPATG00010372001,GSPATG00037647001	3751.m00461,3813.m01419	Tb10.70.5440,Tb927.2.5160	DDB_G0280037
ENSG00000187726	374407	DNAJB13	ENSMUSG00000030708	ENSRNOG00000017975	ENSDARG00000043157	ENSCING00000001452	BLASTP - WBGene00001031	BLASTP - FBgn0015657,FBgn0030207,FBgn0031322,FBgn0035273	YNL007C	96566	GSPATG00010250001,GSPATG00033483001	3686.m00084,3706.m00050	Tb10.6k15.2000	BLASTP - DDB_G0280037
ENSG00000163879	7802	DNALI1	ENSMUSG00000042707	ENSRNOG00000024957	ENSDARG00000069815	no	WBGene00018307	FBgn0037962	no	132451	GSPATG00008949001,GSPATG00025296001	3741.m00004	Tb11.02.3200	no
ENSG00000166171	25911	DPCD	ENSMUSG00000041035	ENSRNOG00000017241	ENSDARG00000060501	no	no	FBgn0035164	no	no	GSPATG00025469001,GSPATG00031641001	no	Tb11.01.0630	no
ENSG00000162961	84661	DPY30	ENSMUSG00000024067	ENSRNOG00000027126	ENSDARG00000004427	no	BLASTP - WBGene00001088	FBgn0035491	no	no	GSPATG00001134001,GSPATG00002888001,GSPATG00002936001,GSPATG00004647001	no	no	no
ENSG00000170788	143241	DYDC1	ENSMUSG00000021790	ENSRNOG00000011165	no	no	no	no	no	no	GSPATG00001134001,GSPATG00002888001,GSPATG00002936001,GSPATG00004647001	no	Tb927.8.640	no
ENSG00000133665	84332	DYDC2	ENSMUSG00000021791	ENSRNOG00000039591	no	ENSCING00000006207	no	no	no	no	GSPATG00001134001,GSPATG00002888001,GSPATG00002936001,GSPATG00004647001	no	Tb927.8.640	no
ENSG00000168589	83657	DYNLRB2	ENSMUSG00000034467	ENSRNOG00000012450	BLASTP - ENSDARG00000021582	no	WBGene00012004	FBgn0024196	no	137559	GSPATG00001651001,GSPATG00005415001,GSPATG00008976001,GSPATG00012164001,GSPATG00013635001,GSPATG00016922001,GSPATG00025272001	3700.m00255,3825.m02639	Tb09.211.4920	DDB_G0285855
ENSG00000128845	161582	DYX1C1	ENSMUSG00000032210	ENSRNOG00000023906	ENSDARG00000007792	ENSCING00000002889	no	FBgn0032345	no	no	no	no	Tb11.01.7710	no
ENSG00000158163	199221	DZIP1L	ENSMUSG00000037784	ENSRNOG00000014746	ENSDARG00000074265	ENSCING00000011851	no	FBgn0039201	no	no	no	no	no	no
ENSG00000198919	9666	DZIP3	ENSMUSG00000064061	ENSRNOG00000001956	no	no	no	no	no	no	no	no	no	no
ENSG00000034239	79645	EFCAB1	ENSMUSG00000068617	ENSRNOG00000009135	ENSDARG00000061377	ENSCING00000007806	BLASTP - WBGene00003565	FBgn0029995	BLASTP - YKL190W	no	BLASTP - GSPATG00006336001,GSPATG00009660001	no	no	BLASTP - DDB_G0275931
ENSG00000186976	64800	EFCAB6	ENSMUSG00000022441	ENSRNOG00000011094	ENSDARG00000020735	ENSCING00000003473	no	no	no	no	GSPATG00026873001,GSPATG00028746001,GSPATG00028939001,GSPATG00035816001	no	no	no
ENSG00000163576	151651	EFHB	ENSMUSG00000023931	ENSRNOG00000012618	ENSDARG00000069703	ENSCING00000014155	no	FBgn0052086,FBgn0053489,FBgn0053490	no	34449	GSPATG00002089001,GSPATG00004604001,GSPATG00037821001	3689.m00180,3711.m00099	Tb11.01.1850	no
ENSG00000096093	114327	EFHC1	ENSMUSG00000041809	ENSRNOG00000042729	ENSDARG00000009743	ENSCING00000006762	WBGene00013028	BLASTP - FBgn0030691,FBgn0034487	no	126286	GSPATG00023909001,GSPATG00028589001,GSPATG00031232001,GSPATG00033684001	3702.m00096	Tb11.47.0006	no
ENSG00000183690	80258	EFHC2	ENSMUSG00000025038	ENSRNOG00000002986	ENSDARG00000004204	ENSCING00000006158	WBGene00013028	FBgn0030691,FBgn0034487	no	BLASTP - 126286	no	no	Tb11.47.0006	no
ENSG00000196482	2104	ESRRG	ENSMUSG00000026610	ENSRNOG00000002593	ENSDARG00000004861	BLASTP - ENSCING00000001836,ENSCING00000006945	BLASTP - WBGene00003659	FBgn0035849	no	no	no	no	no	no
ENSG00000104313	2138	EYA1	ENSMUSG00000025932	ENSRNOG00000007590	ENSDARG00000014259	ENSCING00000008588	WBGene00001377	BLASTP - FBgn0000320	no	no	no	no	no	no
ENSG00000170231	2172	FABP6	ENSMUSG00000020405	ENSRNOG00000003902	ENSDARG00000044566	ENSCING00000014865	no	no	no	no	no	no	no	no
ENSG00000158234	55179	FAIM	ENSMUSG00000032463	ENSRNOG00000030069,ENSRNOG00000030463	ENSDARG00000005828	ENSCING00000012032	WBGene00016633	FBgn0033985	no	no	no	no	no	no
ENSG00000182518	90736	FAM104B	no	no	no	no	no	no	no	no	no	no	no	no
ENSG00000188659	283726	FAM154B	ENSMUSG00000038570	ENSRNOG00000026296	ENSDARG00000006474	no	WBGene00011630	FBgn0038598	no	no	no	TTHERM_00945260	no	no
ENSG00000119703	79696	FAM164C	ENSMUSG00000045064	ENSRNOG00000027115	no	no	no	no	no	no	no	no	no	no
ENSG00000174132	345757	FAM174A	ENSMUSG00000051185	ENSRNOG00000019087	no	no	no	no	no	no	no	no	no	no
ENSG00000189350	165186	FAM179A	ENSMUSG00000045761	ENSRNOG00000026344	no	no	no	no	no	no	no	no	no	no
ENSG00000153347	153643	FAM81B	ENSMUSG00000078966	ENSRNOG00000026845	ENSDARG00000035193	ENSCING00000004867	no	no	no	no	no	no	no	no
ENSG00000203780	92565	FANK1	ENSMUSG00000053111	ENSRNOG00000018327	ENSDARG00000039657	ENSCING00000002090	no	no	no	no	GSPATG00018849001	no	no	no
ENSG00000161040	222235	FBXL13	ENSMUSG00000048520	ENSRNOG00000043035	ENSDARG00000076191	ENSCING00000007416	no	no	no	411391	GSPATG00010730001,GSPATG00019497001	TTHERM_00790720	Tb09.160.3410,Tb09.211.4980,Tb11.02.1580,Tb927.1.3670,Tb927.1.5030,Tb927.2.1380,Tb927.2.690,Tb927.3.580,Tb927.6.410,Tb927.7.1920,Tb927.7.290	DDB_G0285177
ENSG00000141665	201456	FBXO15	ENSMUSG00000034391	ENSRNOG00000038225	ENSDARG00000016897,ENSDARG00000029848	ENSCING00000005636	no	no	no	no	no	no	no	no
ENSG00000132004	84261	FBXW9	ENSMUSG00000008167	ENSRNOG00000004212	ENSDARG00000058020	no	WBGene00011332	no	no	no	no	no	no	no
ENSG00000142621	114827	FHAD1	ENSMUSG00000051435	ENSRNOG00000028064	no	no	no	no	no	no	no	no	no	no
ENSG00000118407	27145	FILIP1	ENSMUSG00000034898	ENSRNOG00000011521	ENSDARG00000079634	no	no	no	no	no	GSPATG00000603001,GSPATG00011000001,GSPATG00014477001,GSPATG00032427001	no	no	no
ENSG00000197057	401124	FLJ16686	no	no	ENSDARG00000068260	no	no	no	no	no	no	no	no	no
ENSG00000109182	80157	FLJ21511	ENSMUSG00000029154	ENSRNOG00000002174	no	ENSCING00000008659	no	no	YCR017C	no	no	no	no	DDB_G0275039
ENSG00000128536	222256	FLJ23834	ENSMUSG00000035860	ENSRNOG00000033742	no	no	no	no	no	no	no	no	no	no
ENSG00000129654	2302	FOXJ1	ENSMUSG00000034227	BLASTP - ENSRNOG00000007759,ENSRNOG00000014256,ENSRNOG00000018917	ENSDARG00000059545	ENSCING00000015262	no	no	no	no	no	no	no	no
ENSG00000106701	405752	FSD1L	ENSMUSG00000078703	ENSRNOG00000017823	ENSDARG00000029907	ENSCING00000000895	no	no	no	no	GSPATG00005047001,GSPATG00006611001,GSPATG00010364001,GSPATG00012573001,GSPATG00013424001,GSPATG00014817001,GSPATG00018189001,GSPATG00024833001,GSPATG00027177001,GSPATG00028532001,GSPATG00029068001,GSPATG00029418001,GSPATG00029522001,GSPATG00031179001,GSPATG00035615001,GSPATG00037656001,GSPATG00037829001,GSPATG00038549001	3702.m00222	no	no
ENSG00000163521	79411	GLB1L	ENSMUSG00000026200	ENSRNOG00000019243	BLASTP - ENSDARG00000034941,ENSDARG00000029955,ENSDARG00000036415	no	WBGene00011832	FBgn0001089,FBgn0260746	no	no	no	TTHERM_00321550,TTHERM_00321600,TTHERM_00321640	no	DDB_G0290217
ENSG00000149328	89944	GLB1L2	ENSMUSG00000036395	ENSRNOG00000007561	ENSDARG00000034941	ENSCING00000002083	no	BLASTP - FBgn0260746, FBgn0001089	no	no	no	TTHERM_00321550,TTHERM_00321600,TTHERM_00321640	no	BLASTP - DDB_G0290217
ENSG00000016864	55830	GLT8D1	ENSMUSG00000021916	ENSRNOG00000018179	ENSDARG00000040157	no	no	no	no	no	no	no	no	no
ENSG00000137198	2766	GMPR	ENSMUSG00000000253	ENSRNOG00000017250	ENSDARG00000016160	ENSCING00000006633	WBGene00017984	no	no	no	no	no	no	no
ENSG00000175318	196996	GRAMD2	ENSMUSG00000074259	ENSRNOG00000025979	no	no	no	no	no	no	no	no	no	no
ENSG00000163075	200373	hCG_17324	ENSMUSG00000036962	ENSRNOG00000025479	ENSDARG00000075078	ENSCING00000016077	no	no	no	no	no	no	no	no
ENSG00000158373	3017	HIST1H2BD	ENSMUSG00000058189,ENSMUSG00000062727	BLASTP - ENSRNOG00000029566,ENSRNOG00000016865,ENSRNOG00000021198,ENSRNOG00000033233,ENSRNOG00000029609,ENSRNOG00000032610,ENSRNOG00000030526,ENSRNOG00000029472,ENSRNOG00000031841,ENSRNOG00000038837,ENSRNOG00000018034,ENSRNOG00000027842,ENSRNOG00000043419,ENSRNOG00000021978,ENSRNOG00000029696	ENSDARG00000068996	ENSCING00000017446	WBGene00001878,WBGene00001882,WBGene00001885,WBGene00001889,WBGene00001894,WBGene00001896,WBGene00001903,WBGene00001908,WBGene00001915,WBGene00001918,WBGene00001922,WBGene00001926,WBGene00001928,WBGene00001932,WBGene00001936,WBGene00001940	FBgn0053868,FBgn0053870,FBgn0053872,FBgn0053874,FBgn0053876,FBgn0053878,FBgn0053880,FBgn0053882,FBgn0053884,FBgn0053886,FBgn0053888,FBgn0053890,FBgn0053892,FBgn0053894,FBgn0053896,FBgn0053898,FBgn0053900,FBgn0053902,FBgn0053904,FBgn0053906,FBgn0053908,FBgn0053910,FBgn0061209	YBL002W,YDR224C	100008,100162,100236,100722,102205,107058,107697,108915,112705,112775,115268,121856,121902,123644,124894,125122,160509,168516,172560,181233,60,648,654,97627,97907,98035	GSPATG00001620001,GSPATG00005440001,GSPATG00008926001,GSPATG00014029001,GSPATG00025299001,GSPATG00025378001,GSPATG00027961001,GSPATG00031557001	3694.m00104,TTHERM_00633360	Tb10.406.0330,Tb10.406.0340,Tb10.406.0350,Tb10.406.0360,Tb10.406.0370,Tb10.406.0380,Tb10.406.0390,Tb10.406.0400,Tb10.406.0410,Tb10.406.0420,Tb10.406.0430,Tb10.406.0440,Tb10.406.0450,Tb10.406.0460	DDB_G0286509
ENSG00000156510	80201	HKDC1	ENSMUSG00000020080	BLASTP - ENSRNOG00000026235,ENSRNOG00000006116	ENSDARG00000038703	no	WBGene00010416	FBgn0001186,FBgn0001187,FBgn0042710	YFR053C,YGL253W	21582	no	no	Tb10.70.5800,Tb10.70.5820	no
ENSG00000133328	54979	HRASLS2	BLASTP - ENSMUSG00000060675,ENSMUSG00000022525,ENSMUSG00000028003	BLASTP - ENSRNOG00000001711,ENSRNOG00000025608,ENSRNOG00000021206	ENSDARG00000020659,ENSDARG00000076563	no	no	no	no	no	no	no	no	no
ENSG00000080824	3320	HSP90AA1	ENSMUSG00000021270	ENSRNOG00000007219	ENSDARG00000010478,ENSDARG00000024746	ENSCING00000000145,ENSCING00000012576	WBGene00000915	FBgn0001233	YMR186W,YPL240C	138117	GSPATG00007403001,GSPATG00008456001,GSPATG00012965001,GSPATG00015293001,GSPATG00027802001	3829.m01257	Tb10.26.1080	DDB_G0267400
ENSG00000081870	51668	HSPB11	ENSMUSG00000063172	ENSRNOG00000010241	ENSDARG00000067777	no	no	no	no	98791	no	no	Tb11.01.4880	no
ENSG00000157423	54768	HYDIN	ENSMUSG00000059854	ENSRNOG00000023554	ENSDARG00000069353	ENSCING00000005715	no	no	no	116240	GSPATG00035607001	TTHERM_00551040	Tb927.6.3150	no
ENSG00000138002	26160	IFT172	ENSMUSG00000038564	no	ENSDARG00000041870	ENSCING00000007178	WBGene00003883	FBgn0035317	no	183240	GSPATG00013914001,GSPATG00033191001	3836.m02141	Tb10.70.6920,Tb11.0560	no
ENSG00000032742	8100	IFT88	ENSMUSG00000040040	ENSRNOG00000009278	ENSDARG00000027234	ENSCING00000002712	WBGene00003885	FBgn0016919	no	24421	GSPATG00011771001,GSPATG00021390001,GSPATG00022644001,GSPATG00038505001,GSPATG00039556001	3699.m00163,3824.m03215	Tb11.55.0006	no
ENSG00000113141	3550	IK	ENSMUSG00000024474	ENSRNOG00000017251	ENSDARG00000004161	ENSCING00000005598	WBGene00004896	FBgn0037660	no	177943	no	no	no	no
ENSG00000091181	3568	IL5RA	ENSMUSG00000005364	ENSRNOG00000005954	no	no	no	no	no	no	no	no	no	no
ENSG00000166578	115811	IQCD	ENSMUSG00000029601	ENSRNOG00000001378	ENSDARG00000035551	ENSCING00000015136	no	no	no	184245	no	no	no	no
ENSG00000114473	84223	IQCG	ENSMUSG00000035578	ENSRNOG00000026420	ENSDARG00000068678	ENSCING00000011918	no	no	no	146448	no	3822.m00614	no	no
ENSG00000103599	64799	IQCH	ENSMUSG00000037801	ENSRNOG00000008353	ENSDARG00000015476	ENSCING00000003286	no	no	no	169295	GSPATG00015882001	3679.m00002,3705.m00046,TTHERM_00858120	Tb927.3.5510	no
ENSG00000174628	124152	IQCK	ENSMUSG00000073856	ENSRNOG00000036758	ENSDARG00000076831	no	no	no	no	no	no	no	no	no
ENSG00000164675	154865	IQUB	ENSMUSG00000046192	ENSRNOG00000021729	ENSDARG00000061899	ENSCING00000005129	no	FBgn0038960	no	no	GSPATG00023755001,GSPATG00036713001	3687.m00097	Tb927.7.2790	no
ENSG00000167216	83473	KATNAL2	ENSMUSG00000025420	ENSRNOG00000017788	ENSDARG00000012275	ENSCING00000009236	BLASTP - WBGene00018991,WBGene00004503,WBGene00004506,WBGene00003183,WBGene00021334,WBGene00004502,WBGene00004504,WBGene00016045,WBGene00010557,WBGene00017981	BLASTP - FBgn0040208FBgn0037375,FBgn0005322,FBgn0027605,FBgn0028684,FBgn0031519,FBgn0028868,FBgn0036224,FBgn0028686	BLASTP - YPR173C,YGR028W,YDR394W,YGL048C	98650	GSPATG00012036001,GSPATG00015461001	3833.m00703	Tb11.02.1370	BLASTP - DDB_G0292382,DDB_G0270784,DDB_G0284347
ENSG00000180509	3753	KCNE1	ENSMUSG00000039639	ENSRNOG00000001984	no	no	no	no	no	no	no	no	no	no
ENSG00000197584	10242	KCNMB2	ENSMUSG00000037610	ENSRNOG00000010094	ENSDARG00000001712,ENSDARG00000006568	ENSCING00000007609,ENSCING00000010497	no	no	no	no	no	no	no	no
ENSG00000198553	283518	KCNRG	ENSMUSG00000046168	ENSRNOG00000021831	BLASTP - ENSDARG00000023703,ENSDARG00000043095,ENSDARG00000068691	no	WBGene00015914,WBGene00016546,WBGene00017710	no	no	no	no	no	no	no
ENSG00000137261	9856	KIAA0319	ENSMUSG00000006711	ENSRNOG00000018141	ENSDARG00000074486	ENSCING00000000910	no	FBgn0035833	no	no	no	no	no	no
ENSG00000047578	23247	KIAA0556	ENSMUSG00000032743	ENSRNOG00000016635	ENSDARG00000079604	no	no	no	no	no	GSPATG00010542001,GSPATG00019676001	3824.m03180	no	no
ENSG00000110318	57562	KIAA1377	ENSMUSG00000040729	ENSRNOG00000021839	ENSDARG00000068398	no	no	no	no	no	no	no	no	no
ENSG00000163617	57577	KIAA1407	ENSMUSG00000022701	ENSRNOG00000043435	ENSDARG00000027851	ENSCING00000010049	no	no	no	no	no	no	no	no
ENSG00000197816	57653	KIAA1529	no	ENSRNOG00000010412	ENSDARG00000032372	ENSCING00000006646	no	no	no	no	no	no	no	no
ENSG00000139116	55605	KIF21A	ENSMUSG00000022629	ENSRNOG00000014844	ENSDARG00000061131	ENSCING00000007535	WBGene00002223	FBgn0032243	no	397235	GSPATG00001412001,GSPATG00003226001,GSPATG00004903001,GSPATG00012118001,GSPATG00015548001	3710.m00134	Tb11.01.3990	DDB_G0284471
ENSG00000164627	221458	KIF6	ENSMUSG00000023999	ENSRNOG00000011453	ENSDARG00000053240	ENSCING00000003317	no	BLASTP - FBgn0004380	no	129295	GSPATG00024840001,GSPATG00029527001	3706.m00048	Tb927.7.7260	no
ENSG00000088727	64147	KIF9	ENSMUSG00000032489	ENSRNOG00000020891	ENSDARG00000031693	ENSCING00000003694	BLASTP - WBGene00002230	BLASTP - FBgn0004380	no	126121	GSPATG00021602001,GSPATG00023284001	3716.m00128	Tb927.7.6290	no
ENSG00000162755	126823	KLHDC9	ENSMUSG00000045259	ENSRNOG00000004022	no	no	no	no	no	no	no	no	no	no
ENSG00000003096	90293	KLHL13	ENSMUSG00000036782	ENSRNOG00000014029	ENSDARG00000067751	ENSCING00000002534	no	BLASTP - FBgn0034396	no	no	GSPATG00017093001,GSPATG00024750001	3702.m00254,TTHERM_00107070,TTHERM_00388240	no	no
ENSG00000186231	114792	KLHL32	ENSMUSG00000040387	ENSRNOG00000007441	ENSDARG00000003576	no	WBGene00001963,WBGene00010193,WBGene00010194,WBGene00012196,WBGene00013275,WBGene00013569,WBGene00015013,WBGene00015014,WBGene00015594,WBGene00017405,WBGene00018195,WBGene00018200,WBGene00018435,WBGene00018438,WBGene00018443,WBGene00018540,WBGene00018665,WBGene00018667,WBGene00018668,WBGene00019139,WBGene00019140,WBGene00019141,WBGene00019142,WBGene00019313,WBGene00019700,WBGene00020802,WBGene000…	BLASTP - FBgn0040230	no	151740,151805,166883,193146,193279,330520,423158	GSPATG00017093001,GSPATG00024750001	3702.m00254,TTHERM_00107070,TTHERM_00388240	no	no
ENSG00000135338	167691	LCA5	ENSMUSG00000032258	ENSRNOG00000009580	ENSDARG00000076153	no	no	no	no	no	no	no	no	no
ENSG00000157578	150082	LCA5L	ENSMUSG00000045275	ENSRNOG00000028248	no	no	no	no	no	no	no	no	no	no
ENSG00000196118	90835	LOC90835	ENSMUSG00000057176	ENSRNOG00000028771	no	ENSCING00000012115	no	no	no	142392	no	no	no	no
ENSG00000171517	23566	LPAR3	ENSMUSG00000036832	ENSRNOG00000015260	ENSDARG00000009776	ENSCING00000005899,ENSCING00000007164	no	no	no	no	no	no	no	no
ENSG00000155530	136332	LRGUK	ENSMUSG00000056215	ENSRNOG00000008775	ENSDARG00000069698	ENSCING00000005522	no	no	no	no	no	no	no	no
ENSG00000109771	55805	LRP2BP	ENSMUSG00000031637	ENSRNOG00000011178	ENSDARG00000040478	no	no	no	no	no	no	TTHERM_00170490	no	no
ENSG00000165383	474354	LRRC18	ENSMUSG00000041673	ENSRNOG00000020080	ENSDARG00000076236	no	no	FBgn0034485	no	no	no	3829.m01189	no	no
ENSG00000010626	10233	LRRC23	ENSMUSG00000030125	ENSRNOG00000026309	ENSDARG00000006174	ENSCING00000006197,ENSCING00000016205	no	no	no	no	GSPATG00005940001,GSPATG00014762001,GSPATG00034713001	3824.m02953	Tb10.70.0920	no
ENSG00000171757	151827	LRRC34	ENSMUSG00000027702	ENSRNOG00000027935	ENSDARG00000062235	ENSCING00000005439,ENSCING00000016815	no	no	no	no	GSPATG00017364001,GSPATG00019354001	3818.m00658	Tb927.8.2120	no
ENSG00000158113	254050	LRRC43	ENSMUSG00000063409	ENSRNOG00000008470	no	no	no	no	no	no	no	no	no	no
ENSG00000141294	90506	LRRC46	ENSMUSG00000020878	ENSRNOG00000009902	no	no	no	no	no	no	BLASTP - GSPATG00036857001,GSPATG00036858001	no	no	no
ENSG00000171962	83450	LRRC48	ENSMUSG00000056598	ENSRNOG00000021303	ENSDARG00000041300	ENSCING00000001732	no	FBgn0032163,FBgn0046697	no	172483	GSPATG00022674001,GSPATG00029628001	3687.m00052	Tb927.6.5030	no
ENSG00000154099	123872	LRRC50	ENSMUSG00000031831	ENSRNOG00000015590	BLASTP - ENSDARG00000012030	no	no	no	no	no	GSPATG00018013001,GSPATG00037884001	TTHERM_00554340	Tb927.7.730	no
ENSG00000129295	23639	LRRC6	ENSMUSG00000022375	ENSRNOG00000005233	ENSDARG00000053318	ENSCING00000013152	no	FBgn0014395	no	no	GSPATG00023103001,GSPATG00025840001	TTHERM_00107130	no	no
ENSG00000133640	84125	LRRIQ1	ENSMUSG00000019892	ENSRNOG00000004564	ENSDARG00000069010	no	no	no	no	no	no	no	no	no
ENSG00000162620	127255	LRRIQ3	ENSMUSG00000028182	ENSRNOG00000009555	ENSDARG00000078611	no	no	no	no	no	no	no	no	no
ENSG00000184154	220074	LRTOMT	ENSMUSG00000078630	ENSRNOG00000023434	BLASTP - ENSDARG00000025679,ENSDARG00000015337	no	no	no	no	no	no	no	no	no
ENSG00000163818	54585	LZTFL1	ENSMUSG00000025245	ENSRNOG00000006244	ENSDARG00000041997	ENSCING00000012001	no	no	no	182390	no	no	no	no
ENSG00000111837	4117	MAK	ENSMUSG00000021363	ENSRNOG00000015101	ENSDARG00000059287	ENSCING00000002836	BLASTP - WBGene00001121	BLASTP - FBgn0031730,FBgn0259712	no	no	GSPATG00023823001,GSPATG00028553001,GSPATG00033606001,GSPATG00034596001,GSPATG00035553001	3702.m00121	Tb927.3.690	BLASTP - DDB_G0286353
ENSG00000171533	4135	MAP6	ENSMUSG00000055407	ENSRNOG00000027204	BLASTP - ENSDARG00000074521,ENSDARG00000074073,ENSDARG00000003910	no	no	no	no	no	no	no	no	no
ENSG00000164114	79884	MAP9	ENSMUSG00000033900	ENSRNOG00000012982	ENSDARG00000037276	no	no	no	no	no	no	no	no	no
ENSG00000173838	162333	MARCH10	ENSMUSG00000050879	ENSRNOG00000007084	no	no	no	no	no	no	no	no	no	no
ENSG00000138400	130752	MDH1B	ENSMUSG00000025963	ENSRNOG00000012891	ENSDARG00000018008	ENSCING00000016548	no	no	no	no	no	no	no	no
ENSG00000111554	56890	MDM1	ENSMUSG00000020212	ENSRNOG00000007286	ENSDARG00000045675	no	no	no	no	no	no	no	no	no
ENSG00000027001	4285	MIPEP	ENSMUSG00000021993	ENSRNOG00000013876	ENSDARG00000055344	ENSCING00000007136	WBGene00013464	FBgn0033038	YKL134C	141176	no	no	Tb10.6k15.0490	DDB_G0295743
ENSG00000178053	4291	MLF1	ENSMUSG00000048416	ENSRNOG00000012827	ENSDARG00000077301	ENSCING00000012373,ENSCING00000017584	WBGene00012468	FBgn0034051	no	no	no	no	no	no
ENSG00000138587	55329	MNS1	ENSMUSG00000032221	ENSRNOG00000006009	ENSDARG00000060169	no	no	no	no	152806	GSPATG00026880001,GSPATG00028738001,GSPATG00028906001,GSPATG00035844001	3689.m00087	no	no
ENSG00000139714	283385	MORN3	ENSMUSG00000029477	no	ENSDARG00000021697	ENSCING00000003967	no	FBgn0034281,FBgn0050429	no	77886	GSPATG00028281001,GSPATG00032615001	3684.m00042	no	no
ENSG00000185681	254956	MORN5	ENSMUSG00000026894	no	ENSDARG00000033610	ENSCING00000006636	no	FBgn0036014,FBgn0036016	no	no	GSPATG00028314001,GSPATG00032625001	TTHERM_00324550	no	no
ENSG00000166959	83661	MS4A8B	ENSMUSG00000024730	ENSRNOG00000020939	ENSDARG00000020548	ENSCING00000004499,ENSCING00000005996,ENSCING00000015950	no	no	no	no	no	no	no	no
ENSG00000118513	4602	MYB	ENSMUSG00000019982	ENSRNOG00000014313	ENSDARG00000053666	no	no	FBgn0002914	no	no	GSPATG00001921001,GSPATG00007201001,GSPATG00009217001,GSPATG00016479001,GSPATG00017270001,GSPATG00017618001,GSPATG00017659001,GSPATG00017974001,GSPATG00019386001,GSPATG00019441001,GSPATG00019588001,GSPATG00021190001,GSPATG00021374001,GSPATG00022212001,GSPATG00023188001,GSPATG00024001001,GSPATG00025668001,GSPATG00026568001,GSPATG00027716001,GSPATG00030307001,GSPATG00030901001,GSPATG00032956001,GSP…	no	no	no
ENSG00000214114	26292	MYCBP	ENSMUSG00000028647	ENSRNOG00000017166	no	ENSCING00000004732	no	no	no	182183	GSPATG00006361001,GSPATG00009678001,GSPATG00011150001,GSPATG00011524001,GSPATG00024057001,GSPATG00026517001	no	Tb09.211.0775	DDB_G0288991
ENSG00000136449	84073	MYCBPAP	ENSMUSG00000039110	no	ENSDARG00000069194	ENSCING00000002905	no	no	no	no	no	no	no	no
ENSG00000178796	284485	NCRNA00166	ENSMUSG00000028139	ENSRNOG00000037310	no	no	no	no	no	no	no	3718.m00126	no	no
ENSG00000163491	152110	NEK10	ENSMUSG00000042567	ENSRNOG00000005883	ENSDARG00000025335	ENSCING00000007226	WBGene00017033	no	no	no	no	TTHERM_00185750	no	no
ENSG00000114670	79858	NEK11	ENSMUSG00000035032	ENSRNOG00000042432	BLASTP - ENSDARG00000045626	ENSCING00000003690	no	BLASTP - FBgn0000147	BLASTP - YAR018C	188335	GSPATG00010535001,GSPATG00014072001,GSPATG00028006001	3697.m00012,3810.m01850	Tb10.70.7860	no
ENSG00000184613	4753	NELL2	ENSMUSG00000022454	ENSRNOG00000006235	ENSDARG00000062797	no	no	no	no	no	no	no	no	no
ENSG00000112981	8382	NME5	ENSMUSG00000035984	ENSRNOG00000020118	ENSDARG00000041617	ENSCING00000004328	no	BLASTP - FBgn0030573	no	no	no	no	BLASTP - Tb11.01.7800	DDB_G0292928
ENSG00000143156	29922	NME7	ENSMUSG00000026575	ENSRNOG00000002898	ENSDARG00000056193	ENSCING00000013757	no	FBgn0028997	no	180221	GSPATG00001251001,GSPATG00002781001,GSPATG00003072001,GSPATG00004758001	3690.m00030	Tb09.211.2560	no
ENSG00000144061	4867	NPHP1	ENSMUSG00000027378	ENSRNOG00000015756	ENSDARG00000009046	no	WBGene00010898	no	no	no	no	no	no	no
ENSG00000179299	79730	NSUN7	ENSMUSG00000029206	ENSRNOG00000025494	ENSDARG00000070281	ENSCING00000005182	no	FBgn0036628	no	no	no	no	no	no
ENSG00000198088	54830	NUP62CL	ENSMUSG00000072944	ENSRNOG00000030223	no	no	no	FBgn0034118	no	no	no	no	no	no
ENSG00000177989	440836	ODF3B	ENSMUSG00000047394	ENSRNOG00000037060	BLASTP - ENSDARG00000021432,ENSDARG00000042391,ENSDARG00000014209	ENSCING00000007202	no	FBgn0032010	no	188205	GSPATG00004076001,GSPATG00004979001,GSPATG00010055001,GSPATG00014902001,GSPATG00021370001,GSPATG00024026001,GSPATG00026545001,GSPATG00027086001,GSPATG00030103001,GSPATG00034659001,GSPATG00035437001,GSPATG00036319001,GSPATG00038085001,GSPATG00038868001	no	no	no
ENSG00000112530	135138	PACRG	ENSMUSG00000037196	no	ENSDARG00000004736	no	WBGene00017122	FBgn0034454	no	97201	GSPATG00000377001,GSPATG00000749001,GSPATG00008575001	3704.m00118,3716.m00006	Tb09.211.1470,Tb927.3.2310	no
ENSG00000115425	55825	PECR	ENSMUSG00000026189	ENSRNOG00000015809	ENSDARG00000055976	ENSCING00000003996	BLASTP - WBGene00000988,WBGene00000978,WBGene00000984	BLASTP - FBgn0026268,FBgn0029648,FBgn0035588,FBgn0037354,FBgn0040349,FBgn0051546,FBgn0051548	BLASTP - YNL202W	381419	no	91.m00163	no	no
ENSG00000112378	64065	PERP	ENSMUSG00000019851	ENSRNOG00000011994	ENSDARG00000063572	no	WBGene00006875	FBgn0039014	no	no	no	no	no	no
ENSG00000150773	120379	PIH1D2	ENSMUSG00000000167	ENSRNOG00000009965	ENSDARG00000014849	no	no	no	no	no	no	no	no	no
ENSG00000114805	23007	PLCH1	ENSMUSG00000036834	ENSRNOG00000009955	ENSDARG00000079253	no	no	no	YPL268W	142126	GSPATG00029973001,GSPATG00031253001	no	Tb11.02.3780	DDB_G0292736
ENSG00000185250	285755	PPIL6	ENSMUSG00000078451	ENSRNOG00000043186	ENSDARG00000042157	ENSCING00000004439	BLASTP - WBGene00000889	BLASTP - FBgn0002936,FBgn0034753,FBgn0004432	BLASTP - YDR304C,YHR057C	no	no	158.m00080	BLASTP - Tb927.2.1560	BLASTP - DDB_G0269120,DDB_G0274281
ENSG00000175175	22843	PPM1E	ENSMUSG00000046442	ENSRNOG00000024730	ENSDARG00000026499	no	WBGene00001412	FBgn0032702	no	no	no	no	no	DDB_G0284243
ENSG00000198729	81706	PPP1R14C	ENSMUSG00000040653	ENSRNOG00000016368	BLASTP - ENSDARG00000077341,ENSDARG00000054817,ENSDARG00000017710,ENSDARG00000044541,ENSDARG00000011239,ENSDARG00000030161	no	no	FBgn0032297	no	no	no	no	no	no
ENSG00000160972	84988	PPP1R16A	ENSMUSG00000033819	ENSRNOG00000015450	ENSDARG00000076980	ENSCING00000012433	WBGene00001582	FBgn0036801	no	no	no	no	no	no
ENSG00000007062	8842	PROM1	ENSMUSG00000029086	ENSRNOG00000003098	ENSDARG00000039966	no	WBGene00008571	FBgn0026189	no	no	no	no	no	no
ENSG00000110958	10728	PTGES3	ENSMUSG00000071072	ENSRNOG00000002642	ENSDARG00000037284	ENSCING00000006389	WBGene00022599	FBgn0037728	YKL117W	205624	GSPATG00005197001,GSPATG00009229001,GSPATG00017648001,GSPATG00020192001,GSPATG00022412001	3824.m02937	Tb09.211.1690	no
ENSG00000196090	11122	PTPRT	ENSMUSG00000053141	ENSRNOG00000032656	BLASTP - ENSDARG00000063416	ENSCING00000002433	BLASTP - WBGene00004215	no	no	no	no	no	no	no
ENSG00000126838	5858	PZP	BLASTP - ENSMUSG00000030111,ENSMUSG00000059908,ENSMUSG00000030131,ENSMUSG00000030113,ENSMUSG00000030359,ENSMUSG00000047228	BLASTP - ENSRNOG00000028896,ENSRNOG00000037188,ENSRNOG00000042228,ENSRNOG00000005599	ENSDARG00000041645,ENSDARG00000041685,ENSDARG00000056314,ENSDARG00000076366,ENSDARG00000076771,ENSDARG00000077872,ENSDARG00000078183	no	no	no	no	no	no	no	no	no
ENSG00000100228	9609	RAB36	ENSMUSG00000020175	ENSRNOG00000001311	ENSDARG00000014058	ENSCING00000011836,ENSCING00000015065	no	FBgn0035255	BLASTP - YGL210W,YNL093W,YER031C	BLASTP - 195517	BLASTP - GSPATG00009507001,GSPATG00016780001,GSPATG00019965001	no	BLASTP - Tb927.8.4610	BLASTP - DDB_G0277441
ENSG00000128581	64792	RABL5	ENSMUSG00000007987	ENSRNOG00000031346	ENSDARG00000020822	ENSCING00000012306,ENSCING00000016665	WBGene00012132	no	no	195877	GSPATG00024009001,GSPATG00026560001	no	Tb11.01.8590	no
ENSG00000080823	5891	RAGE	ENSMUSG00000056458	ENSRNOG00000007850	BLASTP - ENSDARG00000070734,ENSDARG00000013582,ENSDARG00000056966,ENSDARG00000026577,ENSDARG00000028721,ENSDARG00000012204,ENSDARG00000023814,ENSDARG00000028793,ENSDARG00000037963,ENSDARG00000025747	ENSCING00000006226	WBGene00001121	BLASTP - FBgn0005640,FBgn0004107,FBgn0024846,FBgn0028410,FBgn0015765,FBgn0003256,FBgn0003371,FBgn0004106,FBgn0013762,FBgn0016131,FBgn0046322,FBgn0038902	BLASTP - YBR160W,YBL016W	58843	GSPATG00013048001,GSPATG00015854001,GSPATG00018918001,GSPATG00024448001,GSPATG00024564001,GSPATG00027870001,GSPATG00030461001	3707.m00109	Tb09.211.0960	DDB_G0268078
ENSG00000171174	64080	RBKS	ENSMUSG00000029136	ENSRNOG00000004710	ENSDARG00000019877	ENSCING00000006080	WBGene00008548	FBgn0025640,FBgn0032424	YCR036W	111372	GSPATG00018377001	3810.m01903	Tb11.03.0090	DDB_G0280893
ENSG00000203867	282996	RBM20	ENSMUSG00000043639	ENSRNOG00000014705	no	no	no	no	no	no	no	no	no	no
ENSG00000087903	5990	RFX2	ENSMUSG00000024206	BLASTP - ENSRNOG00000006049,ENSRNOG00000007360,ENSRNOG00000014486	ENSDARG00000013575	ENSCING00000009186	WBGene00000914	FBgn0020379	YLR176C	no	no	no	no	no
ENSG00000080298	5991	RFX3	ENSMUSG00000040929	ENSRNOG00000014486	ENSDARG00000014550	ENSCING00000009186	WBGene00000914	FBgn0020379	YLR176C	no	no	no	no	no
ENSG00000132554	26166	RGS22	ENSMUSG00000037627	ENSRNOG00000025551	no	ENSCING00000016550	no	no	no	no	no	no	no	no
ENSG00000158423	158787	RIBC1	ENSMUSG00000025257	ENSRNOG00000003081	ENSDARG00000075177	BLASTP - ENSCING00000002163	no	no	no	77703	GSPATG00018817001,GSPATG00032073001,GSPATG00035134001	3814.m00934	Tb927.8.4640	no
ENSG00000128408	26150	RIBC2	ENSMUSG00000022431	ENSRNOG00000033502	BLASTP - ENSDARG00000055739	ENSCING00000002163,ENSCING00000015988	no	FBgn0036214	no	77703	GSPATG00018817001,GSPATG00032073001,GSPATG00035134001	3814.m00934	Tb927.8.4640	no
ENSG00000145491	83853	ROPN1L	ENSMUSG00000022236	ENSRNOG00000042781	ENSDARG00000058370	ENSCING00000005388	no	no	no	182635	no	no	no	no
ENSG00000156313	6103	RPGR	ENSMUSG00000031174	ENSRNOG00000003013,ENSRNOG00000029013	BLASTP - ENSDARG00000056617	no	no	no	no	no	no	no	Tb11.01.2100	DDB_G0282575
ENSG00000103494	23322	RPGRIP1L	ENSMUSG00000033282	ENSRNOG00000011829	ENSDARG00000051754	ENSCING00000009034,ENSCING00000010365	no	no	no	no	GSPATG00012529001,GSPATG00016244001	no	no	no
ENSG00000152464	10557	RPP38	ENSMUSG00000049950	ENSRNOG00000038025	ENSDARG00000040350	no	no	no	no	no	no	no	no	no
ENSG00000160188	89765	RSPH1	ENSMUSG00000024033	ENSRNOG00000001168	ENSDARG00000070446,ENSDARG00000076172	ENSCING00000006238	no	FBgn0032478	no	no	GSPATG00000954001,GSPATG00002142001,GSPATG00004537001,GSPATG00005723001,GSPATG00007849001,GSPATG00008770001,GSPATG00009420001,GSPATG00014801001,GSPATG00016960001,GSPATG00019893001,GSPATG00022282001,GSPATG00024627001,GSPATG00026830001,GSPATG00028784001,GSPATG00031374001,GSPATG00036136001,GSPATG00036633001,GSPATG00037753001	TTHERM_00378600	no	no
ENSG00000111834	345895	RSPH4A	ENSMUSG00000039552	ENSRNOG00000028484	ENSDARG00000067606	ENSCING00000007836	no	FBgn0034957	no	24016.5	GSPATG00001132001,GSPATG00002891001,GSPATG00025486001,GSPATG00025494001	3704.m00007,3716.m00127,TTHERM_00427590	Tb11.02.2060	no
ENSG00000172426	221421	RSPH9	ENSMUSG00000023966	ENSRNOG00000019474	ENSDARG00000017355	ENSCING00000007534,ENSCING00000014743	no	FBgn0051803	no	182960	GSPATG00022535001,GSPATG00028471001,GSPATG00031115001,GSPATG00033278001,GSPATG00036630001	3831.m01547	Tb927.8.810	no
ENSG00000100218	27156	RTDR1	ENSMUSG00000009070	ENSRNOG00000001315	ENSDARG00000017983	ENSCING00000004109,ENSCING00000014401	no	no	no	172252	GSPATG00007597001	no	no	no
ENSG00000124939	4246	SCGB2A1	no	ENSRNOG00000020305,ENSRNOG00000023151	no	no	no	no	no	no	no	no	no	no
ENSG00000114204	5276	SERPINI2	ENSMUSG00000034139	ENSRNOG00000009903	BLASTP - ENSDARG00000014556,ENSDARG00000029353,ENSDARG00000079337,ENSDARG00000034168,ENSDARG00000079619,ENSDARG00000070396,ENSDARG00000057263,ENSDARG00000057108	no	WBGene00005646	FBgn0028985,FBgn0033112	no	288478	no	3689.m00033,3728.m00056	no	no
ENSG00000197208	6583	SLC22A4	ENSMUSG00000020334	BLASTP - ENSRNOG00000008432,ENSRNOG00000018420,ENSRNOG00000033051,ENSRNOG00000016337,ENSRNOG00000016625,ENSRNOG00000022673	ENSDARG00000005335	ENSCING00000007635	WBGene00003842	FBgn0019952,FBgn0086365	no	416461	GSPATG00015387001,GSPATG00025895001,GSPATG00026453001	3688.m00034,3708.m00047,3708.m00054,3708.m00055	no	no
ENSG00000170482	9963	SLC23A1	ENSMUSG00000024354	ENSRNOG00000019938	ENSDARG00000015033	ENSCING00000005987,ENSCING00000005989	WBGene00008252,WBGene00011593,WBGene00011596,WBGene00020004,WBGene00021994	FBgn0037807	no	121791	no	no	no	DDB_G0277515,DDB_G0285299
ENSG00000140284	11001	SLC27A2	ENSMUSG00000027359	ENSRNOG00000010128	ENSDARG00000013177	ENSCING00000004468	BLASTP - WBGene00017012	BLASTP - FBgn0034999,FBgn0050194	YBR041W	no	no	no	no	no
ENSG00000154760	146857	SLFN13	ENSMUSG00000035208,ENSMUSG00000069793,ENSMUSG00000072621	ENSRNOG00000021412	no	no	no	no	no	no	no	no	no	no
ENSG00000064692	9627	SNCAIP	ENSMUSG00000024534	ENSRNOG00000018254	ENSDARG00000075657	no	no	no	no	no	no	no	no	no
ENSG00000064199	53340	SPA17	ENSMUSG00000001948	ENSRNOG00000010934	no	no	WBGene00018214	no	no	no	no	no	no	no
ENSG00000104450	6674	SPAG1	ENSMUSG00000037617	ENSRNOG00000010078	ENSDARG00000069499	ENSCING00000009389	no	no	no	no	no	3743.m00007	no	no
ENSG00000144451	79582	SPAG16	ENSMUSG00000053153	ENSRNOG00000027419	ENSDARG00000075239	ENSCING00000008597,ENSCING00000014757	no	no	no	101210	GSPATG00034193001,GSPATG00036939001	3698.m00083	Tb10.61.2920	DDB_G0276481
ENSG00000155761	200162	SPAG17	ENSMUSG00000027867	ENSRNOG00000037196	ENSDARG00000073927	ENSCING00000008840	no	no	no	no	no	no	no	no
ENSG00000077327	9576	SPAG6	ENSMUSG00000037708	ENSRNOG00000022021	ENSDARG00000020158	ENSCING00000003456	no	no	no	103782	GSPATG00036982001,GSPATG00037308001	no	Tb927.1.2670	no
ENSG00000137098	26206	SPAG8	ENSMUSG00000066196	ENSRNOG00000032539	no	no	no	no	no	no	no	no	no	no
ENSG00000162814	128153	SPATA17	ENSMUSG00000026611	no	ENSDARG00000054414	ENSCING00000008110	no	no	no	192915	GSPATG00002328001,GSPATG00006510001,GSPATG00006785001,GSPATG00009816001,GSPATG00018931001,GSPATG00024465001	no	no	no
ENSG00000163071	132671	SPATA18	ENSMUSG00000029155	ENSRNOG00000002120	ENSDARG00000052343	ENSCING00000004164	no	no	no	no	no	no	no	no
ENSG00000150628	132851	SPATA4	ENSMUSG00000031518	no	no	ENSCING00000009031	no	no	no	no	no	no	no	no
ENSG00000132122	54558	SPATA6	ENSMUSG00000034401	ENSRNOG00000007568	ENSDARG00000021115	ENSCING00000006763	no	no	no	no	no	no	no	no
ENSG00000249481	221409	SPATS1	NA	NA	NA	NA	NA	NA	NA	NA	NA	NA	NA	NA
ENSG00000101222	25876	SPEF1	ENSMUSG00000027329	ENSRNOG00000021247	ENSDARG00000022007	ENSCING00000003219	no	no	no	307754	GSPATG00001389001,GSPATG00002374001,GSPATG00002655001,GSPATG00003220001,GSPATG00006839001,GSPATG00015526001,GSPATG00016846001,GSPATG00025680001,GSPATG00030909001	3829.m01338,TTHERM_00939230	no	no
ENSG00000152582	79925	SPEF2	ENSMUSG00000072663	ENSRNOG00000017442	ENSDARG00000042913	no	no	no	no	24512	GSPATG00018111001,GSPATG00028456001,GSPATG00028990001,GSPATG00031102001	3824.m03219	no	no
ENSG00000049319	6716	SRD5A2	ENSMUSG00000038541	ENSRNOG00000027042	ENSDARG00000039067,ENSDARG00000043587	ENSCING00000015182	WBGene00008959,WBGene00009635	no	no	314450	GSPATG00031296001	3820.m00305	Tb927.8.2480	BLASTP - DDB_G0270270
ENSG00000196220	9901	SRGAP3	ENSMUSG00000030257	ENSRNOG00000006509	ENSDARG00000060309	ENSCING00000004306	WBGene00006406	no	no	no	no	no	no	DDB_G0270024,DDB_G0290233
ENSG00000130413	65975	STK33	ENSMUSG00000031027	ENSRNOG00000014590	ENSDARG00000054318	BLASTP - ENSCING00000007680	BLASTP - WBGene00007007,WBGene00017950,WBGene00021753,WBGene00010681,WBGene00002201,WBGene00002189,WBGene00006779,WBGene00000102,WBGene00000103,WBGene00000553	BLASTP - FBgn0040298,FBgn0046689,FBgn0261387,FBgn0016126,FBgn0011754,FBgn0010379,FBgn0259678	BLASTP - YFR014C,YOL016C	BLASTP - 185806	BLASTP - GSPATG00014196001,GSPATG00000093001,GSPATG00015055001	314.m00021,336.m00018,1.m00776	BLASTP - Tb09.211.2360,Tb09.211.2410	BLASTP - DDB_G0270814
ENSG00000133115	161003	STOML3	ENSMUSG00000027744	ENSRNOG00000011006	BLASTP - ENSDARG00000016207,ENSDARG00000079914,ENSDARG00000057035,ENSDARG00000044097,ENSDARG00000042850,ENSDARG00000062142,ENSDARG00000003835	no	WBGene00006064	FBgn0030992,FBgn0260657	no	no	GSPATG00004121001,GSPATG00010097001,GSPATG00012426001,GSPATG00013742001,GSPATG00015155001,GSPATG00016343001,GSPATG00018485001,GSPATG00018907001,GSPATG00021746001,GSPATG00022578001,GSPATG00024437001,GSPATG00024614001,GSPATG00026272001,GSPATG00030747001,GSPATG00033325001,GSPATG00037276001	3686.m00095,3689.m00003,3702.m00113,3806.m00234	no	DDB_G0290995
ENSG00000165730	219736	STOX1	ENSMUSG00000036923	ENSRNOG00000023712	ENSDARG00000062593	no	no	no	no	no	no	no	no	no
ENSG00000164674	94120	SYTL3	ENSMUSG00000041831	ENSRNOG00000018321	BLASTP - ENSDARG00000013269	ENSCING00000004253	no	no	no	no	no	no	no	no
ENSG00000152760	200132	TCTEX1D1	ENSMUSG00000028523	ENSRNOG00000023100	ENSDARG00000039344	no	no	no	no	BLASTP - 184900	no	no	no	no
ENSG00000213123	255758	TCTEX1D2	ENSMUSG00000014075	ENSRNOG00000001758	ENSDARG00000054255	ENSCING00000007871	WBGene00017014	FBgn0036499,FBgn0037773	no	130357	GSPATG00015357001	3720.m00072	Tb09.211.3770	BLASTP - DDB_G0284589
ENSG00000204852	79600	TCTN1	ENSMUSG00000038593	ENSRNOG00000028523	ENSDARG00000078447	no	no	FBgn0031783	no	377718	GSPATG00021758001	no	no	no
ENSG00000167858	83659	TEKT1	ENSMUSG00000020799	ENSRNOG00000014973	ENSDARG00000018605	ENSCING00000002772,ENSCING00000017660	WBGene00019828	BLASTP - FBgn0028902,FBgn0035638,FBgn0040028,FBgn0052819,FBgn0052820	no	24358	no	no	no	no
ENSG00000092850	27285	TEKT2	ENSMUSG00000028845	ENSRNOG00000011033	ENSDARG00000028973	ENSCING00000007391	WBGene00019828	FBgn0034816	no	24358	no	no	no	no
ENSG00000125409	64518	TEKT3	ENSMUSG00000042189	ENSRNOG00000027212	ENSDARG00000045038	ENSCING00000017701	WBGene00019828	FBgn0040028,FBgn0052819,FBgn0052820	no	24358	no	no	no	no
ENSG00000151575	374618	TEX9	ENSMUSG00000032219	ENSRNOG00000024291	ENSDARG00000010586	ENSCING00000017439	no	FBgn0069913	no	150998	GSPATG00012436001	no	no	no
ENSG00000169989	201798	TIGD4	ENSMUSG00000047819	ENSRNOG00000010741	no	no	no	no	no	no	no	no	no	no
ENSG00000174898	257062	TMEM146	ENSMUSG00000040828	no	no	no	no	no	no	no	no	no	no	no
ENSG00000186889	200728	TMEM17	ENSMUSG00000049904	ENSRNOG00000009220	ENSDARG00000074518	ENSCING00000004897	no	no	no	no	no	no	no	no
ENSG00000160472	147744	TMEM190	ENSMUSG00000013091	ENSRNOG00000042528	no	no	no	no	no	no	no	no	no	no
ENSG00000147027	83604	TMEM47	ENSMUSG00000025666	ENSRNOG00000030418	ENSDARG00000057322	ENSCING00000008059	WBGene00006875	FBgn0039014	no	no	no	no	no	no
ENSG00000164953	91147	TMEM67	ENSMUSG00000049488	ENSRNOG00000016187	ENSDARG00000076752	ENSCING00000013695	WBGene00018042	FBgn0038814	no	no	GSPATG00005677001,GSPATG00015939001	TTHERM_01205280	Tb927.5.3540	no
ENSG00000185361	126282	TNFAIP8L1	ENSMUSG00000044469	BLASTP - ENSRNOG00000026136,ENSRNOG00000024230,ENSRNOG00000021100	ENSDARG00000043265	ENSCING00000013803	no	FBgn0034894	no	no	no	no	no	no
ENSG00000159713	51673	TPPP3	ENSMUSG00000014846	ENSRNOG00000016890	ENSDARG00000035338	ENSCING00000004525	WBGene00016321	FBgn0036616	no	184276	GSPATG00004597001,GSPATG00037810001	3753.m00390,3753.m00391,3825.m02934,3825.m02935,3825.m02936	Tb927.4.2740	no
ENSG00000204104	26146	TRAF3IP1	ENSMUSG00000034292	ENSRNOG00000024468	ENSDARG00000010300	ENSCING00000004318	WBGene00001127	FBgn0038221	no	185392	GSPATG00028397001,GSPATG00032691001	TTHERM_01070330	no	no
ENSG00000137672	7225	TRPC6	ENSMUSG00000031997	ENSRNOG00000006324	ENSDARG00000056625	ENSCING00000008533	BLASTP - WBGene00006615,WBGene00006614	BLASTP - FBgn0005614,FBgn0003861,FBgn0032593	no	187664	no	no	no	no
ENSG00000135951	80705	TSGA10	ENSMUSG00000060771	ENSRNOG00000018376	ENSDARG00000052512	no	no	FBgn0036480	no	166062	no	3796.m00123	no	no
ENSG00000106477	95681	TSGA14	ENSMUSG00000029790	ENSRNOG00000010950	ENSDARG00000038500	ENSCING00000009290	no	no	no	no	GSPATG00020441001,GSPATG00020977001	no	Tb927.4.1710	no
ENSG00000102904	55815	TSNAXIP1	ENSMUSG00000031893	ENSRNOG00000018954	ENSDARG00000030512	no	no	no	no	no	no	no	no	no
ENSG00000000003	7105	TSPAN6	ENSMUSG00000067377	ENSRNOG00000003786	BLASTP - ENSDARG00000038288,ENSDARG00000001781,ENSDARG00000015759,ENSDARG00000016691,ENSDARG00000034753,ENSDARG00000008407,ENSDARG00000053559,ENSDARG00000068629,ENSDARG00000025147	ENSCING00000007815	no	FBgn0032075	no	no	no	no	no	DDB_G0269110,DDB_G0269872,DDB_G0270682,DDB_G0270986,DDB_G0291177
ENSG00000156042	118491	TTC18	ENSMUSG00000039543	ENSRNOG00000007046	ENSDARG00000058508	no	no	no	no	12006	GSPATG00011314001,GSPATG00024848001,GSPATG00034178001,GSPATG00036922001,GSPATG00038375001	3715.m00037	Tb10.70.5350	no
ENSG00000168026	199223	TTC21A	ENSMUSG00000032514	ENSRNOG00000034089	BLASTP - ENSDARG00000012368	ENSCING00000000589	WBGene00022696	no	no	126867	GSPATG00011236001,GSPATG00011426001	3701.m00160	Tb09.160.5670	no
ENSG00000204815	83538	TTC25	ENSMUSG00000006784	ENSRNOG00000017473	ENSDARG00000058140	ENSCING00000008392	no	no	no	no	no	no	no	no
ENSG00000105948	79989	TTC26	ENSMUSG00000056832	ENSRNOG00000027617	ENSDARG00000012039,ENSDARG00000073941	ENSCING00000009023	WBGene00001129	FBgn0038358	no	81760	GSPATG00025355001,GSPATG00026089001,GSPATG00031536001	3812.m02351	Tb927.3.3000	no
ENSG00000137473	83894	TTC29	ENSMUSG00000037101	ENSRNOG00000012342	ENSDARG00000058885	ENSCING00000004914	no	no	no	297357	GSPATG00012277001,GSPATG00015686001	3824.m03005	Tb927.3.1990	no
ENSG00000197557	92104	TTC30A	ENSMUSG00000075271,ENSMUSG00000075272,ENSMUSG00000075273	ENSRNOG00000010211,ENSRNOG00000033636	ENSDARG00000038024	ENSCING00000004071	WBGene00001117	FBgn0032470	no	128801	GSPATG00028247001,GSPATG00036450001,GSPATG00037694001	3810.m01980	Tb927.3.5490	no
ENSG00000196659	150737	TTC30B	ENSMUSG00000075271,ENSMUSG00000075272,ENSMUSG00000075273	ENSRNOG00000010211,ENSRNOG00000033636	ENSDARG00000038024	ENSCING00000004071	WBGene00001117	FBgn0032470	no	128801	GSPATG00028247001,GSPATG00036450001,GSPATG00037694001	3810.m01980	Tb927.3.5490	no
ENSG00000162571	254173	TTLL10	ENSMUSG00000029074	ENSRNOG00000020132	no	no	no	no	no	no	GSPATG00006069001,GSPATG00013078001,GSPATG00015877001	3713.m00116,3834.m00358	no	no
ENSG00000170703	284076	TTLL6	ENSMUSG00000038756	ENSRNOG00000004939	ENSDARG00000054023	no	WBGene00008331	FBgn0034459,FBgn0039501	no	no	GSPATG00004278001,GSPATG00006016001,GSPATG00007204001,GSPATG00010915001,GSPATG00014403001,GSPATG00016477001,GSPATG00017266001,GSPATG00019446001,GSPATG00020367001,GSPATG00023605001,GSPATG00032286001,GSPATG00034860001,GSPATG00035735001	3721.m00028,3743.m00030	Tb09.211.1170	no
ENSG00000131044	164395	TTLL9	ENSMUSG00000074673	ENSRNOG00000008596	ENSDARG00000062806	ENSCING00000006780	WBGene00044187	BLASTP - FBgn0052238,FBgn0030823	no	100760	GSPATG00002557001,GSPATG00004164001,GSPATG00009364001,GSPATG00010132001,GSPATG00019849001,GSPATG00030537001	no	Tb10.61.3050	no
ENSG00000162543	127733	UBXN10	ENSMUSG00000043621	ENSRNOG00000027731	ENSDARG00000052535	ENSCING00000011856,ENSCING00000017167	no	no	no	no	no	no	no	no
ENSG00000143222	51506	UFC1	ENSMUSG00000062963	ENSRNOG00000003706	ENSDARG00000022340	ENSCING00000008018	WBGene00008041	FBgn0034061	no	377411	GSPATG00012387001,GSPATG00016381001	3797.m00190	Tb09.160.4150	DDB_G0289037
ENSG00000168038	54986	ULK4	ENSMUSG00000040936	ENSRNOG00000019271	ENSDARG00000004176	ENSCING00000004977	no	no	no	340367	GSPATG00003892001,GSPATG00009892001	3742.m00064,TTHERM_00726480	Tb11.01.0400	no
ENSG00000175970	84747	UNC119B	ENSMUSG00000046562	ENSRNOG00000001175	ENSDARG00000009629	no	WBGene00006843	FBgn0025549	no	132861	GSPATG00009870001,GSPATG00015868001,GSPATG00020527001,GSPATG00022169001,GSPATG00027336001,GSPATG00027881001	3738.m00004	Tb927.2.4580	no
ENSG00000175267	146177	VWA3A	ENSMUSG00000030889	ENSRNOG00000025110	no	ENSCING00000006859	no	no	no	no	no	TTHERM_00426050,TTHERM_00426070,TTHERM_00426080	no	no
ENSG00000168658	200403	VWA3B	ENSMUSG00000050122	ENSRNOG00000017542	no	ENSCING00000014797	no	no	no	no	no	no	no	no
ENSG00000166596	146845	WDR16	ENSMUSG00000020904	ENSRNOG00000037718	ENSDARG00000041321	ENSCING00000005629	no	FBgn0035724	no	128114	GSPATG00013985001,GSPATG00025338001,GSPATG00031525001	3816.m00156	Tb11.02.5550	no
ENSG00000157796	57728	WDR19	ENSMUSG00000037890	ENSRNOG00000002932	ENSDARG00000037406	ENSCING00000004990	WBGene00001118	FBgn0034452	no	143468	GSPATG00037432001,GSPATG00039646001	3806.m00216	Tb11.03.0880	no
ENSG00000148225	114987	WDR31	ENSMUSG00000028391	ENSRNOG00000014869	ENSDARG00000073808	ENSCING00000012214	WBGene00020231	no	no	no	no	no	no	no
ENSG00000174776	151790	WDR49	ENSMUSG00000029658	ENSRNOG00000024628	ENSDARG00000074775	ENSCING00000013160	no	FBgn0085498	no	no	no	no	no	no
ENSG00000206530	55779	WDR52	ENSMUSG00000071550	ENSRNOG00000028077	no	ENSCING00000000371	no	no	no	149708	no	no	Tb927.7.3560	no
ENSG00000005448	84058	WDR54	ENSMUSG00000030032	ENSRNOG00000009324	ENSDARG00000010248	no	WBGene00018213	no	no	no	no	23.m02931	no	no
ENSG00000162643	126820	WDR63	ENSMUSG00000043020	ENSRNOG00000014893	no	ENSCING00000005675	no	FBgn0035799	no	137826	GSPATG00007648001,GSPATG00021536001,GSPATG00029765001	TTHERM_00196380	Tb11.18.0003	no
ENSG00000158023	144406	WDR66	ENSMUSG00000029442	no	ENSDARG00000059855	ENSCING00000012330	no	no	no	145396	GSPATG00000051001,GSPATG00003411001	TTHERM_01262850	Tb927.3.1670	no
ENSG00000123977	164781	WDR69	ENSMUSG00000053161	ENSRNOG00000016247	ENSDARG00000021462	ENSCING00000007834	no	FBgn0039673	no	no	GSPATG00014103001,GSPATG00028032001,GSPATG00033053001,GSPATG00036117001	3740.m00009	Tb927.8.4210	no
ENSG00000152763	79819	WDR78	ENSMUSG00000035126	ENSRNOG00000006999	ENSDARG00000044400	ENSCING00000007368	no	FBgn0035100,FBgn0035256	no	158948	GSPATG00010922001,GSPATG00022879001	3704.m00132	Tb927.2.4060	no
ENSG00000140527	56964	WDR93	ENSMUSG00000039099	ENSRNOG00000026514	no	no	no	no	no	no	no	no	no	no
ENSG00000182093	7485	WRB	ENSMUSG00000023147	ENSRNOG00000001629	ENSDARG00000074271,ENSDARG00000076935	no	no	FBgn0052022	no	no	no	no	no	no
ENSG00000047597	7504	XK	ENSMUSG00000015342	ENSRNOG00000003749	ENSDARG00000056618	no	no	no	no	no	no	no	no	no
ENSG00000176601	80122	YSK4	BLASTP - ENSMUSG00000020700,ENSMUSG00000031284	ENSRNOG00000003952	ENSDARG00000079959	no	BLASTP - WBGene00016038,WBGene00017472	no	BLASTP - YOR231W	409563	GSPATG00002438001,GSPATG00004247001,GSPATG00006884001,GSPATG00028521001,GSPATG00031166001,GSPATG00032618001	no	Tb927.8.6810	DDB_G0284251
ENSG00000169064	79740	ZBBX	ENSMUSG00000034151	no	no	no	no	no	no	no	no	no	no	no
ENSG00000004838	51364	ZMYND10	ENSMUSG00000010044	ENSRNOG00000021602	ENSDARG00000002406	ENSCING00000006778	no	FBgn0036338	no	no	GSPATG00007475001,GSPATG00015240001	no	Tb11.01.0320	no
ENSG00000066185	84217	ZMYND12	ENSMUSG00000070806	ENSRNOG00000022199	ENSDARG00000017055	ENSCING00000007810	no	no	no	189194	no	no	Tb09.211.1790	no
ENSG00000132010	7568	ZNF20	BLASTP - ENSMUSG00000067034,ENSMUSG00000073452,ENSMUSG00000062931,ENSMUSG00000074194,ENSMUSG00000069727,ENSMUSG00000066613,ENSMUSG00000063245,ENSMUSG00000070605,ENSMUSG00000067916,ENSMUSG00000059423,ENSMUSG00000079009,ENSMUSG00000060336,ENSMUSG00000078868,ENSMUSG00000078863	BLASTP - ENSRNOG00000030410,ENSRNOG00000001323,ENSRNOG00000020087,ENSRNOG00000017776,ENSRNOG00000029867,ENSRNOG00000026569	no	ENSCING00000000034	WBGene00012639	FBgn0031610	YJL056C	no	GSPATG00014968001,GSPATG00031708001	3819.m00196,TTHERM_00361920,TTHERM_00361930,TTHERM_00363090,TTHERM_00835370,TTHERM_00835390,TTHERM_00835460,TTHERM_00835470,TTHERM_01102660,TTHERM_01416240,TTHERM_01522380,TTHERM_01523410	Tb09.160.1470	DDB_G0281085
ENSG00000164185	133923	ZNF474	ENSMUSG00000046886	ENSRNOG00000018724	no	no	no	no	no	no	no	no	no	no
Total number of human signature genes with orthologs in this species (according to CilDB)			360	352	285	227	98	164	33	138	154	140	124	46
Note: 'NA' means that the signature gene is not available in CilDB
Note: 'No' means that the signature gene has no detectable orthologs in the model organism
Orthologs found by the InParanoid method are presented as a list of GeneIDs
Orthologs found by the Best hit method are presented as a list of GeneIDs with a mark "BLASTP - "
If the InParanoid method was able to detect orthologs for a given gene, the Best hit results for this gene were not presented
Both prediction types were extracted from the CilDB database

## Sheet: Comparison with prev. studies
Ciliary proteomes
Authors	Species	Method	Object *	Ciliary genes reported by this study (number of orthologs in human)	Signature genes shared by genomes (number of human genes in the consensus signature possessing orthologs in the respective model organism)	Overlap with our signature (absolute number of genes)	Overlap with our signature (percentage of shared genes from the total number of signature genes that have orthologs in the respective model organism)	P-value
Li et al. 2004	C. reinhardtii	Comparative genomics	NA	605	138	78	0.57	2.6e-35
Merchant et al. 2007	C. reinhardtii	Comparative genomics	NA	332	138	63	0.46	5.4e-38
Avidor-Reiss et al. 2004	D. melanogaster	Comparative genomics	NA	343	164	41	0.25	1.8e-25
Blaque et al. 2005	C. elegans	X-box in promoters	NA	2429	98	42	0.43	6.4e-05
Laurencon et al. 2007	D. melanogaster	X-box in promoters	NA	631	164	26	0.16	5.6e-06
Efimenko et al. 2005	C. elegans	X-box in promoters	NA	860	98	17	0.17	0.0052
Ross et al. 2007	H. sapiens	Expression	NA	1305	371	220	0.59	3.8e-179
Arnaiz et al. 2010	P. tetraurelia	Expression	NA	677	154	97	0.63	9.4e-48
McClintock et al. 2008	M. musculus	Expression	NA	116	360	61	0.17	4.4e-75
Stolc et al. 2005	C. reinhardtii	Expression	NA	476	138	65	0.47	2.9e-30
Pazour et al. 2005	C. reinhardtii	Expression	NA	149	138	40	0.29	1.9e-29
Blaque et al. 2005	C. elegans	Expression	NA	2440	98	38	0.39	0.0019
Chen et al. 2006	C. elegans	Expression	NA	906	98	24	0.24	7.3e-06
Kubo et al. 2008	H. sapiens	Expression	NA	78	371	3	0.01	0.13
Pazour et al. 2005	C. reinhardtii	Proteomics	Flagellum	1003	138	96	0.7	8.1e-35
Broadhead et al. 2005	T. brucei	Proteomics	Flagellum	354	124	62	0.5	7.7e-33
Arnaiz et al. 2009	P. tetraurelia	Proteomics	Cilium	736	154	90	0.58	5.4e-38
Ostrowski et al. 2002	H. sapiens	Proteomics	Cilium	248	371	84	0.23	1.7e-88
Smith et al. 2005	T. thermophila	Proteomics	Cilium	160	140	42	0.3	2e-30
Proteomes of specialized cilia in mammals
Authors	Species	Method	Object *	Ciliary genes reported by this study (number of orthologs in human)	Signature genes shared by genomes (number of human genes in the consensus signature possessing orthologs in the respective model organism)	Overlap with our signature (absolute number of genes)	Overlap with our signature (percentage of shared genes from the total number of signature genes that have orthologs in the respective model organism)	P-value
Liu et al. 2007	M. musculus	Proteomics	Photoreceptor cilium	2696	360	46	0.13	0.76
Mayer et al. 2008	R. norvegicus	Proteomics	Olfactory cilium	521	352	13	0.04	0.17
Cao et al. 2006	M. musculus	Proteomics	Sperm flagellum	78	360	8	0.02	0.00011
Proteomes of centrosomes and basal bodies
Authors	Species	Method	Object *	Ciliary genes reported by this study (number of orthologs in human)	Signature genes shared by genomes (number of human genes in the consensus signature possessing orthologs in the respective model organism)	Overlap with our signature (absolute number of genes)	Overlap with our signature (percentage of shared genes from the total number of signature genes that have orthologs in the respective model organism)	P-value
Keller et al. 2005	C. reinhardtii	Proteomics	Basal body	260	138	21	0.15	5.8e-06
Kilburn et al. 2007	T. thermophila	Proteomics	Basal body	524	140	16	0.11	0.43
Nogales-Cadenas et al. 2006	H. sapiens	Curation	Centrosome	425	371	12	0.03	0.049
Andersen et al. 2003	H. sapiens	Proteomics	Centrosome	645	371	10	0.03	0.55
Reinders et al. 2006	D. discoideum	Proteomics	Centrosome	139	46	4	0.09	0.033
Wigge et al. 1998	S. cerevisiae	Proteomics	Spindle pole body	42	33	1	0.03	0.25
* - the objects are specified only for the proteomics-based studies because the other approaches tend to detect cilia-related genes of various functions
