# Supplementary material for: Exploring the Transcriptome of Ciliated Cells Using In Silico Dissection of Human Tissues
Source: PLoS One. 2012 Apr 25;7(4):e35618. doi: 10.1371/journal.pone.0035618 (PMC3338421; doi:10.1371/journal.pone.0035618)
Supplement: Table S7 — Stratification of the signature genes into novelty categories. For each gene, the table specifies number of ciliome studies in which the gene was detected with a strong/medium/weak evidence (according to the CilDB evidence codes). The “MEDLINE” column specifies whether the gene is described as potentially related to cilia in MEDLINE abstracts. The “Category” column provides the resulting assignment of the gene to a novelty category: strong evidence from the previous studies, weak evidence from the previous studies, no evidence from the previous studies. (XLS) [file pone.0035618.s007.xls]

## Sheet: Novelty categories
EntrezID	Ensembl ID	Symbol	Name	CilDB			MEDLINE	Category
				Weak (evidence)	Medium (evidence)	Strong (evidence)
23205	ENSG00000103740	ACSBG1	acyl-CoA synthetase bubblegum family member 1	0	0	1	N	(1) Strong evidence from previous studies
130	ENSG00000172955	ADH6	alcohol dehydrogenase 6 (class V)	1	1	1	N	(1) Strong evidence from previous studies
79841	ENSG00000165923	AGBL2	ATP/GTP binding protein-like 2	0	0	3	N	(1) Strong evidence from previous studies
155465	ENSG00000173467	AGR3	anterior gradient homolog 3 (Xenopus laevis)	0	2	1	N	(1) Strong evidence from previous studies
203	ENSG00000106992	AK1	adenylate kinase 1	0	2	5	Y	(1) Strong evidence from previous studies
122481	ENSG00000140057	AK7	adenylate kinase 7	1	1	5	Y	(1) Strong evidence from previous studies
158798	ENSG00000186471	AKAP14	A kinase (PRKA) anchor protein 14	0	0	1	Y	(1) Strong evidence from previous studies
339416	ENSG00000183831	ANKRD45	ankyrin repeat domain 45	0	0	1	N	(1) Strong evidence from previous studies
84100	ENSG00000113966	ARL6	ADP-ribosylation factor-like 6	1	4	5	Y	(1) Strong evidence from previous studies
219681	ENSG00000165309	ARMC3	armadillo repeat containing 3	0	1	1	Y	(1) Strong evidence from previous studies
55130	ENSG00000169126	ARMC4	armadillo repeat containing 4	1	1	2	Y	(1) Strong evidence from previous studies
27077	ENSG00000108641	B9D1	B9 protein domain 1	1	3	4	Y	(1) Strong evidence from previous studies
219670	ENSG00000151023	C10orf63	chromosome 10 open reading frame 63	1	4	8	N	(1) Strong evidence from previous studies
80217	ENSG00000197748	C10orf79	chromosome 10 open reading frame 79	0	4	6	N	(1) Strong evidence from previous studies
56912	ENSG00000118096	C11orf60	chromosome 11 open reading frame 60	2	4	5	N	(1) Strong evidence from previous studies
85016	ENSG00000137691	C11orf70	chromosome 11 open reading frame 70	0	1	3	N	(1) Strong evidence from previous studies
399949	ENSG00000183644	C11orf88	chromosome 11 open reading frame 88	0	1	1	N	(1) Strong evidence from previous studies
122046	ENSG00000175664	C13orf26	chromosome 13 open reading frame 26	0	0	2	N	(1) Strong evidence from previous studies
144809	ENSG00000179813	C13orf30	chromosome 13 open reading frame 30	0	1	1	N	(1) Strong evidence from previous studies
80127	ENSG00000119636	C14orf45	chromosome 14 open reading frame 45	1	1	4	N	(1) Strong evidence from previous studies
145376	ENSG00000165807	C14orf50	chromosome 14 open reading frame 50	0	1	1	N	(1) Strong evidence from previous studies
161502	ENSG00000156206	C15orf26	chromosome 15 open reading frame 26	1	2	5	N	(1) Strong evidence from previous studies
352909	ENSG00000167646	C19orf51	chromosome 19 open reading frame 51	0	0	1	N	(1) Strong evidence from previous studies
127700	ENSG00000116885	C1orf102	chromosome 1 open reading frame 102	0	2	3	N	(1) Strong evidence from previous studies
93190	ENSG00000157330	C1orf158	chromosome 1 open reading frame 158	0	2	0	N	(1) Strong evidence from previous studies
127254	ENSG00000178965	C1orf173	chromosome 1 open reading frame 173	0	0	2	N	(1) Strong evidence from previous studies
128344	ENSG00000173947	C1orf88	chromosome 1 open reading frame 88	0	0	2	N	(1) Strong evidence from previous studies
55184	ENSG00000089091	C20orf12	chromosome 20 open reading frame 12	0	1	1	N	(1) Strong evidence from previous studies
26074	ENSG00000089101	C20orf26	chromosome 20 open reading frame 26	1	2	7	N	(1) Strong evidence from previous studies
128602	ENSG00000124237	C20orf85	chromosome 20 open reading frame 85	0	0	1	N	(1) Strong evidence from previous studies
56683	ENSG00000159079	C21orf59	chromosome 21 open reading frame 59	0	2	3	N	(1) Strong evidence from previous studies
26005	ENSG00000168014	C2CD3	C2 calcium-dependent domain containing 3	1	0	0	Y	(1) Strong evidence from previous studies
92749	ENSG00000157856	C2orf39	chromosome 2 open reading frame 39	0	4	3	N	(1) Strong evidence from previous studies
84417	ENSG00000119147	C2orf40	chromosome 2 open reading frame 40	0	0	1	N	(1) Strong evidence from previous studies
129881	ENSG00000154479	C2orf77	chromosome 2 open reading frame 77	0	3	1	N	(1) Strong evidence from previous studies
89876	ENSG00000183833	C3orf15	chromosome 3 open reading frame 15	0	5	3	N	(1) Strong evidence from previous studies
255119	ENSG00000197826	C4orf22	chromosome 4 open reading frame 22	0	3	4	N	(1) Strong evidence from previous studies
134121	ENSG00000215217	C5orf49	chromosome 5 open reading frame 49	0	0	2	N	(1) Strong evidence from previous studies
168090	ENSG00000112539	C6orf118	chromosome 6 open reading frame 118	0	0	1	N	(1) Strong evidence from previous studies
154313	ENSG00000213204	C6orf165	chromosome 6 open reading frame 165	0	2	4	N	(1) Strong evidence from previous studies
80129	ENSG00000120262	C6orf97	chromosome 6 open reading frame 97	0	0	2	N	(1) Strong evidence from previous studies
136288	ENSG00000164746	C7orf57	chromosome 7 open reading frame 57	1	0	2	N	(1) Strong evidence from previous studies
79846	ENSG00000105792	C7orf63	chromosome 7 open reading frame 63	0	3	5	N	(1) Strong evidence from previous studies
84182	ENSG00000106125	C7orf67	chromosome 7 open reading frame 67	0	2	0	N	(1) Strong evidence from previous studies
203111	ENSG00000177459	C8orf47	chromosome 8 open reading frame 47	0	0	1	N	(1) Strong evidence from previous studies
138162	ENSG00000160345	C9orf116	chromosome 9 open reading frame 116	0	1	1	N	(1) Strong evidence from previous studies
286207	ENSG00000160401	C9orf117	chromosome 9 open reading frame 117	0	0	1	N	(1) Strong evidence from previous studies
138255	ENSG00000204711	C9orf135	chromosome 9 open reading frame 135	0	1	1	N	(1) Strong evidence from previous studies
84688	ENSG00000164972	C9orf24	chromosome 9 open reading frame 24	0	0	2	Y	(1) Strong evidence from previous studies
158067	ENSG00000165695	C9orf98	chromosome 9 open reading frame 98	0	0	6	N	(1) Strong evidence from previous studies
91860	ENSG00000129007	CALML4	calmodulin-like 4	0	3	2	N	(1) Strong evidence from previous studies
828	ENSG00000105519	CAPS	calcyphosine	0	3	7	N	(1) Strong evidence from previous studies
133690	ENSG00000152611	CAPSL	calcyphosine-like	1	2	7	N	(1) Strong evidence from previous studies
55259	ENSG00000118307	CASC1	cancer susceptibility candidate 1	0	0	5	N	(1) Strong evidence from previous studies
847	ENSG00000121691	CAT	catalase	0	2	1	N	(1) Strong evidence from previous studies
57545	ENSG00000048342	CC2D2A	coiled-coil and C2 domain containing 2A	1	2	3	Y	(1) Strong evidence from previous studies
112942	ENSG00000163001	CCDC104	coiled-coil domain containing 104	0	1	2	N	(1) Strong evidence from previous studies
220136	ENSG00000172361	CCDC11	coiled-coil domain containing 11	1	2	2	N	(1) Strong evidence from previous studies
29070	ENSG00000103021	CCDC113	coiled-coil domain containing 113	0	3	6	N	(1) Strong evidence from previous studies
93233	ENSG00000105479	CCDC114	coiled-coil domain containing 114	1	2	3	N	(1) Strong evidence from previous studies
84229	ENSG00000159625	CCDC135	coiled-coil domain containing 135	0	3	3	Y	(1) Strong evidence from previous studies
57639	ENSG00000135205	CCDC146	coiled-coil domain containing 146	2	1	6	N	(1) Strong evidence from previous studies
159686	ENSG00000120051	CCDC147	coiled-coil domain containing 147	1	4	6	N	(1) Strong evidence from previous studies
115948	ENSG00000198003	CCDC151	coiled-coil domain containing 151	0	3	4	N	(1) Strong evidence from previous studies
149483	ENSG00000159588	CCDC17	coiled-coil domain containing 17	0	0	1	N	(1) Strong evidence from previous studies
25790	ENSG00000213085	CCDC19	coiled-coil domain containing 19	0	4	6	N	(1) Strong evidence from previous studies
348807	ENSG00000163885	CCDC37	coiled-coil domain containing 37	0	2	5	N	(1) Strong evidence from previous studies
339829	ENSG00000145075	CCDC39	coiled-coil domain containing 39	1	0	7	Y	(1) Strong evidence from previous studies
55036	ENSG00000141519	CCDC40	coiled-coil domain containing 40	1	3	5	Y	(1) Strong evidence from previous studies
51134	ENSG00000173588	CCDC41	coiled-coil domain containing 41	0	1	1	N	(1) Strong evidence from previous studies
85478	ENSG00000139537	CCDC65	coiled-coil domain containing 65	0	3	7	Y	(1) Strong evidence from previous studies
124093	ENSG00000162004	CCDC78	coiled-coil domain containing 78	0	0	2	N	(1) Strong evidence from previous studies
60494	ENSG00000149201	CCDC81	coiled-coil domain containing 81	0	0	1	N	(1) Strong evidence from previous studies
8900	ENSG00000133101	CCNA1	cyclin A1	0	1	1	N	(1) Strong evidence from previous studies
10309	ENSG00000152669	CCNO	cyclin O	0	0	1	N	(1) Strong evidence from previous studies
1040	ENSG00000163624	CDS1	CDP-diacylglycerol synthase (phosphatidate cytidylyltransferase) 1	0	0	1	N	(1) Strong evidence from previous studies
79598	ENSG00000182504	CEP97	centrosomal protein 97kDa	2	0	1	Y	(1) Strong evidence from previous studies
1069	ENSG00000147400	CETN2	centrin, EF-hand protein, 2	1	5	5	Y	(1) Strong evidence from previous studies
23563	ENSG00000135702	CHST5	carbohydrate (N-acetylglucosamine 6-O) sulfotransferase 5	0	0	1	N	(1) Strong evidence from previous studies
83539	ENSG00000154080	CHST9	carbohydrate (N-acetylgalactosamine 4-0) sulfotransferase 9	0	0	1	N	(1) Strong evidence from previous studies
1047	ENSG00000153132	CLGN	calmegin	0	1	2	N	(1) Strong evidence from previous studies
54102	ENSG00000159212	CLIC6	chloride intracellular channel 6	0	1	2	N	(1) Strong evidence from previous studies
23059	ENSG00000103351	CLUAP1	clusterin associated protein 1	2	5	7	N	(1) Strong evidence from previous studies
1262	ENSG00000132259	CNGA4	cyclic nucleotide gated channel alpha 4	0	1	1	Y	(1) Strong evidence from previous studies
79848	ENSG00000104218	CSPP1	centrosome and spindle pole associated protein 1	0	0	2	Y	(1) Strong evidence from previous studies
139212	ENSG00000080572	CXorf41	chromosome X open reading frame 41	0	2	0	N	(1) Strong evidence from previous studies
124637	ENSG00000182224	CYB5D1	cytochrome b5 domain containing 1	3	3	5	N	(1) Strong evidence from previous studies
51473	ENSG00000146038	DCDC2	doublecortin domain containing 2	0	0	1	N	(1) Strong evidence from previous studies
9940	ENSG00000008226	DLEC1	deleted in lung and esophageal cancer 1	0	1	2	N	(1) Strong evidence from previous studies
8701	ENSG00000105877	DNAH11	dynein, axonemal, heavy chain 11	1	1	6	Y	(1) Strong evidence from previous studies
201625	ENSG00000174844	DNAH12	dynein, axonemal, heavy chain 12	1	2	3	Y	(1) Strong evidence from previous studies
55567	ENSG00000158486	DNAH3	dynein, axonemal, heavy chain 3	0	2	7	N	(1) Strong evidence from previous studies
1767	ENSG00000039139	DNAH5	dynein, axonemal, heavy chain 5	0	2	7	Y	(1) Strong evidence from previous studies
56171	ENSG00000118997	DNAH7	dynein, axonemal, heavy chain 7	0	3	7	Y	(1) Strong evidence from previous studies
1770	ENSG00000007174	DNAH9	dynein, axonemal, heavy chain 9	0	1	7	Y	(1) Strong evidence from previous studies
27019	ENSG00000122735	DNAI1	dynein, axonemal, intermediate chain 1	0	4	8	Y	(1) Strong evidence from previous studies
64446	ENSG00000171595	DNAI2	dynein, axonemal, intermediate chain 2	0	2	8	Y	(1) Strong evidence from previous studies
55466	ENSG00000140403	DNAJA4	DnaJ (Hsp40) homolog, subfamily A, member 4	0	5	1	N	(1) Strong evidence from previous studies
374407	ENSG00000187726	DNAJB13	DnaJ (Hsp40) related, subfamily B, member 13	1	3	2	Y	(1) Strong evidence from previous studies
7802	ENSG00000163879	DNALI1	dynein, axonemal, light intermediate chain 1	1	3	11	Y	(1) Strong evidence from previous studies
25911	ENSG00000166171	DPCD	deleted in a mouse model of primary ciliary dyskinesia	0	0	0	Y	(1) Strong evidence from previous studies
84661	ENSG00000162961	DPY30	dpy-30 homolog (C. elegans)	4	0	2	N	(1) Strong evidence from previous studies
143241	ENSG00000170788	DYDC1	DPY30 domain containing 1	1	1	1	N	(1) Strong evidence from previous studies
84332	ENSG00000133665	DYDC2	DPY30 domain containing 2	2	0	2	N	(1) Strong evidence from previous studies
83657	ENSG00000168589	DYNLRB2	dynein, light chain, roadblock-type 2	2	3	4	N	(1) Strong evidence from previous studies
161582	ENSG00000128845	DYX1C1	dyslexia susceptibility 1 candidate 1	1	0	1	N	(1) Strong evidence from previous studies
199221	ENSG00000158163	DZIP1L	DAZ interacting protein 1-like	0	1	0	Y	(1) Strong evidence from previous studies
79645	ENSG00000034239	EFCAB1	EF-hand calcium binding domain 1	0	0	2	N	(1) Strong evidence from previous studies
64800	ENSG00000186976	EFCAB6	EF-hand calcium binding domain 6	0	0	2	N	(1) Strong evidence from previous studies
151651	ENSG00000163576	EFHB	EF-hand domain family, member B	0	2	4	N	(1) Strong evidence from previous studies
114327	ENSG00000096093	EFHC1	EF-hand domain (C-terminal) containing 1	1	2	13	Y	(1) Strong evidence from previous studies
80258	ENSG00000183690	EFHC2	EF-hand domain (C-terminal) containing 2	0	2	11	Y	(1) Strong evidence from previous studies
2138	ENSG00000104313	EYA1	eyes absent homolog 1 (Drosophila)	1	0	0	Y	(1) Strong evidence from previous studies
55179	ENSG00000158234	FAIM	Fas apoptotic inhibitory molecule	0	2	1	N	(1) Strong evidence from previous studies
153643	ENSG00000153347	FAM81B	family with sequence similarity 81, member B	1	0	2	N	(1) Strong evidence from previous studies
222235	ENSG00000161040	FBXL13	F-box and leucine-rich repeat protein 13	0	2	0	N	(1) Strong evidence from previous studies
222256	ENSG00000128536	FLJ23834	hypothetical protein FLJ23834	0	0	1	N	(1) Strong evidence from previous studies
2302	ENSG00000129654	FOXJ1	forkhead box J1	1	0	1	Y	(1) Strong evidence from previous studies
89944	ENSG00000149328	GLB1L2	galactosidase, beta 1-like 2	0	1	1	N	(1) Strong evidence from previous studies
2766	ENSG00000137198	GMPR	guanosine monophosphate reductase	0	0	1	N	(1) Strong evidence from previous studies
3017	ENSG00000158373	HIST1H2BD	histone cluster 1, H2bd	0	2	4	N	(1) Strong evidence from previous studies
80201	ENSG00000156510	HKDC1	hexokinase domain containing 1	0	0	1	N	(1) Strong evidence from previous studies
54979	ENSG00000133328	HRASLS2	HRAS-like suppressor 2	0	0	1	N	(1) Strong evidence from previous studies
3320	ENSG00000080824	HSP90AA1	heat shock protein 90kDa alpha (cytosolic), class A member 1	0	3	5	N	(1) Strong evidence from previous studies
51668	ENSG00000081870	HSPB11	heat shock protein family B (small), member 11	1	3	1	Y	(1) Strong evidence from previous studies
54768	ENSG00000157423	HYDIN	hydrocephalus inducing homolog (mouse)	0	1	8	Y	(1) Strong evidence from previous studies
26160	ENSG00000138002	IFT172	intraflagellar transport 172 homolog (Chlamydomonas)	2	4	9	Y	(1) Strong evidence from previous studies
8100	ENSG00000032742	IFT88	intraflagellar transport 88 homolog (Chlamydomonas)	2	3	9	Y	(1) Strong evidence from previous studies
3550	ENSG00000113141	IK	IK cytokine, down-regulator of HLA II	0	0	1	N	(1) Strong evidence from previous studies
115811	ENSG00000166578	IQCD	IQ motif containing D	0	0	1	N	(1) Strong evidence from previous studies
84223	ENSG00000114473	IQCG	IQ motif containing G	1	1	3	N	(1) Strong evidence from previous studies
64799	ENSG00000103599	IQCH	IQ motif containing H	2	0	3	N	(1) Strong evidence from previous studies
154865	ENSG00000164675	IQUB	IQ motif and ubiquitin domain containing	0	1	3	Y	(1) Strong evidence from previous studies
83473	ENSG00000167216	KATNAL2	katanin p60 subunit A-like 2	0	3	0	N	(1) Strong evidence from previous studies
55605	ENSG00000139116	KIF21A	kinesin family member 21A	2	0	3	N	(1) Strong evidence from previous studies
221458	ENSG00000164627	KIF6	kinesin family member 6	1	0	2	Y	(1) Strong evidence from previous studies
64147	ENSG00000088727	KIF9	kinesin family member 9	0	1	4	N	(1) Strong evidence from previous studies
167691	ENSG00000135338	LCA5	Leber congenital amaurosis 5	1	0	1	Y	(1) Strong evidence from previous studies
90835	ENSG00000196118	LOC90835	hypothetical protein LOC90835	0	1	1	N	(1) Strong evidence from previous studies
10233	ENSG00000010626	LRRC23	leucine rich repeat containing 23	0	5	2	N	(1) Strong evidence from previous studies
151827	ENSG00000171757	LRRC34	leucine rich repeat containing 34	2	1	3	N	(1) Strong evidence from previous studies
90506	ENSG00000141294	LRRC46	leucine rich repeat containing 46	0	0	1	N	(1) Strong evidence from previous studies
83450	ENSG00000171962	LRRC48	leucine rich repeat containing 48	1	4	7	N	(1) Strong evidence from previous studies
123872	ENSG00000154099	LRRC50	leucine rich repeat containing 50	0	0	2	Y	(1) Strong evidence from previous studies
54585	ENSG00000163818	LZTFL1	leucine zipper transcription factor-like 1	0	1	2	N	(1) Strong evidence from previous studies
4117	ENSG00000111837	MAK	male germ cell-associated kinase	2	0	4	Y	(1) Strong evidence from previous studies
4135	ENSG00000171533	MAP6	microtubule-associated protein 6	0	0	2	N	(1) Strong evidence from previous studies
79884	ENSG00000164114	MAP9	microtubule-associated protein 9	0	1	1	N	(1) Strong evidence from previous studies
130752	ENSG00000138400	MDH1B	malate dehydrogenase 1B, NAD (soluble)	0	0	2	N	(1) Strong evidence from previous studies
56890	ENSG00000111554	MDM1	Mdm1 nuclear protein homolog (mouse)	0	0	4	N	(1) Strong evidence from previous studies
4291	ENSG00000178053	MLF1	myeloid leukemia factor 1	0	0	3	N	(1) Strong evidence from previous studies
55329	ENSG00000138587	MNS1	meiosis-specific nuclear structural 1	0	5	5	N	(1) Strong evidence from previous studies
283385	ENSG00000139714	MORN3	MORN repeat containing 3	0	4	3	N	(1) Strong evidence from previous studies
254956	ENSG00000185681	MORN5	MORN repeat containing 5	2	1	1	N	(1) Strong evidence from previous studies
83661	ENSG00000166959	MS4A8B	membrane-spanning 4-domains, subfamily A, member 8B	0	1	0	Y	(1) Strong evidence from previous studies
4602	ENSG00000118513	MYB	v-myb myeloblastosis viral oncogene homolog (avian)	0	1	1	N	(1) Strong evidence from previous studies
26292	ENSG00000214114	MYCBP	c-myc binding protein	1	0	4	N	(1) Strong evidence from previous studies
284485	ENSG00000178796	NCRNA00166	non-protein coding RNA 166	1	0	1	N	(1) Strong evidence from previous studies
8382	ENSG00000112981	NME5	non-metastatic cells 5, protein expressed in (nucleoside-diphosphate kinase)	0	1	5	Y	(1) Strong evidence from previous studies
29922	ENSG00000143156	NME7	non-metastatic cells 7, protein expressed in (nucleoside-diphosphate kinase)	1	3	10	Y	(1) Strong evidence from previous studies
4867	ENSG00000144061	NPHP1	nephronophthisis 1 (juvenile)	0	4	2	Y	(1) Strong evidence from previous studies
79730	ENSG00000179299	NSUN7	NOL1/NOP2/Sun domain family, member 7	0	0	0	Y	(1) Strong evidence from previous studies
440836	ENSG00000177989	ODF3B	outer dense fiber of sperm tails 3B	1	4	3	N	(1) Strong evidence from previous studies
135138	ENSG00000112530	PACRG	PARK2 co-regulated	3	3	12	Y	(1) Strong evidence from previous studies
55825	ENSG00000115425	PECR	peroxisomal trans-2-enoyl-CoA reductase	0	2	2	N	(1) Strong evidence from previous studies
285755	ENSG00000185250	PPIL6	peptidylprolyl isomerase (cyclophilin)-like 6	0	4	3	N	(1) Strong evidence from previous studies
8842	ENSG00000007062	PROM1	prominin 1	0	0	4	N	(1) Strong evidence from previous studies
10728	ENSG00000110958	PTGES3	prostaglandin E synthase 3 (cytosolic)	2	1	2	N	(1) Strong evidence from previous studies
11122	ENSG00000196090	PTPRT	protein tyrosine phosphatase, receptor type, T	0	2	0	N	(1) Strong evidence from previous studies
9609	ENSG00000100228	RAB36	RAB36, member RAS oncogene family	2	1	2	N	(1) Strong evidence from previous studies
64792	ENSG00000128581	RABL5	RAB, member RAS oncogene family-like 5	1	3	8	Y	(1) Strong evidence from previous studies
5891	ENSG00000080823	RAGE	renal tumor antigen	3	2	4	N	(1) Strong evidence from previous studies
5990	ENSG00000087903	RFX2	regulatory factor X, 2 (influences HLA class II expression)	1	4	1	Y	(1) Strong evidence from previous studies
5991	ENSG00000080298	RFX3	regulatory factor X, 3 (influences HLA class II expression)	1	4	1	Y	(1) Strong evidence from previous studies
158787	ENSG00000158423	RIBC1	RIB43A domain with coiled-coils 1	0	3	6	N	(1) Strong evidence from previous studies
26150	ENSG00000128408	RIBC2	RIB43A domain with coiled-coils 2	0	2	9	N	(1) Strong evidence from previous studies
83853	ENSG00000145491	ROPN1L	ropporin 1-like	1	1	3	N	(1) Strong evidence from previous studies
6103	ENSG00000156313	RPGR	retinitis pigmentosa GTPase regulator	0	0	3	Y	(1) Strong evidence from previous studies
23322	ENSG00000103494	RPGRIP1L	RPGRIP1-like	0	1	0	Y	(1) Strong evidence from previous studies
89765	ENSG00000160188	RSPH1	radial spoke head 1 homolog (Chlamydomonas)	0	1	3	Y	(1) Strong evidence from previous studies
345895	ENSG00000111834	RSPH4A	radial spoke head 4 homolog A (Chlamydomonas)	0	4	7	Y	(1) Strong evidence from previous studies
221421	ENSG00000172426	RSPH9	radial spoke head 9 homolog (Chlamydomonas)	1	4	6	Y	(1) Strong evidence from previous studies
27156	ENSG00000100218	RTDR1	rhabdoid tumor deletion region gene 1	0	3	3	N	(1) Strong evidence from previous studies
4246	ENSG00000124939	SCGB2A1	secretoglobin, family 2A, member 1	0	0	1	N	(1) Strong evidence from previous studies
5276	ENSG00000114204	SERPINI2	serpin peptidase inhibitor, clade I (pancpin), member 2	0	2	0	N	(1) Strong evidence from previous studies
6583	ENSG00000197208	SLC22A4	solute carrier family 22 (organic cation/ergothioneine transporter), member 4	0	0	1	N	(1) Strong evidence from previous studies
9963	ENSG00000170482	SLC23A1	solute carrier family 23 (nucleobase transporters), member 1	0	2	0	N	(1) Strong evidence from previous studies
11001	ENSG00000140284	SLC27A2	solute carrier family 27 (fatty acid transporter), member 2	1	2	1	N	(1) Strong evidence from previous studies
53340	ENSG00000064199	SPA17	sperm autoantigenic protein 17	1	1	2	Y	(1) Strong evidence from previous studies
79582	ENSG00000144451	SPAG16	sperm associated antigen 16	2	2	4	Y	(1) Strong evidence from previous studies
9576	ENSG00000077327	SPAG6	sperm associated antigen 6	1	2	7	Y	(1) Strong evidence from previous studies
128153	ENSG00000162814	SPATA17	spermatogenesis associated 17	2	0	2	N	(1) Strong evidence from previous studies
54558	ENSG00000132122	SPATA6	spermatogenesis associated 6	0	1	1	N	(1) Strong evidence from previous studies
25876	ENSG00000101222	SPEF1	sperm flagellar 1	2	6	2	Y	(1) Strong evidence from previous studies
79925	ENSG00000152582	SPEF2	sperm flagellar 2	1	5	3	Y	(1) Strong evidence from previous studies
6716	ENSG00000049319	SRD5A2	steroid-5-alpha-reductase, alpha polypeptide 2 (3-oxo-5 alpha-steroid delta 4-dehydrogenase alpha 2)	0	2	0	N	(1) Strong evidence from previous studies
9901	ENSG00000196220	SRGAP3	SLIT-ROBO Rho GTPase activating protein 3	0	1	1	N	(1) Strong evidence from previous studies
65975	ENSG00000130413	STK33	serine/threonine kinase 33	3	4	3	N	(1) Strong evidence from previous studies
161003	ENSG00000133115	STOML3	stomatin (EPB72)-like 3	0	2	5	Y	(1) Strong evidence from previous studies
200132	ENSG00000152760	TCTEX1D1	Tctex1 domain containing 1	0	4	1	N	(1) Strong evidence from previous studies
255758	ENSG00000213123	TCTEX1D2	Tctex1 domain containing 2	1	6	6	N	(1) Strong evidence from previous studies
79600	ENSG00000204852	TCTN1	tectonic family member 1	0	2	2	N	(1) Strong evidence from previous studies
83659	ENSG00000167858	TEKT1	tektin 1	3	1	7	Y	(1) Strong evidence from previous studies
27285	ENSG00000092850	TEKT2	tektin 2 (testicular)	2	2	6	Y	(1) Strong evidence from previous studies
64518	ENSG00000125409	TEKT3	tektin 3	2	0	6	Y	(1) Strong evidence from previous studies
374618	ENSG00000151575	TEX9	testis expressed 9	0	2	2	N	(1) Strong evidence from previous studies
147744	ENSG00000160472	TMEM190	transmembrane protein 190	0	0	1	N	(1) Strong evidence from previous studies
91147	ENSG00000164953	TMEM67	transmembrane protein 67	1	1	4	Y	(1) Strong evidence from previous studies
51673	ENSG00000159713	TPPP3	tubulin polymerization-promoting protein family member 3	3	1	2	N	(1) Strong evidence from previous studies
26146	ENSG00000204104	TRAF3IP1	TNF receptor-associated factor 3 interacting protein 1	2	5	6	Y	(1) Strong evidence from previous studies
80705	ENSG00000135951	TSGA10	testis specific, 10	2	0	2	Y	(1) Strong evidence from previous studies
95681	ENSG00000106477	TSGA14	testis specific, 14	1	1	2	N	(1) Strong evidence from previous studies
55815	ENSG00000102904	TSNAXIP1	translin-associated factor X interacting protein 1	0	1	1	N	(1) Strong evidence from previous studies
118491	ENSG00000156042	TTC18	tetratricopeptide repeat domain 18	1	1	6	N	(1) Strong evidence from previous studies
199223	ENSG00000168026	TTC21A	tetratricopeptide repeat domain 21A	2	1	6	N	(1) Strong evidence from previous studies
83538	ENSG00000204815	TTC25	tetratricopeptide repeat domain 25	0	0	3	Y	(1) Strong evidence from previous studies
79989	ENSG00000105948	TTC26	tetratricopeptide repeat domain 26	2	4	6	N	(1) Strong evidence from previous studies
83894	ENSG00000137473	TTC29	tetratricopeptide repeat domain 29	0	1	4	N	(1) Strong evidence from previous studies
92104	ENSG00000197557	TTC30A	tetratricopeptide repeat domain 30A	3	6	6	N	(1) Strong evidence from previous studies
150737	ENSG00000196659	TTC30B	tetratricopeptide repeat domain 30B	3	6	6	N	(1) Strong evidence from previous studies
254173	ENSG00000162571	TTLL10	tubulin tyrosine ligase-like family, member 10	0	0	0	Y	(1) Strong evidence from previous studies
284076	ENSG00000170703	TTLL6	tubulin tyrosine ligase-like family, member 6	0	2	1	Y	(1) Strong evidence from previous studies
164395	ENSG00000131044	TTLL9	tubulin tyrosine ligase-like family, member 9	2	2	2	Y	(1) Strong evidence from previous studies
84747	ENSG00000175970	UNC119B	unc-119 homolog B (C. elegans)	2	1	2	N	(1) Strong evidence from previous studies
200403	ENSG00000168658	VWA3B	von Willebrand factor A domain containing 3B	0	0	1	N	(1) Strong evidence from previous studies
146845	ENSG00000166596	WDR16	WD repeat domain 16	0	2	11	Y	(1) Strong evidence from previous studies
57728	ENSG00000157796	WDR19	WD repeat domain 19	0	3	8	Y	(1) Strong evidence from previous studies
55779	ENSG00000206530	WDR52	WD repeat domain 52	2	0	4	N	(1) Strong evidence from previous studies
126820	ENSG00000162643	WDR63	WD repeat domain 63	2	0	5	N	(1) Strong evidence from previous studies
144406	ENSG00000158023	WDR66	WD repeat domain 66	1	2	7	N	(1) Strong evidence from previous studies
164781	ENSG00000123977	WDR69	WD repeat domain 69	0	0	2	Y	(1) Strong evidence from previous studies
79819	ENSG00000152763	WDR78	WD repeat domain 78	1	3	4	N	(1) Strong evidence from previous studies
80122	ENSG00000176601	YSK4	YSK4 Sps1/Ste20-related kinase homolog (S. cerevisiae)	1	1	1	N	(1) Strong evidence from previous studies
79740	ENSG00000169064	ZBBX	zinc finger, B-box domain containing	0	0	1	N	(1) Strong evidence from previous studies
51364	ENSG00000004838	ZMYND10	zinc finger, MYND-type containing 10	0	1	1	N	(1) Strong evidence from previous studies
84217	ENSG00000066185	ZMYND12	zinc finger, MYND-type containing 12	2	3	3	N	(1) Strong evidence from previous studies
133923	ENSG00000164185	ZNF474	zinc finger protein 474	0	1	1	N	(1) Strong evidence from previous studies
403314	ENSG00000173627	APOBEC4	apolipoprotein B mRNA editing enzyme, catalytic polypeptide-like 4 (putative)	0	1	0	N	(2) Weak evidence from previous studies
93663	ENSG00000146376	ARHGAP18	Rho GTPase activating protein 18	0	1	0	N	(2) Weak evidence from previous studies
83875	ENSG00000197580	BCO2	beta-carotene oxygenase 2	0	1	0	N	(2) Weak evidence from previous studies
266675	ENSG00000142959	BEST4	bestrophin 4	0	1	0	N	(2) Weak evidence from previous studies
56673	ENSG00000176029	C11orf16	chromosome 11 open reading frame 16	1	0	0	N	(2) Weak evidence from previous studies
220004	ENSG00000162148	C11orf66	chromosome 11 open reading frame 66	1	0	0	N	(2) Weak evidence from previous studies
119710	ENSG00000166352	C11orf74	chromosome 11 open reading frame 74	0	1	0	N	(2) Weak evidence from previous studies
84520	ENSG00000170270	C14orf142	chromosome 14 open reading frame 142	0	1	0	N	(2) Weak evidence from previous studies
112752	ENSG00000119650	C14orf179	chromosome 14 open reading frame 179	1	1	0	N	(2) Weak evidence from previous studies
122616	ENSG00000140104	C14orf79	chromosome 14 open reading frame 79	1	0	0	N	(2) Weak evidence from previous studies
123775	ENSG00000166455	C16orf46	chromosome 16 open reading frame 46	1	0	0	N	(2) Weak evidence from previous studies
339457	ENSG00000142609	C1orf222	chromosome 1 open reading frame 222	0	1	0	N	(2) Weak evidence from previous studies
127795	ENSG00000162598	C1orf87	chromosome 1 open reading frame 87	1	1	0	N	(2) Weak evidence from previous studies
129852	ENSG00000177994	C2orf73	chromosome 2 open reading frame 73	0	1	0	N	(2) Weak evidence from previous studies
90288	ENSG00000172771	C3orf25	chromosome 3 open reading frame 25	0	1	0	N	(2) Weak evidence from previous studies
729	ENSG00000039537	C6	complement component 6	0	1	0	N	(2) Weak evidence from previous studies
79747	ENSG00000118492	C6orf103	chromosome 6 open reading frame 103	0	1	0	N	(2) Weak evidence from previous studies
11092	ENSG00000165698	C9orf9	chromosome 9 open reading frame 9	1	1	0	N	(2) Weak evidence from previous studies
160777	ENSG00000183273	CCDC60	coiled-coil domain containing 60	1	0	0	N	(2) Weak evidence from previous studies
257236	ENSG00000173013	CCDC96	coiled-coil domain containing 96	1	1	0	N	(2) Weak evidence from previous studies
9666	ENSG00000198919	DZIP3	DAZ interacting protein 3, zinc finger	0	1	0	N	(2) Weak evidence from previous studies
2104	ENSG00000196482	ESRRG	estrogen-related receptor gamma	0	1	0	N	(2) Weak evidence from previous studies
283726	ENSG00000188659	FAM154B	family with sequence similarity 154, member B	1	0	0	N	(2) Weak evidence from previous studies
165186	ENSG00000189350	FAM179A	family with sequence similarity 179, member A	0	1	0	N	(2) Weak evidence from previous studies
92565	ENSG00000203780	FANK1	fibronectin type III and ankyrin repeat domains 1	1	1	0	N	(2) Weak evidence from previous studies
201456	ENSG00000141665	FBXO15	F-box protein 15	0	1	0	N	(2) Weak evidence from previous studies
114827	ENSG00000142621	FHAD1	forkhead-associated (FHA) phosphopeptide binding domain 1	1	0	0	N	(2) Weak evidence from previous studies
405752	ENSG00000106701	FSD1L	fibronectin type III and SPRY domain containing 1-like	1	0	0	N	(2) Weak evidence from previous studies
79411	ENSG00000163521	GLB1L	galactosidase, beta 1-like	1	0	0	N	(2) Weak evidence from previous studies
200373	ENSG00000163075	hCG_17324	primary ciliary dyskinesia protein 1	0	1	0	N	(2) Weak evidence from previous studies
283518	ENSG00000198553	KCNRG	potassium channel regulator	1	1	0	N	(2) Weak evidence from previous studies
57562	ENSG00000110318	KIAA1377	KIAA1377	0	1	0	N	(2) Weak evidence from previous studies
57653	ENSG00000197816	KIAA1529	KIAA1529	1	0	0	N	(2) Weak evidence from previous studies
126823	ENSG00000162755	KLHDC9	kelch domain containing 9	1	0	0	N	(2) Weak evidence from previous studies
90293	ENSG00000003096	KLHL13	kelch-like 13 (Drosophila)	1	1	0	N	(2) Weak evidence from previous studies
114792	ENSG00000186231	KLHL32	kelch-like 32 (Drosophila)	1	1	0	N	(2) Weak evidence from previous studies
55805	ENSG00000109771	LRP2BP	LRP2 binding protein	0	1	0	N	(2) Weak evidence from previous studies
23639	ENSG00000129295	LRRC6	leucine rich repeat containing 6	2	1	0	N	(2) Weak evidence from previous studies
220074	ENSG00000184154	LRTOMT	leucine rich transmembrane and 0-methyltransferase domain containing	0	1	0	N	(2) Weak evidence from previous studies
4285	ENSG00000027001	MIPEP	mitochondrial intermediate peptidase	1	0	0	N	(2) Weak evidence from previous studies
152110	ENSG00000163491	NEK10	NIMA (never in mitosis gene a)- related kinase 10	0	1	0	N	(2) Weak evidence from previous studies
79858	ENSG00000114670	NEK11	NIMA (never in mitosis gene a)- related kinase 11	0	1	0	N	(2) Weak evidence from previous studies
120379	ENSG00000150773	PIH1D2	PIH1 domain containing 2	0	1	0	N	(2) Weak evidence from previous studies
23007	ENSG00000114805	PLCH1	phospholipase C, eta 1	1	0	0	N	(2) Weak evidence from previous studies
84988	ENSG00000160972	PPP1R16A	protein phosphatase 1, regulatory (inhibitor) subunit 16A	1	0	0	N	(2) Weak evidence from previous studies
64080	ENSG00000171174	RBKS	ribokinase	0	1	0	N	(2) Weak evidence from previous studies
146857	ENSG00000154760	SLFN13	schlafen family member 13	1	0	0	N	(2) Weak evidence from previous studies
6674	ENSG00000104450	SPAG1	sperm associated antigen 1	0	1	0	N	(2) Weak evidence from previous studies
200162	ENSG00000155761	SPAG17	sperm associated antigen 17	0	1	0	N	(2) Weak evidence from previous studies
132671	ENSG00000163071	SPATA18	spermatogenesis associated 18 homolog (rat)	0	1	0	N	(2) Weak evidence from previous studies
132851	ENSG00000150628	SPATA4	spermatogenesis associated 4	1	0	0	N	(2) Weak evidence from previous studies
219736	ENSG00000165730	STOX1	storkhead box 1	0	1	0	N	(2) Weak evidence from previous studies
200728	ENSG00000186889	TMEM17	transmembrane protein 17	1	0	0	N	(2) Weak evidence from previous studies
83604	ENSG00000147027	TMEM47	transmembrane protein 47	1	0	0	N	(2) Weak evidence from previous studies
126282	ENSG00000185361	TNFAIP8L1	tumor necrosis factor, alpha-induced protein 8-like 1	0	1	0	N	(2) Weak evidence from previous studies
127733	ENSG00000162543	UBXN10	UBX domain protein 10	0	1	0	N	(2) Weak evidence from previous studies
114987	ENSG00000148225	WDR31	WD repeat domain 31	0	1	0	N	(2) Weak evidence from previous studies
151790	ENSG00000174776	WDR49	WD repeat domain 49	0	1	0	N	(2) Weak evidence from previous studies
84058	ENSG00000005448	WDR54	WD repeat domain 54	1	1	0	N	(2) Weak evidence from previous studies
7568	ENSG00000132010	ZNF20	zinc finger protein 20	1	1	0	N	(2) Weak evidence from previous studies
97	ENSG00000119640	ACYP1	acylphosphatase 1, erythrocyte (common) type	0	0	0	N	(3) No evidence from previous studies
130540	ENSG00000155749	ALS2CR12	amyotrophic lateral sclerosis 2 (juvenile) chromosome region, candidate 12	0	0	0	N	(3) No evidence from previous studies
162282	ENSG00000153930	ANKFN1	ankyrin-repeat and fibronectin type III domain containing 1	0	0	0	N	(3) No evidence from previous studies
84071	ENSG00000118690	ARMC2	armadillo repeat containing 2	0	0	0	N	(3) No evidence from previous studies
8938	ENSG00000007516	BAIAP3	BAI1-associated protein 3	0	0	0	N	(3) No evidence from previous studies
80195	ENSG00000133678	C10orf57	chromosome 10 open reading frame 57	0	0	0	N	(3) No evidence from previous studies
54777	ENSG00000171811	C10orf92	chromosome 10 open reading frame 92	0	0	0	N	(3) No evidence from previous studies
79864	ENSG00000109944	C11orf63	chromosome 11 open reading frame 63	0	0	0	N	(3) No evidence from previous studies
387882	ENSG00000235162	C12orf75	chromosome 12 open reading frame 75	0	0	0	N	(3) No evidence from previous studies
92340	ENSG00000224383	C17orf72	chromosome 17 open reading frame 72	0	0	0	N	(3) No evidence from previous studies
80133	ENSG00000117501	C1orf129	chromosome 1 open reading frame 129	0	0	0	N	(3) No evidence from previous studies
149499	ENSG00000160838	C1orf92	chromosome 1 open reading frame 92	0	0	0	N	(3) No evidence from previous studies
54058	ENSG00000160298	C21orf58	chromosome 21 open reading frame 58	0	0	0	N	(3) No evidence from previous studies
84645	ENSG00000128346	C22orf23	chromosome 22 open reading frame 23	0	0	0	N	(3) No evidence from previous studies
339778	ENSG00000173557	C2orf70	chromosome 2 open reading frame 70	0	0	0	N	(3) No evidence from previous studies
347744	ENSG00000137434	C6orf52	chromosome 6 open reading frame 52	0	0	0	N	(3) No evidence from previous studies
116328	ENSG00000165084	C8orf34	chromosome 8 open reading frame 34	0	0	0	N	(3) No evidence from previous studies
414328	ENSG00000148057	C9orf103	chromosome 9 open reading frame 103	0	0	0	N	(3) No evidence from previous studies
84698	ENSG00000180881	CAPS2	calcyphosine 2	0	0	0	N	(3) No evidence from previous studies
283152	ENSG00000248712	CCDC153	coiled-coil domain containing 153	0	0	0	N	(3) No evidence from previous studies
149473	ENSG00000159214	CCDC24	coiled-coil domain containing 24	0	0	0	N	(3) No evidence from previous studies
159989	ENSG00000165325	CCDC67	coiled-coil domain containing 67	0	0	0	N	(3) No evidence from previous studies
220388	ENSG00000179071	CCDC89	coiled-coil domain containing 89	0	0	0	N	(3) No evidence from previous studies
10519	ENSG00000185043	CIB1	calcium and integrin binding 1 (calmyrin)	0	0	0	N	(3) No evidence from previous studies
196296	ENSG00000170959	DCDC5	doublecortin domain containing 5	0	0	0	N	(3) No evidence from previous studies
2172	ENSG00000170231	FABP6	fatty acid binding protein 6, ileal	0	0	0	N	(3) No evidence from previous studies
90736	ENSG00000182518	FAM104B	family with sequence similarity 104, member B	0	0	0	N	(3) No evidence from previous studies
79696	ENSG00000119703	FAM164C	family with sequence similarity 164, member C	0	0	0	N	(3) No evidence from previous studies
345757	ENSG00000174132	FAM174A	family with sequence similarity 174, member A	0	0	0	N	(3) No evidence from previous studies
84261	ENSG00000132004	FBXW9	F-box and WD repeat domain containing 9	0	0	0	N	(3) No evidence from previous studies
27145	ENSG00000118407	FILIP1	filamin A interacting protein 1	0	0	0	N	(3) No evidence from previous studies
401124	ENSG00000197057	FLJ16686	FLJ16686 protein	0	0	0	N	(3) No evidence from previous studies
80157	ENSG00000109182	FLJ21511	hypothetical protein FLJ21511	0	0	0	N	(3) No evidence from previous studies
55830	ENSG00000016864	GLT8D1	glycosyltransferase 8 domain containing 1	0	0	0	N	(3) No evidence from previous studies
196996	ENSG00000175318	GRAMD2	GRAM domain containing 2	0	0	0	N	(3) No evidence from previous studies
3568	ENSG00000091181	IL5RA	interleukin 5 receptor, alpha	0	0	0	N	(3) No evidence from previous studies
124152	ENSG00000174628	IQCK	IQ motif containing K	0	0	0	N	(3) No evidence from previous studies
3753	ENSG00000180509	KCNE1	potassium voltage-gated channel, Isk-related family, member 1	0	0	0	N	(3) No evidence from previous studies
10242	ENSG00000197584	KCNMB2	potassium large conductance calcium-activated channel, subfamily M, beta member 2	0	0	0	N	(3) No evidence from previous studies
9856	ENSG00000137261	KIAA0319	KIAA0319	0	0	0	N	(3) No evidence from previous studies
23247	ENSG00000047578	KIAA0556	KIAA0556	0	0	0	N	(3) No evidence from previous studies
57577	ENSG00000163617	KIAA1407	KIAA1407	0	0	0	N	(3) No evidence from previous studies
150082	ENSG00000157578	LCA5L	Leber congenital amaurosis 5-like	0	0	0	N	(3) No evidence from previous studies
23566	ENSG00000171517	LPAR3	lysophosphatidic acid receptor 3	0	0	0	N	(3) No evidence from previous studies
136332	ENSG00000155530	LRGUK	leucine-rich repeats and guanylate kinase domain containing	0	0	0	N	(3) No evidence from previous studies
474354	ENSG00000165383	LRRC18	leucine rich repeat containing 18	0	0	0	N	(3) No evidence from previous studies
254050	ENSG00000158113	LRRC43	leucine rich repeat containing 43	0	0	0	N	(3) No evidence from previous studies
84125	ENSG00000133640	LRRIQ1	leucine-rich repeats and IQ motif containing 1	0	0	0	N	(3) No evidence from previous studies
127255	ENSG00000162620	LRRIQ3	leucine-rich repeats and IQ motif containing 3	0	0	0	N	(3) No evidence from previous studies
162333	ENSG00000173838	MARCH10	membrane-associated ring finger (C3HC4) 10	0	0	0	N	(3) No evidence from previous studies
84073	ENSG00000136449	MYCBPAP	MYCBP associated protein	0	0	0	N	(3) No evidence from previous studies
4753	ENSG00000184613	NELL2	NEL-like 2 (chicken)	0	0	0	N	(3) No evidence from previous studies
54830	ENSG00000198088	NUP62CL	nucleoporin 62kDa C-terminal like	0	0	0	N	(3) No evidence from previous studies
64065	ENSG00000112378	PERP	PERP, TP53 apoptosis effector	0	0	0	N	(3) No evidence from previous studies
22843	ENSG00000175175	PPM1E	protein phosphatase 1E (PP2C domain containing)	0	0	0	N	(3) No evidence from previous studies
81706	ENSG00000198729	PPP1R14C	protein phosphatase 1, regulatory (inhibitor) subunit 14C	0	0	0	N	(3) No evidence from previous studies
5858	ENSG00000126838	PZP	pregnancy-zone protein	0	0	0	N	(3) No evidence from previous studies
282996	ENSG00000203867	RBM20	RNA binding motif protein 20	0	0	0	N	(3) No evidence from previous studies
26166	ENSG00000132554	RGS22	regulator of G-protein signaling 22	0	0	0	N	(3) No evidence from previous studies
10557	ENSG00000152464	RPP38	ribonuclease P/MRP 38kDa subunit	0	0	0	N	(3) No evidence from previous studies
9627	ENSG00000064692	SNCAIP	synuclein, alpha interacting protein	0	0	0	N	(3) No evidence from previous studies
26206	ENSG00000137098	SPAG8	sperm associated antigen 8	0	0	0	N	(3) No evidence from previous studies
221409	ENSG00000249481	SPATS1	spermatogenesis associated, serine-rich 1	0	0	0	N	(3) No evidence from previous studies
94120	ENSG00000164674	SYTL3	synaptotagmin-like 3	0	0	0	N	(3) No evidence from previous studies
201798	ENSG00000169989	TIGD4	tigger transposable element derived 4	0	0	0	N	(3) No evidence from previous studies
257062	ENSG00000174898	TMEM146	transmembrane protein 146	0	0	0	N	(3) No evidence from previous studies
7225	ENSG00000137672	TRPC6	transient receptor potential cation channel, subfamily C, member 6	0	0	0	N	(3) No evidence from previous studies
7105	ENSG00000000003	TSPAN6	tetraspanin 6	0	0	0	N	(3) No evidence from previous studies
51506	ENSG00000143222	UFC1	ubiquitin-fold modifier conjugating enzyme 1	0	0	0	N	(3) No evidence from previous studies
54986	ENSG00000168038	ULK4	unc-51-like kinase 4 (C. elegans)	0	0	0	N	(3) No evidence from previous studies
146177	ENSG00000175267	VWA3A	von Willebrand factor A domain containing 3A	0	0	0	N	(3) No evidence from previous studies
56964	ENSG00000140527	WDR93	WD repeat domain 93	0	0	0	N	(3) No evidence from previous studies
7485	ENSG00000182093	WRB	tryptophan rich basic protein	0	0	0	N	(3) No evidence from previous studies
7504	ENSG00000047597	XK	X-linked Kx blood group (McLeod syndrome)	0	0	0	N	(3) No evidence from previous studies
