# Supplementary material for: Exploring the Transcriptome of Ciliated Cells Using In Silico Dissection of Human Tissues
Source: PLoS One. 2012 Apr 25;7(4):e35618. doi: 10.1371/journal.pone.0035618 (PMC3338421; doi:10.1371/journal.pone.0035618)
Supplement: Table S8 — Tissue specificity of the signature genes. For each gene, a p-value is provided estimating significance of the gene's up-regulation in ciliated tissues compared to the rest of the tissues in the human body (see Methods). The “Top 15 tissue samples” column specifies the 15 samples with highest expression levels of the gene. The samples are listed in a decreasing order of the gene's expression level and were selected from the total of 309 samples in GSE7307 (see Methods). Some of the tissues are represented by more than one sample since GSE7307 contained biological replicates. (XLS) [file pone.0035618.s008.xls]

## Sheet: Tissue specificity
EnrezID	Symbol	Pvalue	Top 15 tissue samples
97	ACYP1	< 1,0E-06	Fetal_Brain, Thyroid_Gland, Lymph_Nodes, Thymus_Gland, Thyroid_Gland, Testes, Thyroid_Gland, Testes, Testes, Deltoid_Muscle, Thyroid_Gland, Skeletal_Muscle, Lymph_Nodes, Fallopian_Tube, Skeletal_Muscle
79841	AGBL2	< 1,0E-06	Testes, Testes, Testes, Testes, Fallopian_Tube, Testes, Fallopian_Tube, Peritneum, Trachea, Bronchus, Fallopian_Tube, Bronchus, Bronchus, Endometrium, Endometrium
155465	AGR3	< 1,0E-06	Fallopian_Tube, Fallopian_Tube, Breast, Peritneum, Fallopian_Tube, Tongue_Superior_With_Papillae, Small_Intestine, Trachea, Stomach, Tongue_Superior_With_Papillae, Trachea, Lung, Small_Intestine, Bronchus, Colon
122481	AK7	< 1,0E-06	Testes, Fallopian_Tube, Fallopian_Tube, Testes, Bone_Marrow, Testes, Nodose_Nucleus, Ventral_Tegmental_Area, Spinal_Cord, Bronchus, Nodose_Nucleus, Testes, Myometrium, Trachea, Ventral_Tegmental_Area
158798	AKAP14	< 1,0E-06	Testes, Testes, Fallopian_Tube, Testes, Fallopian_Tube, Testes, Bronchus, Trachea, Testes, Testes, Bronchus, Bronchus, Fallopian_Tube, Trachea, Trachea
339416	ANKRD45	< 1,0E-06	Testes, Testes, Testes, Testes, Testes, Testes, Fallopian_Tube, Deltoid_Muscle, Fallopian_Tube, Trachea, Trachea, Endometrium, Bronchus, Endometrium, Endometrium
84100	ARL6	< 1,0E-06	Testes, Testes, Testes, Testes, Endometrium, Testes, Fallopian_Tube, Testes, Salivary_Gland, Endometrium, Dorsal_Root_Ganglia, Deltoid_Muscle, Endometrium, Endometrium, Dorsal_Root_Ganglia
219681	ARMC3	< 1,0E-06	Fallopian_Tube, Testes, Fallopian_Tube, Testes, Peritneum, Fallopian_Tube, Testes, Testes, Bronchus, Endometrium, Trachea, Testes, Endometrium, Bronchus, Ventral_Tegmental_Area
55130	ARMC4	< 1,0E-06	Testes, Fallopian_Tube, Testes, Testes, Fallopian_Tube, Fallopian_Tube, Testes, Peritneum, Trachea, Prostate, Deltoid_Muscle, Bronchus, Bronchus, Testes, Testes
27077	B9D1	< 1,0E-06	Testes, Testes, Testes, Testes, Testes, Fallopian_Tube, Thyroid_Gland, Thyroid_Gland, Thyroid_Gland, Endometrium, Fallopian_Tube, Pancreas, Testes, Trachea, Ventral_Tegmental_Area
266675	BEST4	< 1,0E-06	Bronchus, Trachea, Endometrium, Endometrium, Trachea, Colon_Cecum, Bronchus, Synovial_Membrane, Vulva, Mammary_Gland, Fallopian_Tube, Spinal_Cord, Endometrium, Endometrium, Penis
80217	C10orf79	< 1,0E-06	Fallopian_Tube, Fallopian_Tube, Testes, Testes, Fallopian_Tube, Peritneum, Testes, Testes, Trachea, Testes, Testes, Endometrium, Trachea, Bronchus, Bronchus
56912	C11orf60	< 1,0E-06	Fallopian_Tube, Fallopian_Tube, Testes, Fallopian_Tube, Myometrium, Myometrium, Coronary_Artery, Myometrium, Pancreas, Testes, Trachea, Myometrium, Retrocervical_Infiltrate, Trachea, Nodose_Nucleus
85016	C11orf70	< 1,0E-06	Testes, Testes, Testes, Testes, Testes, Fallopian_Tube, Fallopian_Tube, Testes, Trachea, Bronchus, Bronchus, Trachea, Fallopian_Tube, Peritneum, Trachea
119710	C11orf74	< 1,0E-06	Testes, Testes, Thyroid_Gland, Testes, Thyroid_Gland, Testes, Thyroid_Gland, Fallopian_Tube, Thyroid_Gland, Small_Intestine_Jejunum, Fallopian_Tube, Heart_Atrium, Testes, Testes, Heart
399949	C11orf88	< 1,0E-06	Trachea, Fallopian_Tube, Bronchus, Fallopian_Tube, Fallopian_Tube, Trigeminal_Ganglia, Trachea, Bronchus, Testes, Endometrium, Trachea, Skeletal_Muscle, Deltoid_Muscle, Peritneum, Skeletal_Muscle
144809	C13orf30	< 1,0E-06	Fallopian_Tube, Fallopian_Tube, Trachea, Bronchus, Fallopian_Tube, Peritneum, Heart_Atrium, Bronchus, Endometrium, Trachea, Endometrium, Heart_Atrium, Endometrium, Endometrium, Lung
84520	C14orf142	< 1,0E-06	Fallopian_Tube, Fallopian_Tube, Endometrium, Endometrium, Endometrium, Endometrium, Endometrium, Endometrium, Endometrium, Small_Intestine_Jejunum, Endometrium, Prostate, Endometrium, Endometrium, Small_Intestinejejunum
112752	C14orf179	< 1,0E-06	Fallopian_Tube, Fallopian_Tube, Testes, Endometrium, Peritneum, Saphenous_Vein, Testes, Testes, Endometrium, Endometrium, Fallopian_Tube, Endometrium, Endometrium, Endometrium, Testes
80127	C14orf45	< 1,0E-06	Testes, Testes, Testes, Testes, Fallopian_Tube, Fallopian_Tube, Endometrium, Thyroid_Gland, Colon_Cecum, Heart_Ventricle, Myometrium, Myometrium, Nodose_Nucleus, Ventral_Tegmental_Area, Peritneum
122616	C14orf79	< 1,0E-06	Testes, Thyroid_Gland, Myometrium, Testes, Thyroid_Gland, Thyroid_Gland, Testes, Fallopian_Tube, Testes, Testes, Thyroid_Gland, Thyroid_Gland, Breast, Fallopian_Tube, Kidney_Medulla
161502	C15orf26	< 1,0E-06	Fallopian_Tube, Bone_Marrow, Fallopian_Tube, Skin, Cervix, Trachea, Adrenal_Gland_Cortex, Testes, Oral_Mucosa, Endometrium, Vulva, Skeletal_Muscle, Myometrium, Endometrium, Endometrium
123775	C16orf46	< 1,0E-06	Thyroid_Gland, Thyroid_Gland, Thyroid_Gland, Thyroid_Gland, Thyroid_Gland, Testes, Testes, Testes, Ventral_Tegmental_Area, Testes, Endometrium, Testes, Endometrium, Dorsal_Root_Ganglia, Testes
352909	C19orf51	< 1,0E-06	Testes, Testes, Testes, Testes, Testes, Fallopian_Tube, Fallopian_Tube, Testes, Bronchus, Trachea, Endometrium, Endometrium, Lung, Trachea, Trachea
127700	C1orf102	< 1,0E-06	Testes, Testes, Testes, Testes, Testes, Fallopian_Tube, Fallopian_Tube, Testes, Peritneum, Trachea, Trachea, Trachea, Bronchus, Fallopian_Tube, Bronchus
127254	C1orf173	< 1,0E-06	Testes, Testes, Testes, Fallopian_Tube, Fallopian_Tube, Testes, Testes, Fallopian_Tube, Ventral_Tegmental_Area, Trachea, Testes, Trachea, Endometrium, Ventral_Tegmental_Area, Endometrium
127795	C1orf87	< 1,0E-06	Fallopian_Tube, Fallopian_Tube, Testes, Testes, Testes, Bronchus, Testes, Fallopian_Tube, Testes, Trachea, Trachea, Bronchus, Trachea, Bronchus, Lung
128344	C1orf88	< 1,0E-06	Fallopian_Tube, Fallopian_Tube, Trachea, Testes, Testes, Fallopian_Tube, Trachea, Testes, Testes, Peritneum, Testes, Endometrium, Bronchus, Bronchus, Endometrium
149499	C1orf92	< 1,0E-06	Testes, Testes, Testes, Trachea, Fallopian_Tube, Testes, Testes, Bronchus, Trachea, Bronchus, Endometrium, Skin, Thymus_Gland, Endometrium, Tonsil
55184	C20orf12	< 1,0E-06	Fallopian_Tube, Fallopian_Tube, Myometrium, Testes, Trachea, Fallopian_Tube, Endometrium, Prostate, Endometrium, Endometrium, Testes, Endometrium, Adipose_Tissue_Omental, Ventral_Tegmental_Area, Thyroid_Gland
128602	C20orf85	< 1,0E-06	Fallopian_Tube, Fallopian_Tube, Trachea, Trachea, Fallopian_Tube, Bronchus, Testes, Testes, Peritneum, Testes, Bronchus, Endometrium, Testes, Testes, Bronchus
54058	C21orf58	< 1,0E-06	Fallopian_Tube, Bone_Marrow, Bone_Marrow, Testes, Salivary_Gland, Fetal_Liver, Bone_Marrow, Endometrium, Thymus_Gland, Oral_Mucosa, Trachea, Skeletal_Muscle_Superior_Quadracep, Bone_Marrow, Tongue_Main_Corpus, Testes
56683	C21orf59	< 1,0E-06	Fallopian_Tube, Testes, Fallopian_Tube, Testes, Testes, Testes, Testes, Fallopian_Tube, Peritneum, Trachea, Bronchus, Endometrium, Myometrium, Thyroid_Gland, Myometrium
26005	C2CD3	< 1,0E-06	Fallopian_Tube, Testes, Bone_Marrow, Bone_Marrow, Testes, Endometrium, Prostate_Gland, Testes, Endometrium, Testes, Endometrium, Endometrium, Endometrium, Prostate, Endometrium
92749	C2orf39	< 1,0E-06	Fallopian_Tube, Fallopian_Tube, Testes, Testes, Testes, Testes, Testes, Trachea, Bronchus, Trachea, Testes, Endometrium, Trachea, Peritneum, Fallopian_Tube
129881	C2orf77	< 1,0E-06	Testes, Testes, Testes, Testes, Testes, Fallopian_Tube, Testes, Ventral_Tegmental_Area, Trachea, Bronchus, Peritneum, Fallopian_Tube, Ventral_Tegmental_Area, Mammary_Gland, Ventral_Tegmental_Area
89876	C3orf15	< 1,0E-06	Spleen, Testes, Fallopian_Tube, Testes, Testes, Testes, Spleen, Fallopian_Tube, Spleen, Myometrium, Spleen, Testes, Myometrium, Deltoid_Muscle, Endometrium
90288	C3orf25	< 1,0E-06	Fallopian_Tube, Fallopian_Tube, Prostate_Gland, Testes, Trachea, Peritneum, Testes, Bronchus, Prostate_Gland, Trachea, Testes, Prostate, Prostate_Gland, Prostate, Prostate_Gland
134121	C5orf49	< 1,0E-06	Fallopian_Tube, Fallopian_Tube, Testes, Fallopian_Tube, Trachea, Peritneum, Testes, Endometrium, Deltoid_Muscle, Bronchus, Testes, Bronchus, Trachea, Testes, Endometrium
79747	C6orf103	< 1,0E-06	Testes, Testes, Testes, Tongue_Main_Corpus, Testes, Trachea, Adipose_Tissue_Subcutaneous, Cervix, Deltoid_Muscle, Testes, Ventral_Tegmental_Area, Skeletal_Muscle_Superior_Quadracep, Endometrium, Bronchus, Peritneum
168090	C6orf118	< 1,0E-06	Fallopian_Tube, Fallopian_Tube, Peritneum, Testes, Testes, Endometrium, Fallopian_Tube, Trachea, Testes, Endometrium, Testes, Bronchus, Endometrium, Bronchus, Testes
154313	C6orf165	< 1,0E-06	Testes, Testes, Testes, Testes, Fallopian_Tube, Testes, Testes, Fallopian_Tube, Peritneum, Fallopian_Tube, Trachea, Bronchus, Retrocervical_Infiltrate, Endometrium, Trachea
347744	C6orf52	< 1,0E-06	Testes, Fallopian_Tube, Testes, Fallopian_Tube, Testes, Testes, Testes, Testes, Fallopian_Tube, Pharyngeal_Mucosa, Trachea, Peritneum, Endometrium, Tonsil, Endometrium
80129	C6orf97	< 1,0E-06	Fallopian_Tube, Fallopian_Tube, Deltoid_Muscle, Adrenal_Gland_Cortex, Endometrium, Endometrium, Peritneum, Endometrium, Endometrium, Fallopian_Tube, Bronchus, Endometrium, Endometrium, Adrenal_Gland_Cortex, Lymph_Nodes
136288	C7orf57	< 1,0E-06	Fallopian_Tube, Endometrium, Fallopian_Tube, Endometrium, Testes, Bronchus, Trachea, Endometrium, Endometrium, Trachea, Bronchus, Testes, Testes, Bronchus, Endometrium
79846	C7orf63	< 1,0E-06	Prostate, Prostate, Prostate_Gland, Prostate, Prostate, Prostate, Fallopian_Tube, Prostate_Gland, Prostate, Prostate_Gland, Synovial_Membrane, Fallopian_Tube, Fallopian_Tube, Peritneum, Testes
203111	C8orf47	< 1,0E-06	Pancreas, Liver, Fallopian_Tube, Fetal_Liver, Small_Intestine_Duodenum, Endometrium, Small_Intestine, Bronchus, Stomach_Pyloric, Fallopian_Tube, Endometrium, Prostate, Endometrium, Stomach_Pyloric, Endometrium
138162	C9orf116	< 1,0E-06	Fallopian_Tube, Fallopian_Tube, Testes, Testes, Testes, Trachea, Trachea, Testes, Bronchus, Bronchus, Endometrium, Endometrium, Trachea, Fallopian_Tube, Testes
286207	C9orf117	< 1,0E-06	Trachea, Bronchus, Endometrium, Fallopian_Tube, Ventral_Tegmental_Area, Oral_Mucosa, Bronchus, Fallopian_Tube, Bone_Marrow, Lung, Endometrium, Endometrium, Endometrium, Endometrium, Ventral_Tegmental_Area
138255	C9orf135	< 1,0E-06	Fallopian_Tube, Trachea, Tongue_Main_Corpus, Bronchus, Fallopian_Tube, Testes, Trachea, Fallopian_Tube, Testes, Deltoid_Muscle, Bronchus, Trachea, Tongue_Superior_With_Papillae, Testes, Testes
84688	C9orf24	< 1,0E-06	Fallopian_Tube, Fallopian_Tube, Testes, Fallopian_Tube, Testes, Bronchus, Trachea, Testes, Peritneum, Trachea, Bronchus, Bronchus, Trachea, Testes, Endometrium
828	CAPS	< 1,0E-06	Fallopian_Tube, Fallopian_Tube, Trachea, Endometrium, Trachea, Bronchus, Endometrium, Endometrium, Endometrium, Endometrium, Bronchus, Endometrium, Trachea, Endometrium, Myometrium
84698	CAPS2	< 1,0E-06	Fallopian_Tube, Fallopian_Tube, Trachea, Endometrium, Ventral_Tegmental_Area, Ventral_Tegmental_Area, Endometrium, Deltoid_Muscle, Kidney_Medulla, Endometrium, Testes, Deltoid_Muscle, Endometrium, Mammary_Gland, Spinal_Cord
133690	CAPSL	< 1,0E-06	Fallopian_Tube, Fallopian_Tube, Bronchus, Trachea, Endometrium, Bronchus, Fallopian_Tube, Trachea, Trachea, Trachea, Endometrium, Bronchus, Ventral_Tegmental_Area, Peritneum, Testes
55259	CASC1	< 1,0E-06	Testes, Testes, Testes, Testes, Fallopian_Tube, Fallopian_Tube, Testes, Trachea, Bronchus, Endometrium, Testes, Endometrium, Trachea, Peritneum, Bronchus
112942	CCDC104	< 1,0E-06	Testes, Testes, Testes, Testes, Fallopian_Tube, Testes, Endometrium, Synovial_Membrane, Synovial_Membrane, Synovial_Membrane, Testes, Endometrium, Endometrium, Endometrium, Endometrium
220136	CCDC11	< 1,0E-06	Testes, Testes, Testes, Testes, Testes, Fallopian_Tube, Fallopian_Tube, Trachea, Testes, Deltoid_Muscle, Fallopian_Tube, Trachea, Endometrium, Peritneum, Bronchus
29070	CCDC113	< 1,0E-06	Fallopian_Tube, Fallopian_Tube, Bronchus, Trachea, Peritneum, Bronchus, Trachea, Deltoid_Muscle, Fallopian_Tube, Trachea, Bronchus, Endometrium, Endometrium, Endometrium, Ventral_Tegmental_Area
93233	CCDC114	< 1,0E-06	Fallopian_Tube, Bronchus, Testes, Endometrium, Trachea, Testes, Testes, Testes, Testes, Trachea, Retrocervical_Infiltrate, Testes, Fallopian_Tube, Endometrium, Endometrium
84229	CCDC135	< 1,0E-06	Testes, Fallopian_Tube, Testes, Testes, Testes, Testes, Testes, Deltoid_Muscle, Skin, Peritneum, Fallopian_Tube, Trachea, Fallopian_Tube, Trachea, Endometrium
57639	CCDC146	< 1,0E-06	Stomach_Fundus, Fallopian_Tube, Fallopian_Tube, Endometrium, Endometrium, Endometrium, Endometrium, Peritneum, Endometrium, Endometrium, Testes, Endometrium, Endometrium, Aorta, Endometrium
159686	CCDC147	< 1,0E-06	Testes, Testes, Testes, Testes, Fallopian_Tube, Myometrium, Myometrium, Myometrium, Lung, Deltoid_Muscle, Fallopian_Tube, Deltoid_Muscle, Myometrium, Vagina, Cervix
283152	CCDC153	< 1,0E-06	Fallopian_Tube, Fallopian_Tube, Bronchus, Mammary_Gland, Trachea, Bronchus, Lymph_Nodes, Bronchus, Skin, Peritneum, Testes, Endometrium, Adipose_Tissue, Bone_Marrow, Endometrium
25790	CCDC19	< 1,0E-06	Fallopian_Tube, Testes, Testes, Fallopian_Tube, Bone_Marrow, Fallopian_Tube, Testes, Testes, Peritneum, Trachea, Bronchus, Testes, Coronary_Artery, Testes, Trachea
149473	CCDC24	< 1,0E-06	Testes, Myometrium, Testes, Testes, Kidney_Medulla, Testes, Testes, Fallopian_Tube, Kidney_Medulla, Thyroid_Gland, Ventral_Tegmental_Area, Thyroid_Gland, Testes, Thyroid_Gland, Thyroid_Gland
339829	CCDC39	< 1,0E-06	Fallopian_Tube, Testes, Fallopian_Tube, Trachea, Endometrium, Fallopian_Tube, Bronchus, Endometrium, Bronchus, Testes, Prostate, Endometrium, Testes, Ventral_Tegmental_Area, Peritneum
55036	CCDC40	< 1,0E-06	Bronchus, Myometrium, Testes, Fallopian_Tube, Testes, Fallopian_Tube, Trigeminal_Ganglia, Endometrium, Trachea, Skeletal_Muscle, Fallopian_Tube, Skeletal_Muscle, Skin, Skeletal_Muscle, Retrocervical_Infiltrate
51134	CCDC41	< 1,0E-06	Testes, Endometrium, Endometrium, Endometrium, Endometrium, Endometrium, Testes, Endometrium, Heart_Atrium, Endometrium, Endometrium, Testes, Fallopian_Tube, Testes, Prostate_Gland
85478	CCDC65	< 1,0E-06	Testes, Fallopian_Tube, Testes, Testes, Fallopian_Tube, Testes, Testes, Bronchus, Endometrium, Testes, Trachea, Endometrium, Bronchus, Fallopian_Tube, Deltoid_Muscle
124093	CCDC78	< 1,0E-06	Bronchus, Trachea, Fallopian_Tube, Trachea, Fallopian_Tube, Bronchus, Bronchus, Trachea, Endometrium, Trachea, Lung, Spinal_Cord, Lung, Endometrium, Endometrium
60494	CCDC81	< 1,0E-06	Fallopian_Tube, Saphenous_Vein, Saphenous_Vein, Deltoid_Muscle, Saphenous_Vein, Bronchus, Fallopian_Tube, Bronchus, Testes, Trachea, Deltoid_Muscle, Ventral_Tegmental_Area, Peritneum, Fallopian_Tube, Testes
8900	CCNA1	< 1,0E-06	Testes, Testes, Testes, Testes, Testes, Testes, Dorsal_Root_Ganglia, Dorsal_Root_Ganglia, Trigeminal_Ganglia, Trigeminal_Ganglia, Endometrium, Fallopian_Tube, Dorsal_Root_Ganglia, Dorsal_Root_Ganglia, Endometrium
1069	CETN2	< 1,0E-06	Fallopian_Tube, Fallopian_Tube, Fallopian_Tube, Peritneum, Endometrium, Endometrium, Endometrium, Endometrium, Endometrium, Trachea, Endometrium, Bronchus, Endometrium, Endometrium, Endometrium
23563	CHST5	< 1,0E-06	Fallopian_Tube, Fallopian_Tube, Trachea, Spinal_Cord, Trachea, Testes, Trachea, Testes, Bronchus, Bronchus, Synovial_Membrane, Peritneum, Spinal_Cord, Endometrium, Myometrium
10519	CIB1	< 1,0E-06	Fallopian_Tube, Prostate, Prostate, Trachea, Prostate, Prostate, Bronchus, Prostate_Gland, Endometrium, Trachea, Prostate, Prostate, Tonsil, Endometrium, Bronchus
23059	CLUAP1	< 1,0E-06	Fallopian_Tube, Endometrium, Testes, Testes, Endometrium, Myometrium, Myometrium, Myometrium, Ventral_Tegmental_Area, Bronchus, Myometrium, Myometrium, Testes, Myometrium, Testes
79848	CSPP1	< 1,0E-06	Fallopian_Tube, Testes, Testes, Testes, Testes, Fallopian_Tube, Testes, Kidney_Cortex, Deltoid_Muscle, Endometrium, Deltoid_Muscle, Endometrium, Endometrium, Endometrium, Kidney_Cortex
51473	DCDC2	< 1,0E-06	Endometrium, Endometrium, Endometrium, Endometrium, Endometrium, Endometrium, Endometrium, Endometrium, Endometrium, Breast, Endometrium, Kidney_Cortex, Endometrium, Fallopian_Tube, Kidney_Cortex
196296	DCDC5	< 1,0E-06	Trachea, Fallopian_Tube, Liver, Liver, Fallopian_Tube, Endometrium, Thyroid_Gland, Endometrium, Fallopian_Tube, Breast, Thyroid_Gland, Lung, Deltoid_Muscle, Peritneum, Bronchus
9940	DLEC1	< 1,0E-06	Testes, Testes, Testes, Bronchus, Trachea, Bronchus, Fallopian_Tube, Fallopian_Tube, Bronchus, Testes, Trachea, Testes, Lung, Fallopian_Tube, Endometrium
8701	DNAH11	< 1,0E-06	Fallopian_Tube, Peritneum, Fallopian_Tube, Tongue_Main_Corpus, Fallopian_Tube, Aorta, Trachea, Thyroid_Gland, Endometrium, Adrenal_Gland_Cortex, Testes, Lung, Endometrium, Pericardium, Trachea
201625	DNAH12	< 1,0E-06	Bronchus, Trachea, Fallopian_Tube, Testes, Fallopian_Tube, Testes, Bronchus, Trachea, Testes, Fallopian_Tube, Testes, Peritneum, Trachea, Endometrium, Bronchus
1767	DNAH5	< 1,0E-06	Trachea, Fallopian_Tube, Prostate, Fallopian_Tube, Bronchus, Peritneum, Fallopian_Tube, Bronchus, Trachea, Trachea, Lung, Synovial_Membrane, Lung, Prostate, Bronchus
1770	DNAH9	< 1,0E-06	Fallopian_Tube, Fallopian_Tube, Trachea, Fallopian_Tube, Bronchus, Peritneum, Trachea, Bronchus, Testes, Trachea, Nodose_Nucleus, Endometrium, Spinal_Cord, Testes, Bronchus
27019	DNAI1	< 1,0E-06	Trachea, Bronchus, Testes, Testes, Testes, Fallopian_Tube, Testes, Bronchus, Skeletal_Muscle_Superior_Quadracep, Trachea, Skeletal_Muscle, Testes, Peritneum, Fallopian_Tube, Trachea
64446	DNAI2	< 1,0E-06	Testes, Trachea, Fallopian_Tube, Testes, Testes, Bronchus, Testes, Testes, Peritneum, Bronchus, Skin, Trachea, Testes, Endometrium, Lung
374407	DNAJB13	< 1,0E-06	Fallopian_Tube, Fallopian_Tube, Fallopian_Tube, Testes, Testes, Peritneum, Bronchus, Testes, Myometrium, Heart_Ventricle, Trachea, Testes, Bone_Marrow, Skin, Endometrium
7802	DNALI1	< 1,0E-06	Fallopian_Tube, Fallopian_Tube, Trachea, Bronchus, Trachea, Fallopian_Tube, Testes, Testes, Peritneum, Bronchus, Trachea, Testes, Breast, Prostate_Gland, Endometrium
25911	DPCD	< 1,0E-06	Testes, Testes, Testes, Testes, Testes, Fallopian_Tube, Fallopian_Tube, Fallopian_Tube, Testes, Endometrium, Trachea, Oral_Mucosa, Ventral_Tegmental_Area, Peritneum, Trachea
143241	DYDC1	< 1,0E-06	Testes, Testes, Testes, Testes, Testes, Testes, Fallopian_Tube, Peritneum, Deltoid_Muscle, Myometrium, Prostate, Bronchus, Kidney_Cortex, Endometrium, Deltoid_Muscle
84332	DYDC2	< 1,0E-06	Fallopian_Tube, Fallopian_Tube, Bronchus, Fallopian_Tube, Peritneum, Testes, Trachea, Testes, Endometrium, Trachea, Trachea, Endometrium, Deltoid_Muscle, Testes, Ventral_Tegmental_Area
83657	DYNLRB2	< 1,0E-06	Testes, Testes, Testes, Testes, Testes, Testes, Fallopian_Tube, Fallopian_Tube, Bronchus, Trachea, Trachea, Fallopian_Tube, Bronchus, Trachea, Bronchus
161582	DYX1C1	< 1,0E-06	Fallopian_Tube, Testes, Testes, Testes, Fallopian_Tube, Thyroid_Gland, Thyroid_Gland, Endometrium, Thyroid_Gland, Testes, Testes, Thyroid_Gland, Endometrium, Endometrium, Bronchus
79645	EFCAB1	< 1,0E-06	Fallopian_Tube, Fallopian_Tube, Fallopian_Tube, Myometrium, Endometrium, Trachea, Myometrium, Synovial_Membrane, Trachea, Deltoid_Muscle, Endometrium, Small_Intestinejejunum, Bone_Marrow, Endometrium, Cervix
64800	EFCAB6	< 1,0E-06	Testes, Testes, Testes, Fallopian_Tube, Testes, Testes, Testes, Fallopian_Tube, Endometrium, Trachea, Endometrium, Endometrium, Ovary, Fallopian_Tube, Peritneum
151651	EFHB	< 1,0E-06	Testes, Fallopian_Tube, Testes, Testes, Testes, Testes, Fallopian_Tube, Testes, Bronchus, Ventral_Tegmental_Area, Fallopian_Tube, Trachea, Peritneum, Joint_Tissue_Synovium, Endometrium
114327	EFHC1	< 1,0E-06	Fallopian_Tube, Endometrium, Fallopian_Tube, Endometrium, Trachea, Endometrium, Endometrium, Endometrium, Endometrium, Fallopian_Tube, Bronchus, Trachea, Endometrium, Bronchus, Endometrium
80258	EFHC2	< 1,0E-06	Fallopian_Tube, Fallopian_Tube, Trachea, Heart, Fallopian_Tube, Peritneum, Retrocervical_Infiltrate, Penis, Bronchus, Penis, Myometrium, Myometrium, Nipple_Cross_Section, Bronchus, Testes
283726	FAM154B	< 1,0E-06	Fallopian_Tube, Fallopian_Tube, Fallopian_Tube, Bronchus, Trachea, Trachea, Bronchus, Peritneum, Endometrium, Deltoid_Muscle, Trachea, Bronchus, Lung, Skeletal_Muscle, Nodose_Nucleus
153643	FAM81B	< 1,0E-06	Testes, Testes, Testes, Testes, Fallopian_Tube, Fallopian_Tube, Testes, Bronchus, Trachea, Testes, Fallopian_Tube, Bronchus, Trachea, Heart_Atrium, Peritneum
92565	FANK1	< 1,0E-06	Testes, Testes, Testes, Testes, Testes, Trachea, Testes, Bronchus, Fallopian_Tube, Thyroid_Gland, Thyroid_Gland, Thyroid_Gland, Peritneum, Trachea, Endometrium
222235	FBXL13	< 1,0E-06	Testes, Stomach_Fundus, Testes, Testes, Stomach_Cardiac, Testes, Stomach_Cardiac, Fallopian_Tube, Stomach_Fundus, Testes, Stomach_Pyloric, Stomach_Pyloric, Stomach_Fundus, Stomach_Pyloric, Fallopian_Tube
201456	FBXO15	< 1,0E-06	Testes, Testes, Testes, Testes, Testes, Testes, Fallopian_Tube, Fallopian_Tube, Trachea, Fallopian_Tube, Bronchus, Trachea, Spinal_Cord, Ventral_Tegmental_Area, Trachea
2302	FOXJ1	< 1,0E-06	Trachea, Trachea, Fallopian_Tube, Bronchus, Fallopian_Tube, Trachea, Bronchus, Testes, Testes, Testes, Bronchus, Endometrium, Spinal_Cord, Small_Intestine_Jejunum, Deltoid_Muscle
89944	GLB1L2	< 1,0E-06	Endometrium, Myometrium, Prostate, Prostate, Prostate, Myometrium, Kidney, Endometrium, Prostate, Thyroid_Gland, Ovary, Prostate_Gland, Thyroid_Gland, Myometrium, Pancreas
55830	GLT8D1	< 1,0E-06	Testes, Synovial_Membrane, Endometrium, Testes, Synovial_Membrane, Synovial_Membrane, Endometrium, Testes, Testes, Endometrium, Endometrium, Thyroid_Gland, Endometrium, Joint_Tissue_Synovium, Endometrium
200373	hCG_17324	< 1,0E-06	Testes, Testes, Testes, Fallopian_Tube, Fallopian_Tube, Testes, Testes, Kidney_Medulla, Pancreas, Colon_Cecum, Fallopian_Tube, Testes, Kidney_Medulla, Small_Intestine_Duodenum, Adipose_Tissue_Subcutaneous
51668	HSPB11	< 1,0E-06	Thyroid_Gland, Fallopian_Tube, Fallopian_Tube, Thyroid_Gland, Bronchus, Trachea, Thyroid_Gland, Thymus_Gland, Peritneum, Tonsil, Endometrium, Bronchus, Thyroid_Gland, Bone_Marrow, Fallopian_Tube
54768	HYDIN	< 1,0E-06	Trachea, Fallopian_Tube, Testes, Testes, Testes, Bronchus, Endometrium, Trachea, Endometrium, Testes, Bronchus, Endometrium, Ventral_Tegmental_Area, Endometrium, Endometrium
8100	IFT88	< 1,0E-06	Testes, Testes, Testes, Testes, Kidney_Medulla, Testes, Thyroid_Gland, Thyroid_Gland, Synovial_Membrane, Testes, Endometrium, Endometrium, Deltoid_Muscle, Endometrium, Deltoid_Muscle
3550	IK	< 1,0E-06	Fallopian_Tube, Fallopian_Tube, Testes, Fallopian_Tube, Testes, Thymus_Gland, Testes, Deltoid_Muscle, Endometrium, Peritneum, Bone_Marrow, Deltoid_Muscle, Deltoid_Muscle, Deltoid_Muscle, Testes
84223	IQCG	< 1,0E-06	Ovary, Testes, Fallopian_Tube, Testes, Testes, Ovary, Peritneum, Fallopian_Tube, Ovary, Ovary, Testes, Bronchus, Ventral_Tegmental_Area, Trachea, Adrenal_Gland_Cortex
124152	IQCK	< 1,0E-06	Testes, Fallopian_Tube, Testes, Testes, Spinal_Cord, Testes, Fallopian_Tube, Breast, Thyroid_Gland, Spinal_Cord, Testes, Ventral_Tegmental_Area, Thyroid_Gland, Deltoid_Muscle, Kidney_Cortex
154865	IQUB	< 1,0E-06	Testes, Testes, Testes, Testes, Testes, Testes, Kidney_Medulla, Fallopian_Tube, Trachea, Kidney_Cortex, Fallopian_Tube, Heart_Atrium, Kidney_Medulla, Endometrium, Endometrium
283518	KCNRG	< 1,0E-06	Fallopian_Tube, Fallopian_Tube, Testes, Fallopian_Tube, Trachea, Testes, Testes, Bronchus, Endometrium, Trachea, Endometrium, Peritneum, Testes, Skeletal_Muscle_Superior_Quadracep, Endometrium
57577	KIAA1407	< 1,0E-06	Testes, Fallopian_Tube, Bone_Marrow, Testes, Testes, Fallopian_Tube, Testes, Fallopian_Tube, Bone_Marrow, Endometrium, Thyroid_Gland, Endometrium, Kidney_Medulla, Nodose_Nucleus, Endometrium
57653	KIAA1529	< 1,0E-06	Testes, Testes, Testes, Testes, Testes, Fallopian_Tube, Testes, Fallopian_Tube, Peritneum, Bronchus, Trachea, Fallopian_Tube, Lung, Myometrium, Endometrium
64147	KIF9	< 1,0E-06	Testes, Testes, Testes, Testes, Testes, Thyroid_Gland, Thyroid_Gland, Fallopian_Tube, Testes, Thyroid_Gland, Trachea, Thyroid_Gland, Thyroid_Gland, Kidney, Bronchus
90835	LOC90835	< 1,0E-06	Testes, Testes, Testes, Testes, Testes, Testes, Bone_Marrow, Bronchus, Colon_Cecum, Trachea, Bronchus, Bone_Marrow, Bone_Marrow, Fallopian_Tube, Trachea
23566	LPAR3	< 1,0E-06	Prostate_Gland, Fallopian_Tube, Prostate, Prostate_Gland, Fallopian_Tube, Prostate_Gland, Prostate_Gland, Dorsal_Root_Ganglia, Dorsal_Root_Ganglia, Prostate, Dorsal_Root_Ganglia, Trigeminal_Ganglia, Trigeminal_Ganglia, Endometrium, Testes
10233	LRRC23	< 1,0E-06	Testes, Trachea, Fallopian_Tube, Ventral_Tegmental_Area, Ventral_Tegmental_Area, Testes, Adipose_Tissue_Subcutaneous, Bronchus, Nodose_Nucleus, Skin, Ventral_Tegmental_Area, Coronary_Artery, Spinal_Cord, Fallopian_Tube, Trachea
151827	LRRC34	< 1,0E-06	Testes, Testes, Testes, Testes, Testes, Fallopian_Tube, Testes, Fallopian_Tube, Trachea, Synovial_Membrane, Bronchus, Joint_Tissue_Synovium, Joint_Tissue_Synovium, Synovial_Membrane, Spinal_Cord
90506	LRRC46	< 1,0E-06	Fallopian_Tube, Testes, Testes, Testes, Fallopian_Tube, Testes, Trachea, Testes, Bronchus, Fallopian_Tube, Trachea, Peritneum, Bronchus, Testes, Bronchus
83450	LRRC48	< 1,0E-06	Fallopian_Tube, Fallopian_Tube, Trachea, Bronchus, Testes, Fallopian_Tube, Trachea, Pancreas, Testes, Peritneum, Endometrium, Trachea, Deltoid_Muscle, Kidney_Cortex, Fetal_Liver
123872	LRRC50	< 1,0E-06	Trachea, Testes, Bronchus, Testes, Fallopian_Tube, Testes, Peritneum, Testes, Trachea, Testes, Fallopian_Tube, Bronchus, Trachea, Lung, Spinal_Cord
23639	LRRC6	< 1,0E-06	Testes, Testes, Testes, Testes, Trachea, Fallopian_Tube, Endometrium, Kidney, Fallopian_Tube, Fallopian_Tube, Deltoid_Muscle, Tongue_Main_Corpus, Endometrium, Myometrium, Bronchus
54585	LZTFL1	< 1,0E-06	Thymus_Gland, Thymus_Gland, Testes, Fallopian_Tube, Fallopian_Tube, Testes, Testes, Testes, Thyroid_Gland, Thyroid_Gland, Endometrium, Thyroid_Gland, Breast, Myometrium, Thyroid_Gland
4117	MAK	< 1,0E-06	Testes, Testes, Testes, Testes, Fallopian_Tube, Fallopian_Tube, Testes, Myometrium, Myometrium, Adipose_Tissue, Prostate_Gland, Fallopian_Tube, Myometrium, Thymus_Gland, Trachea
162333	MARCH10	< 1,0E-06	Testes, Testes, Testes, Testes, Testes, Testes, Fallopian_Tube, Fallopian_Tube, Nodose_Nucleus, Myometrium, Bone_Marrow, Bronchus, Trachea, Adipose_Tissue_Subcutaneous, Kidney_Medulla
130752	MDH1B	< 1,0E-06	Testes, Testes, Testes, Fallopian_Tube, Testes, Testes, Fallopian_Tube, Bronchus, Fallopian_Tube, Trachea, Ventral_Tegmental_Area, Peritneum, Deltoid_Muscle, Trachea, Testes
56890	MDM1	< 1,0E-06	Myometrium, Myometrium, Testes, Fallopian_Tube, Endometrium, Thymus_Gland, Stomach_Fundus, Thymus_Gland, Endometrium, Endometrium, Myometrium, Bone_Marrow, Bone_Marrow, Endometrium, Testes
55329	MNS1	< 1,0E-06	Testes, Testes, Testes, Testes, Fallopian_Tube, Testes, Kidney_Medulla, Kidney_Medulla, Fallopian_Tube, Endometrium, Fallopian_Tube, Testes, Endometrium, Peritneum, Trachea
283385	MORN3	< 1,0E-06	Testes, Testes, Testes, Testes, Testes, Testes, Placenta, Fallopian_Tube, Skeletal_Muscle, Trachea, Fallopian_Tube, Bronchus, Coronary_Artery, Small_Intestinejejunum, Penis
254956	MORN5	< 1,0E-06	Fallopian_Tube, Testes, Testes, Testes, Fallopian_Tube, Testes, Testes, Trachea, Endometrium, Bronchus, Stomach_Fundus, Testes, Trachea, Fallopian_Tube, Bronchus
83661	MS4A8B	< 1,0E-06	Fallopian_Tube, Endometrium, Endometrium, Stomach_Pyloric, Bronchus, Small_Intestine, Trachea, Fallopian_Tube, Trachea, Aorta, Small_Intestine, Bronchus, Trachea, Endometrium, Endometrium
26292	MYCBP	< 1,0E-06	Trachea, Bone_Marrow, Salivary_Gland, Bone_Marrow, Pancreas, Fallopian_Tube, Small_Intestine, Bone_Marrow, Stomach, Placenta, Colon, Bone_Marrow, Small_Intestine, Testes, Trachea
284485	NCRNA00166	< 1,0E-06	Fallopian_Tube, Fallopian_Tube, Testes, Testes, Testes, Bronchus, Fallopian_Tube, Testes, Trachea, Peritneum, Heart_Atrium, Testes, Trachea, Testes, Ventral_Tegmental_Area
8382	NME5	< 1,0E-06	Testes, Testes, Testes, Testes, Fallopian_Tube, Testes, Testes, Fallopian_Tube, Fallopian_Tube, Peritneum, Kidney_Medulla, Kidney_Cortex, Endometrium, Ventral_Tegmental_Area, Kidney_Cortex
29922	NME7	< 1,0E-06	Fallopian_Tube, Fallopian_Tube, Fallopian_Tube, Testes, Peritneum, Myometrium, Myometrium, Endometrium, Myometrium, Endometrium, Endometrium, Endometrium, Myometrium, Myometrium, Endometrium
4867	NPHP1	< 1,0E-06	Small_Intestinejejunum, Skeletal_Muscle, Testes, Small_Intestine_Jejunum, Testes, Testes, Skeletal_Muscle, Deltoid_Muscle, Testes, Skeletal_Muscle, Fallopian_Tube, Endometrium, Endometrium, Testes, Deltoid_Muscle
79730	NSUN7	< 1,0E-06	Testes, Testes, Salivary_Gland, Testes, Trachea, Salivary_Gland, Bronchus, Prostate_Gland, Trachea, Fallopian_Tube, Kidney, Thyroid_Gland, Salivary_Gland, Endometrium, Prostate
54830	NUP62CL	< 1,0E-06	Testes, Testes, Fallopian_Tube, Testes, Fallopian_Tube, Testes, Thyroid_Gland, Testes, Thyroid_Gland, Endometrium, Thyroid_Gland, Adrenal_Gland_Cortex, Endometrium, Endometrium, Prostate
440836	ODF3B	< 1,0E-06	Fallopian_Tube, Trachea, Endometrium, Trachea, Bronchus, Coronary_Artery, Trachea, Fallopian_Tube, Lung, Salivary_Gland, Skin, Bronchus, Liver, Thyroid_Gland, Bronchus
135138	PACRG	< 1,0E-06	Testes, Testes, Testes, Fallopian_Tube, Testes, Testes, Fallopian_Tube, Testes, Trachea, Bronchus, Kidney_Cortex, Heart, Bronchus, Trachea, Bronchus
120379	PIH1D2	< 1,0E-06	Testes, Testes, Testes, Testes, Testes, Testes, Fallopian_Tube, Trachea, Bronchus, Fallopian_Tube, Deltoid_Muscle, Thyroid_Gland, Salivary_Gland, Thyroid_Gland, Endometrium
285755	PPIL6	< 1,0E-06	Testes, Testes, Fallopian_Tube, Testes, Testes, Fallopian_Tube, Testes, Testes, Endometrium, Bronchus, Trachea, Endometrium, Bronchus, Trachea, Synovial_Membrane
8842	PROM1	< 1,0E-06	Trachea, Small_Intestine, Kidney_Medulla, Mammary_Gland, Bronchus, Kidney_Medulla, Trachea, Bronchus, Salivary_Gland, Trachea, Tongue_Superior_With_Papillae, Mammary_Gland, Stomach_Pyloric, Salivary_Gland, Salivary_Gland
10728	PTGES3	< 1,0E-06	Fallopian_Tube, Testes, Testes, Endometrium, Prostate_Gland, Endometrium, Endometrium, Fallopian_Tube, Prostate_Gland, Endometrium, Thymus_Gland, Endometrium, Endometrium, Endometrium, Endometrium
64792	RABL5	< 1,0E-06	Testes, Testes, Testes, Testes, Kidney, Testes, Fallopian_Tube, Fallopian_Tube, Trachea, Salivary_Gland, Peritneum, Endometrium, Bronchus, Fallopian_Tube, Kidney_Cortex
5891	RAGE	< 1,0E-06	Testes, Testes, Testes, Testes, Testes, Fallopian_Tube, Fallopian_Tube, Testes, Fallopian_Tube, Bone_Marrow, Oral_Mucosa, Stomach_Pyloric, Endometrium, Trachea, Bronchus
5991	RFX3	< 1,0E-06	Testes, Bone_Marrow, Testes, Testes, Testes, Endometrium, Prostate, Testes, Fallopian_Tube, Vena_Cava, Fallopian_Tube, Aorta, Pharyngeal_Mucosa, Thymus_Gland, Prostate
26166	RGS22	< 1,0E-06	Testes, Testes, Testes, Testes, Testes, Testes, Fallopian_Tube, Vena_Cava, Ovary, Endometrium, Fallopian_Tube, Bronchus, Myometrium, Endometrium, Peritneum
158787	RIBC1	< 1,0E-06	Testes, Bronchus, Fallopian_Tube, Trachea, Testes, Testes, Trachea, Testes, Testes, Spinal_Cord, Bone_Marrow, Testes, Endometrium, Deltoid_Muscle, Endometrium
26150	RIBC2	< 1,0E-06	Testes, Testes, Testes, Testes, Testes, Fallopian_Tube, Fallopian_Tube, Testes, Fallopian_Tube, Endometrium, Endometrium, Endometrium, Myometrium, Trachea, Breast
83853	ROPN1L	< 1,0E-06	Testes, Testes, Testes, Testes, Testes, Testes, Fallopian_Tube, Fallopian_Tube, Bronchus, Trachea, Bronchus, Trachea, Fallopian_Tube, Peritneum, Trachea
6103	RPGR	< 1,0E-06	Fallopian_Tube, Endometrium, Deltoid_Muscle, Skin, Fallopian_Tube, Deltoid_Muscle, Pericardium, Skin, Peritneum, Endometrium, Endometrium, Joint_Tissue_Synovium, Endometrium, Synovial_Membrane, Testes
23322	RPGRIP1L	< 1,0E-06	Testes, Testes, Testes, Testes, Fallopian_Tube, Testes, Endometrium, Endometrium, Endometrium, Endometrium, Endometrium, Endometrium, Endometrium, Endometrium, Testes
89765	RSPH1	< 1,0E-06	Fallopian_Tube, Fallopian_Tube, Bronchus, Trachea, Bronchus, Trachea, Fallopian_Tube, Peritneum, Testes, Bronchus, Testes, Endometrium, Trachea, Testes, Trachea
345895	RSPH4A	< 1,0E-06	Trachea, Fallopian_Tube, Bronchus, Fallopian_Tube, Bronchus, Trachea, Fallopian_Tube, Peritneum, Endometrium, Endometrium, Endometrium, Testes, Bronchus, Deltoid_Muscle, Endometrium
221421	RSPH9	< 1,0E-06	Testes, Fallopian_Tube, Testes, Testes, Testes, Fallopian_Tube, Trachea, Trachea, Testes, Bronchus, Fetal_Brain, Bronchus, Trachea, Bronchus, Coronary_Artery
27156	RTDR1	< 1,0E-06	Fallopian_Tube, Testes, Testes, Testes, Testes, Testes, Testes, Nipple_Cross_Section, Kidney_Cortex, Kidney, Myometrium, Kidney_Cortex, Kidney_Medulla, Endometrium, Endometrium
4246	SCGB2A1	< 1,0E-06	Endometrium, Endometrium, Myometrium, Endometrium, Endometrium, Myometrium, Fallopian_Tube, Endometrium, Endometrium, Fallopian_Tube, Endometrium, Endometrium, Endometrium, Endometrium, Fallopian_Tube
9627	SNCAIP	< 1,0E-06	Myometrium, Myometrium, Myometrium, Endometrium, Ovary, Endometrium, Myometrium, Endometrium, Cervix, Myometrium, Myometrium, Myometrium, Retrocervical_Infiltrate, Myometrium, Cervix
53340	SPA17	< 1,0E-06	Fallopian_Tube, Testes, Testes, Fallopian_Tube, Testes, Testes, Testes, Testes, Trachea, Bronchus, Endometrium, Fallopian_Tube, Peritneum, Endometrium, Bronchus
6674	SPAG1	< 1,0E-06	Fallopian_Tube, Skin, Skin, Pharyngeal_Mucosa, Oral_Mucosa, Testes, Penis, Testes, Endometrium, Penis, Oral_Mucosa, Endometrium, Testes, Pharyngeal_Mucosa, Fallopian_Tube
200162	SPAG17	< 1,0E-06	Testes, Testes, Testes, Testes, Fallopian_Tube, Testes, Esophagus, Peritneum, Fallopian_Tube, Skin, Testes, Deltoid_Muscle, Fallopian_Tube, Pharyngeal_Mucosa, Endometrium
26206	SPAG8	< 1,0E-06	Trachea, Peritneum, Testes, Testes, Salivary_Gland, Myometrium, Testes, Endometrium, Myometrium, Thyroid_Gland, Fallopian_Tube, Endometrium, Fetal_Liver, Testes, Myometrium
128153	SPATA17	< 1,0E-06	Testes, Testes, Testes, Testes, Testes, Fallopian_Tube, Testes, Fallopian_Tube, Trachea, Bronchus, Breast, Peritneum, Kidney_Cortex, Synovial_Membrane, Endometrium
132671	SPATA18	< 1,0E-06	Fallopian_Tube, Fallopian_Tube, Testes, Testes, Testes, Bronchus, Testes, Trachea, Bronchus, Trachea, Fallopian_Tube, Endometrium, Salivary_Gland, Trachea, Testes
54558	SPATA6	< 1,0E-06	Testes, Testes, Testes, Testes, Testes, Testes, Trigeminal_Ganglia, Fallopian_Tube, Nodose_Nucleus, Trigeminal_Ganglia, Trigeminal_Ganglia, Trigeminal_Ganglia, Dorsal_Root_Ganglia, Dorsal_Root_Ganglia, Dorsal_Root_Ganglia
79925	SPEF2	< 1,0E-06	Testes, Kidney_Cortex, Endometrium, Fallopian_Tube, Testes, Peritneum, Endometrium, Fallopian_Tube, Endometrium, Kidney_Cortex, Testes, Myometrium, Vena_Cava, Kidney_Cortex, Endometrium
9901	SRGAP3	< 1,0E-06	Trachea, Fallopian_Tube, Fallopian_Tube, Trachea, Fallopian_Tube, Fetal_Brain, Nipple_Cross_Section, Trachea, Kidney_Medulla, Ventral_Tegmental_Area, Nodose_Nucleus, Adrenal_Gland_Cortex, Urethra, Endometrium, Endometrium
65975	STK33	< 1,0E-06	Fallopian_Tube, Fallopian_Tube, Testes, Peritneum, Testes, Ovary, Myometrium, Testes, Testes, Myometrium, Testes, Testes, Spinal_Cord, Endometrium, Thyroid_Gland
255758	TCTEX1D2	< 1,0E-06	Fallopian_Tube, Testes, Fetal_Brain, Testes, Bronchus, Testes, Fallopian_Tube, Testes, Trachea, Testes, Fallopian_Tube, Ventral_Tegmental_Area, Trachea, Endometrium, Testes
79600	TCTN1	< 1,0E-06	Fallopian_Tube, Fallopian_Tube, Testes, Fallopian_Tube, Testes, Endometrium, Thyroid_Gland, Thyroid_Gland, Joint_Tissue_Synovium, Testes, Testes, Thyroid_Gland, Peritneum, Endometrium, Endometrium
83659	TEKT1	< 1,0E-06	Fallopian_Tube, Fallopian_Tube, Testes, Trachea, Testes, Fallopian_Tube, Testes, Testes, Peritneum, Testes, Trachea, Endometrium, Endometrium, Bronchus, Endometrium
27285	TEKT2	< 1,0E-06	Fallopian_Tube, Testes, Fallopian_Tube, Testes, Testes, Testes, Testes, Fallopian_Tube, Trachea, Testes, Bronchus, Trachea, Aorta, Peritneum, Lung
64518	TEKT3	< 1,0E-06	Testes, Testes, Testes, Testes, Testes, Testes, Endometrium, Endometrium, Endometrium, Endometrium, Vagina, Myometrium, Myometrium, Fallopian_Tube, Synovial_Membrane
374618	TEX9	< 1,0E-06	Fallopian_Tube, Endometrium, Fallopian_Tube, Saphenous_Vein, Synovial_Membrane, Trachea, Endometrium, Bronchus, Peritneum, Lymph_Nodes, Testes, Urethra, Tongue_Superior_With_Papillae, Endometrium, Tonsil
257062	TMEM146	< 1,0E-06	Fallopian_Tube, Testes, Fallopian_Tube, Testes, Testes, Testes, Testes, Trachea, Fallopian_Tube, Testes, Endometrium, Endometrium, Peritneum, Bronchus, Trachea
147744	TMEM190	< 1,0E-06	Fallopian_Tube, Bronchus, Trachea, Testes, Testes, Trachea, Fallopian_Tube, Bronchus, Bronchus, Trachea, Trachea, Testes, Testes, Lung, Fallopian_Tube
91147	TMEM67	< 1,0E-06	Fallopian_Tube, Endometrium, Myometrium, Thyroid_Gland, Retrocervical_Infiltrate, Endometrium, Myometrium, Myometrium, Myometrium, Endometrium, Ovary, Myometrium, Fallopian_Tube, Ovary, Endometrium
126282	TNFAIP8L1	< 1,0E-06	Fallopian_Tube, Fallopian_Tube, Liver, Liver, Spleen, Liver, Liver, Bronchus, Trachea, Stomach_Fundus, Kidney_Cortex, Fetal_Liver, Spleen, Spleen, Small_Intestine
26146	TRAF3IP1	< 1,0E-06	Fallopian_Tube, Fallopian_Tube, Thyroid_Gland, Skeletal_Muscle, Deltoid_Muscle, Saphenous_Vein, Small_Intestine_Jejunum, Small_Intestinejejunum, Skeletal_Muscle, Saphenous_Vein, Peritneum, Myometrium, Deltoid_Muscle, Saphenous_Vein, Aorta
7225	TRPC6	< 1,0E-06	Lung, Lung, Endometrium, Myometrium, Endometrium, Myometrium, Esophagus, Endometrium, Fallopian_Tube, Endometrium, Endometrium, Myometrium, Endometrium, Placenta, Esophagus
80705	TSGA10	< 1,0E-06	Testes, Testes, Peritneum, Fallopian_Tube, Testes, Fallopian_Tube, Fallopian_Tube, Testes, Thyroid_Gland, Adipose_Tissue_Subcutaneous, Testes, Nodose_Nucleus, Thyroid_Gland, Endometrium, Testes
95681	TSGA14	< 1,0E-06	Salivary_Gland, Salivary_Gland, Salivary_Gland, Salivary_Gland, Fallopian_Tube, Testes, Salivary_Gland, Testes, Fallopian_Tube, Testes, Testes, Trachea, Fetal_Brain, Thymus_Gland, Ventral_Tegmental_Area
55815	TSNAXIP1	< 1,0E-06	Testes, Testes, Testes, Testes, Testes, Testes, Small_Intestine_Jejunum, Trachea, Fallopian_Tube, Fallopian_Tube, Bronchus, Skeletal_Muscle, Lung, Bronchus, Salivary_Gland
7105	TSPAN6	< 1,0E-06	Fallopian_Tube, Salivary_Gland, Salivary_Gland, Salivary_Gland, Fallopian_Tube, Ovary, Ovary, Pharyngeal_Mucosa, Trachea, Prostate, Salivary_Gland, Endometrium, Kidney_Medulla, Ovary, Kidney_Medulla
118491	TTC18	< 1,0E-06	Testes, Testes, Fallopian_Tube, Testes, Testes, Bronchus, Peritneum, Fallopian_Tube, Testes, Trachea, Kidney_Medulla, Thyroid_Gland, Endometrium, Fallopian_Tube, Kidney_Medulla
199223	TTC21A	< 1,0E-06	Testes, Testes, Testes, Testes, Testes, Testes, Fallopian_Tube, Fallopian_Tube, Bronchus, Endometrium, Trachea, Fallopian_Tube, Myometrium, Breast, Bronchus
83538	TTC25	< 1,0E-06	Testes, Testes, Testes, Fallopian_Tube, Testes, Fallopian_Tube, Testes, Testes, Trachea, Bronchus, Bone_Marrow, Vena_Cava, Peritneum, Trachea, Fallopian_Tube
83894	TTC29	< 1,0E-06	Testes, Testes, Testes, Testes, Testes, Testes, Fallopian_Tube, Trachea, Bronchus, Bronchus, Peritneum, Fallopian_Tube, Fallopian_Tube, Trachea, Endometrium
92104	TTC30A	< 1,0E-06	Testes, Fallopian_Tube, Testes, Testes, Testes, Endometrium, Prostate_Gland, Vagina, Prostate, Kidney_Cortex, Thyroid_Gland, Endometrium, Endometrium, Deltoid_Muscle, Prostate
150737	TTC30B	< 1,0E-06	Fallopian_Tube, Testes, Testes, Testes, Endometrium, Testes, Endometrium, Thyroid_Gland, Breast, Testes, Endometrium, Peritneum, Endometrium, Endometrium, Endometrium
164395	TTLL9	< 1,0E-06	Testes, Testes, Testes, Peritneum, Endometrium, Testes, Testes, Nodose_Nucleus, Endometrium, Oral_Mucosa, Myometrium, Spinal_Cord, Endometrium, Fallopian_Tube, Endometrium
127733	UBXN10	< 1,0E-06	Fallopian_Tube, Fallopian_Tube, Testes, Testes, Testes, Fallopian_Tube, Endometrium, Testes, Trachea, Testes, Colon, Endometrium, Testes, Endometrium, Endometrium
51506	UFC1	< 1,0E-06	Fallopian_Tube, Fallopian_Tube, Fallopian_Tube, Prostate, Peritneum, Bronchus, Breast, Salivary_Gland, Pancreas, Endometrium, Prostate, Endometrium, Endometrium, Trachea, Salivary_Gland
54986	ULK4	< 1,0E-06	Testes, Testes, Testes, Testes, Testes, Vena_Cava, Heart_Atrium, Endometrium, Testes, Myometrium, Nipple_Cross_Section, Endometrium, Thyroid_Gland, Endometrium, Deltoid_Muscle
84747	UNC119B	< 1,0E-06	Fallopian_Tube, Fallopian_Tube, Thyroid_Gland, Peritneum, Synovial_Membrane, Thyroid_Gland, Fallopian_Tube, Endometrium, Synovial_Membrane, Ovary, Ovary, Thyroid_Gland, Endometrium, Uterus, Adrenal_Gland_Cortex
146177	VWA3A	< 1,0E-06	Fallopian_Tube, Fallopian_Tube, Lung, Trachea, Bronchus, Peritneum, Spinal_Cord, Deltoid_Muscle, Spinal_Cord, Trachea, Trachea, Endometrium, Endometrium, Lung, Spinal_Cord
200403	VWA3B	< 1,0E-06	Fallopian_Tube, Testes, Testes, Testes, Testes, Testes, Fallopian_Tube, Fallopian_Tube, Testes, Bronchus, Trachea, Bronchus, Trachea, Trachea, Bronchus
146845	WDR16	< 1,0E-06	Fallopian_Tube, Fallopian_Tube, Testes, Trachea, Fallopian_Tube, Bronchus, Testes, Trachea, Testes, Testes, Testes, Peritneum, Bronchus, Trachea, Spinal_Cord
57728	WDR19	< 1,0E-06	Endometrium, Myometrium, Ovary, Endometrium, Myometrium, Myometrium, Testes, Fallopian_Tube, Fallopian_Tube, Myometrium, Myometrium, Ovary, Endometrium, Myometrium, Retrocervical_Infiltrate
55779	WDR52	< 1,0E-06	Fallopian_Tube, Trachea, Testes, Bronchus, Testes, Salivary_Gland, Salivary_Gland, Salivary_Gland, Testes, Salivary_Gland, Endometrium, Trachea, Endometrium, Peritneum, Prostate_Gland
84058	WDR54	< 1,0E-06	Fallopian_Tube, Testes, Testes, Fallopian_Tube, Testes, Testes, Trachea, Testes, Bronchus, Testes, Trachea, Bronchus, Fetal_Brain, Peritneum, Endometrium
126820	WDR63	< 1,0E-06	Adrenal_Gland_Cortex, Testes, Testes, Lymph_Nodes, Adrenal_Gland_Cortex, Testes, Testes, Fallopian_Tube, Adrenal_Gland_Cortex, Testes, Trachea, Adrenal_Gland_Cortex, Fallopian_Tube, Peritneum, Testes
144406	WDR66	< 1,0E-06	Testes, Testes, Fallopian_Tube, Testes, Testes, Testes, Trachea, Bronchus, Fallopian_Tube, Bronchus, Endometrium, Trachea, Trachea, Endometrium, Bronchus
79819	WDR78	< 1,0E-06	Fallopian_Tube, Testes, Testes, Testes, Testes, Fallopian_Tube, Bronchus, Trachea, Peritneum, Bronchus, Endometrium, Fallopian_Tube, Trachea, Testes, Testes
80122	YSK4	< 1,0E-06	Testes, Testes, Testes, Fallopian_Tube, Fallopian_Tube, Bronchus, Trachea, Fallopian_Tube, Testes, Testes, Peritneum, Endometrium, Endometrium, Thymus_Gland, Ventral_Tegmental_Area
79740	ZBBX	< 1,0E-06	Testes, Bronchus, Trachea, Testes, Testes, Fallopian_Tube, Fallopian_Tube, Testes, Fallopian_Tube, Bronchus, Trachea, Peritneum, Endometrium, Ventral_Tegmental_Area, Testes
51364	ZMYND10	< 1,0E-06	Testes, Testes, Testes, Testes, Testes, Fallopian_Tube, Fallopian_Tube, Testes, Trachea, Trachea, Bronchus, Endometrium, Endometrium, Fallopian_Tube, Bronchus
7568	ZNF20	< 1,0E-06	Testes, Testes, Testes, Testes, Prostate, Heart, Fallopian_Tube, Myometrium, Myometrium, Cervix, Myometrium, Testes, Prostate, Myometrium, Fallopian_Tube
9609	RAB36	1.67873e-06	Fallopian_Tube, Bronchus, Trachea, Thyroid_Gland, Thyroid_Gland, Thyroid_Gland, Bronchus, Trachea, Thyroid_Gland, Bronchus, Ventral_Tegmental_Area, Placenta, Trachea, Endometrium, Thyroid_Gland
23007	PLCH1	1.67873e-06	Thymus_Gland, Fallopian_Tube, Thyroid_Gland, Testes, Heart_Atrium, Kidney, Endometrium, Colon, Endometrium, Aorta, Thyroid_Gland, Endometrium, Thyroid_Gland, Thymus_Gland, Ventral_Tegmental_Area
55179	FAIM	1.67873e-06	Fallopian_Tube, Endometrium, Fallopian_Tube, Endometrium, Fallopian_Tube, Endometrium, Endometrium, Thymus_Gland, Spinal_Cord, Endometrium, Joint_Tissue_Synovium, Endometrium, Endometrium, Pancreas, Endometrium
79864	C11orf63	1.67873e-06	Testes, Testes, Testes, Testes, Testes, Testes, Placenta, Fallopian_Tube, Stomach_Cardiac, Dorsal_Root_Ganglia, Deltoid_Muscle, Kidney_Cortex, Lung, Dorsal_Root_Ganglia, Cervix
84071	ARMC2	1.67873e-06	Testes, Testes, Testes, Testes, Fallopian_Tube, Testes, Testes, Fallopian_Tube, Fallopian_Tube, Penis, Trachea, Small_Intestine_Jejunum, Bone_Marrow, Aorta, Deltoid_Muscle
145376	C14orf50	1.67873e-06	Testes, Testes, Testes, Testes, Testes, Testes, Fallopian_Tube, Fallopian_Tube, Kidney_Medulla, Small_Intestine_Duodenum, Trachea, Trachea, Adipose_Tissue, Fallopian_Tube, Nodose_Nucleus
146857	SLFN13	1.67873e-06	Bone_Marrow, Salivary_Gland, Salivary_Gland, Fallopian_Tube, Salivary_Gland, Salivary_Gland, Spleen, Thymus_Gland, Bone_Marrow, Salivary_Gland, Bone_Marrow, Trachea, Bronchus, Endometrium, Thymus_Gland
255119	C4orf22	1.67873e-06	Testes, Testes, Testes, Testes, Testes, Testes, Fallopian_Tube, Fallopian_Tube, Fallopian_Tube, Trachea, Deltoid_Muscle, Bronchus, Endometrium, Trachea, Prostate
93190	C1orf158	3.34234e-06	Testes, Testes, Testes, Testes, Testes, Fallopian_Tube, Testes, Fallopian_Tube, Adipose_Tissue, Peritneum, Myometrium, Deltoid_Muscle, Deltoid_Muscle, Trachea, Thyroid_Gland
136332	LRGUK	4.99103e-06	Testes, Testes, Bronchus, Trachea, Testes, Testes, Tongue_Main_Corpus, Trachea, Heart, Bronchus, Testes, Skeletal_Muscle, Skeletal_Muscle, Spinal_Cord, Deltoid_Muscle
221409	SPATS1	6.625e-06	Testes, Testes, Testes, Testes, Testes, Testes, Fallopian_Tube, Skin, Ventral_Tegmental_Area, Deltoid_Muscle, Bone_Marrow, Tonsil, Endometrium, Nodose_Nucleus, Salivary_Gland
54777	C10orf92	8.24444e-06	Testes, Testes, Small_Intestinejejunum, Small_Intestine_Jejunum, Skeletal_Muscle_Superior_Quadracep, Skeletal_Muscle, Skeletal_Muscle, Testes, Testes, Skeletal_Muscle, Testes, Skeletal_Muscle, Tongue_Main_Corpus, Tongue_Superior_With_Papillae, Deltoid_Muscle
9666	DZIP3	1.14405e-05	Testes, Testes, Deltoid_Muscle, Testes, Testes, Testes, Deltoid_Muscle, Deltoid_Muscle, Deltoid_Muscle, Fallopian_Tube, Deltoid_Muscle, Ventral_Tegmental_Area, Small_Intestine_Jejunum, Testes, Deltoid_Muscle
26160	IFT172	1.14405e-05	Testes, Testes, Testes, Fallopian_Tube, Fallopian_Tube, Testes, Testes, Trachea, Fallopian_Tube, Trachea, Endometrium, Ovary, Bronchus, Bronchus, Peritneum
126823	KLHDC9	1.46447e-05	Testes, Testes, Testes, Testes, Testes, Testes, Fallopian_Tube, Ventral_Tegmental_Area, Fallopian_Tube, Kidney, Breast, Ventral_Tegmental_Area, Ventral_Tegmental_Area, Kidney_Medulla, Thyroid_Gland
7485	WRB	1.59914e-05	Spinal_Cord, Spinal_Cord, Fallopian_Tube, Testes, Dorsal_Root_Ganglia, Spinal_Cord, Spinal_Cord, Spinal_Cord, Spinal_Cord, Ventral_Tegmental_Area, Spinal_Cord, Trigeminal_Ganglia, Nodose_Nucleus, Dorsal_Root_Ganglia, Fetal_Brain
56171	DNAH7	1.59914e-05	Fallopian_Tube, Fallopian_Tube, Fallopian_Tube, Trachea, Peritneum, Testes, Testes, Pancreas, Deltoid_Muscle, Salivary_Gland, Small_Intestine_Jejunum, Skeletal_Muscle_Superior_Quadracep, Testes, Testes, Ventral_Tegmental_Area
91860	CALML4	1.59914e-05	Small_Intestine, Colon_Cecum, Kidney, Colon_Cecum, Colon, Kidney_Cortex, Trachea, Small_Intestine_Jejunum, Fallopian_Tube, Kidney_Cortex, Kidney_Cortex, Kidney_Medulla, Bronchus, Small_Intestine, Kidney_Cortex
220388	CCDC89	1.59914e-05	Fallopian_Tube, Endometrium, Endometrium, Endometrium, Prostate, Synovial_Membrane, Myometrium, Prostate, Cervix, Tongue_Main_Corpus, Joint_Tissue_Synovium, Synovial_Membrane, Endometrium, Synovial_Membrane, Fallopian_Tube
115811	IQCD	1.74402e-05	Testes, Testes, Testes, Testes, Testes, Fallopian_Tube, Bronchus, Bronchus, Nodose_Nucleus, Adipose_Tissue, Peritneum, Testes, Trachea, Bone_Marrow, Nodose_Nucleus
129852	C2orf73	1.74402e-05	Testes, Testes, Testes, Testes, Testes, Testes, Myometrium, Fallopian_Tube, Colon_Cecum, Bronchus, Deltoid_Muscle, Bronchus, Synovial_Membrane, Cervix, Synovial_Membrane
222256	FLJ23834	2.36809e-05	Fallopian_Tube, Fallopian_Tube, Fallopian_Tube, Peritneum, Trachea, Bronchus, Bronchus, Trachea, Bronchus, Lung, Trachea, Trachea, Lung, Endometrium, Endometrium
79884	MAP9	2.82966e-05	Nodose_Nucleus, Nodose_Nucleus, Ventral_Tegmental_Area, Ventral_Tegmental_Area, Nodose_Nucleus, Ventral_Tegmental_Area, Dorsal_Root_Ganglia, Dorsal_Root_Ganglia, Dorsal_Root_Ganglia, Ventral_Tegmental_Area, Spinal_Cord, Dorsal_Root_Ganglia, Trigeminal_Ganglia, Ventral_Tegmental_Area, Dorsal_Root_Ganglia
164781	WDR69	4.38312e-05	Testes, Testes, Testes, Testes, Testes, Fallopian_Tube, Testes, Synovial_Membrane, Trachea, Bronchus, Fallopian_Tube, Fallopian_Tube, Bronchus, Trachea, Trachea
3753	KCNE1	4.83235e-05	Fallopian_Tube, Heart, Trachea, Bronchus, Pancreas, Trachea, Heart_Atrium, Kidney_Cortex, Kidney, Heart_Atrium, Trachea, Bronchus, Adipose_Tissue_Subcutaneous, Heart_Ventricle, Mammary_Gland
474354	LRRC18	7.76151e-05	Fallopian_Tube, Trachea, Trachea, Bronchus, Lung, Bronchus, Pancreas, Stomach_Fundus, Liver, Fallopian_Tube, Testes, Testes, Tongue, Heart_Ventricle, Small_Intestine
55805	LRP2BP	7.88375e-05	Testes, Testes, Testes, Testes, Testes, Skeletal_Muscle, Nodose_Nucleus, Fallopian_Tube, Testes, Ventral_Tegmental_Area, Deltoid_Muscle, Aorta, Nodose_Nucleus, Fallopian_Tube, Spinal_Cord
151790	WDR49	8.4668e-05	Fallopian_Tube, Spinal_Cord, Spinal_Cord, Spinal_Cord, Spinal_Cord, Spinal_Cord, Fallopian_Tube, Spinal_Cord, Spinal_Cord, Bronchus, Spinal_Cord, Endometrium, Bronchus, Trachea, Ventral_Tegmental_Area
133923	ZNF474	0.000105781	Fallopian_Tube, Fallopian_Tube, Testes, Trachea, Testes, Bronchus, Trachea, Testes, Tongue_Main_Corpus, Testes, Adipose_Tissue_Omental, Bronchus, Placenta, Spinal_Cord, Deltoid_Muscle
219736	STOX1	0.000120613	Fallopian_Tube, Adipose_Tissue_Omental, Stomach_Fundus, Fallopian_Tube, Bronchus, Ventral_Tegmental_Area, Stomach_Cardiac, Thymus_Gland, Cervix, Aorta, Trachea, Ventral_Tegmental_Area, Trachea, Endometrium, Endometrium
64080	RBKS	0.00012316	Small_Intestine, Kidney, Kidney_Medulla, Liver, Adrenal_Gland_Cortex, Kidney_Cortex, Fetal_Liver, Fallopian_Tube, Fallopian_Tube, Kidney_Cortex, Adrenal_Gland_Cortex, Kidney_Medulla, Kidney_Cortex, Testes, Liver
93663	ARHGAP18	0.0001272	Stomach_Cardiac, Lung, Lung, Stomach_Pyloric, Lung, Adrenal_Gland_Cortex, Kidney_Cortex, Fallopian_Tube, Stomach_Cardiac, Pancreas, Adrenal_Gland_Cortex, Stomach_Fundus, Lymph_Nodes, Kidney_Medulla, Adrenal_Gland_Cortex
79696	FAM164C	0.000187008	Testes, Testes, Testes, Testes, Testes, Testes, Fallopian_Tube, Heart_Ventricle, Fallopian_Tube, Myometrium, Pharyngeal_Mucosa, Thyroid_Gland, Kidney_Cortex, Placenta, Saphenous_Vein
57562	KIAA1377	0.000190757	Fallopian_Tube, Synovial_Membrane, Synovial_Membrane, Fallopian_Tube, Synovial_Membrane, Endometrium, Synovial_Membrane, Trigeminal_Ganglia, Fallopian_Tube, Synovial_Membrane, Cervix, Spinal_Cord, Ventral_Tegmental_Area, Ventral_Tegmental_Area, Joint_Tissue_Synovium
3320	HSP90AA1	0.000193695	Ventral_Tegmental_Area, Testes, Testes, Testes, Nodose_Nucleus, Ventral_Tegmental_Area, Testes, Testes, Dorsal_Root_Ganglia, Dorsal_Root_Ganglia, Nodose_Nucleus, Ventral_Tegmental_Area, Dorsal_Root_Ganglia, Dorsal_Root_Ganglia, Dorsal_Root_Ganglia
79989	TTC26	0.000193695	Fallopian_Tube, Testes, Testes, Testes, Testes, Testes, Bone_Marrow, Ventral_Tegmental_Area, Myometrium, Endometrium, Pancreas, Myometrium, Endometrium, Peritneum, Endometrium
2172	FABP6	0.00025228	Small_Intestine, Fallopian_Tube, Nodose_Nucleus, Tongue_Main_Corpus, Nodose_Nucleus, Fallopian_Tube, Fallopian_Tube, Deltoid_Muscle, Trachea, Ventral_Tegmental_Area, Spleen, Nodose_Nucleus, Spleen, Ventral_Tegmental_Area, Dorsal_Root_Ganglia
401124	FLJ16686	0.000274924	Bronchus, Fallopian_Tube, Fallopian_Tube, Ventral_Tegmental_Area, Trachea, Peritneum, Bronchus, Skin, Spleen, Myometrium, Lung, Endometrium, Deltoid_Muscle, Trachea, Colon
162282	ANKFN1	0.000290028	Ventral_Tegmental_Area, Endometrium, Fallopian_Tube, Endometrium, Trachea, Fallopian_Tube, Endometrium, Fallopian_Tube, Mammary_Gland, Spinal_Cord, Ventral_Tegmental_Area, Endometrium, Ventral_Tegmental_Area, Urethra, Pericardium
1047	CLGN	0.00031381	Prostate, Testes, Heart, Heart_Atrium, Prostate, Prostate_Gland, Heart_Ventricle, Heart_Atrium, Heart_Atrium, Prostate, Heart_Ventricle, Testes, Prostate, Prostate_Gland, Testes
158067	C9orf98	0.000362236	Testes, Testes, Testes, Testes, Testes, Fallopian_Tube, Testes, Vena_Cava, Fallopian_Tube, Kidney, Myometrium, Adipose_Tissue_Omental, Trachea, Colon, Skin
348807	CCDC37	0.000407373	Testes, Bronchus, Trachea, Lung, Testes, Testes, Lung, Trachea, Peritneum, Deltoid_Muscle, Bronchus, Trachea, Fallopian_Tube, Fallopian_Tube, Skeletal_Muscle_Superior_Quadracep
345757	FAM174A	0.000415926	Deltoid_Muscle, Fallopian_Tube, Fallopian_Tube, Deltoid_Muscle, Deltoid_Muscle, Deltoid_Muscle, Deltoid_Muscle, Testes, Skin, Penis, Testes, Deltoid_Muscle, Testes, Penis, Small_Intestine_Jejunum
55567	DNAH3	0.000470607	Adipose_Tissue, Bronchus, Colon_Cecum, Trachea, Nipple_Cross_Section, Testes, Trachea, Adipose_Tissue_Subcutaneous, Testes, Stomach_Cardiac, Bronchus, Myometrium, Mammary_Gland, Myometrium, Fallopian_Tube
84182	C7orf67	0.00053493	Testes, Coronary_Artery, Urethra, Joint_Tissue_Synovium, Skin, Ventral_Tegmental_Area, Coronary_Artery, Trigeminal_Ganglia, Dorsal_Root_Ganglia, Adipose_Tissue_Subcutaneous, Oral_Mucosa, Small_Intestine_Jejunum, Tongue_Superior_With_Papillae, Ovary, Testes
127255	LRRIQ3	0.000633135	Testes, Testes, Testes, Testes, Deltoid_Muscle, Testes, Tongue_Main_Corpus, Pancreas, Testes, Endometrium, Bone_Marrow, Bone_Marrow, Fallopian_Tube, Endometrium, Kidney_Medulla
4602	MYB	0.000706327	Thymus_Gland, Bone_Marrow, Thymus_Gland, Breast, Bone_Marrow, Bone_Marrow, Bone_Marrow, Bone_Marrow, Breast, Colon_Cecum, Fallopian_Tube, Fallopian_Tube, Fallopian_Tube, Colon_Cecum, Small_Intestine
94120	SYTL3	0.0007619	Thyroid_Gland, Deltoid_Muscle, Thyroid_Gland, Bronchus, Salivary_Gland, Trachea, Deltoid_Muscle, Spleen, Spleen, Spleen, Thyroid_Gland, Thymus_Gland, Deltoid_Muscle, Thyroid_Gland, Fallopian_Tube
219670	C10orf63	0.000764656	Fallopian_Tube, Fallopian_Tube, Nodose_Nucleus, Spinal_Cord, Fallopian_Tube, Spinal_Cord, Spinal_Cord, Ventral_Tegmental_Area, Salivary_Gland, Colon_Cecum, Spinal_Cord, Heart_Ventricle, Ventral_Tegmental_Area, Ventral_Tegmental_Area, Trachea
79582	SPAG16	0.000830871	Testes, Spinal_Cord, Ventral_Tegmental_Area, Fallopian_Tube, Testes, Testes, Testes, Testes, Fallopian_Tube, Aorta, Peritneum, Ovary, Spinal_Cord, Ventral_Tegmental_Area, Spinal_Cord
90293	KLHL13	0.000885341	Myometrium, Myometrium, Myometrium, Myometrium, Myometrium, Myometrium, Myometrium, Myometrium, Endometrium, Endometrium, Myometrium, Endometrium, Myometrium, Endometrium, Myometrium
79411	GLB1L	0.0009954	Testes, Testes, Testes, Testes, Testes, Testes, Fallopian_Tube, Fallopian_Tube, Trachea, Kidney_Cortex, Kidney_Cortex, Myometrium, Bronchus, Salivary_Gland, Ovary
11092	C9orf9	0.00105024	Testes, Testes, Testes, Testes, Testes, Testes, Salivary_Gland, Skin, Fallopian_Tube, Trachea, Fallopian_Tube, Bone_Marrow, Myometrium, Pancreas, Small_Intestine_Duodenum
139212	CXorf41	0.00107409	Testes, Bronchus, Testes, Fallopian_Tube, Fallopian_Tube, Testes, Bronchus, Trachea, Testes, Testes, Bronchus, Fallopian_Tube, Testes, Trachea, Retrocervical_Infiltrate
90736	FAM104B	0.00110469	Fallopian_Tube, Fallopian_Tube, Fallopian_Tube, Peritneum, Tongue_Main_Corpus, Small_Intestine_Jejunum, Trigeminal_Ganglia, Nodose_Nucleus, Endometrium, Joint_Tissue_Synovium, Deltoid_Muscle, Nodose_Nucleus, Penis, Endometrium, Nodose_Nucleus
5990	RFX2	0.00146607	Testes, Testes, Testes, Testes, Testes, Fallopian_Tube, Joint_Tissue_Synovium, Joint_Tissue_Synovium, Trachea, Fallopian_Tube, Trachea, Nipple_Cross_Section, Myometrium, Testes, Saphenous_Vein
84073	MYCBPAP	0.00159942	Testes, Testes, Testes, Testes, Testes, Testes, Endometrium, Bone_Marrow, Fallopian_Tube, Adipose_Tissue_Omental, Pancreas, Spinal_Cord, Myometrium, Thyroid_Gland, Small_Intestine_Duodenum
159989	CCDC67	0.00184542	Testes, Testes, Testes, Testes, Testes, Testes, Endometrium, Fallopian_Tube, Prostate_Gland, Deltoid_Muscle, Liver, Prostate, Pericardium, Fallopian_Tube, Ovary
114987	WDR31	0.00189865	Salivary_Gland, Testes, Salivary_Gland, Salivary_Gland, Salivary_Gland, Testes, Salivary_Gland, Testes, Fallopian_Tube, Testes, Thyroid_Gland, Fallopian_Tube, Trigeminal_Ganglia, Trachea, Dorsal_Root_Ganglia
116328	C8orf34	0.00209826	Fallopian_Tube, Skin, Nodose_Nucleus, Prostate, Prostate, Prostate, Prostate, Endometrium, Adipose_Tissue, Fallopian_Tube, Fetal_Brain, Vena_Cava, Aorta, Breast, Adipose_Tissue_Subcutaneous
167691	LCA5	0.00319683	Fallopian_Tube, Fallopian_Tube, Myometrium, Fallopian_Tube, Salivary_Gland, Ovary, Myometrium, Nodose_Nucleus, Mammary_Gland, Myometrium, Endometrium, Spinal_Cord, Endometrium, Cervix, Spinal_Cord
257236	CCDC96	0.00322568	Testes, Testes, Testes, Testes, Testes, Testes, Fallopian_Tube, Fallopian_Tube, Bronchus, Trachea, Trachea, Trachea, Spinal_Cord, Myometrium, Vulva
64799	IQCH	0.00340352	Testes, Testes, Testes, Testes, Testes, Deltoid_Muscle, Vena_Cava, Fallopian_Tube, Testes, Deltoid_Muscle, Endometrium, Small_Intestine_Duodenum, Fallopian_Tube, Small_Intestinejejunum, Bone_Marrow
57545	CC2D2A	0.00361089	Fallopian_Tube, Fallopian_Tube, Saphenous_Vein, Stomach_Cardiac, Fallopian_Tube, Urethra, Peritneum, Retrocervical_Infiltrate, Myometrium, Myometrium, Trachea, Urethra, Myometrium, Kidney, Cervix
84661	DPY30	0.00387815	Fallopian_Tube, Fallopian_Tube, Thyroid_Gland, Prostate_Gland, Thyroid_Gland, Salivary_Gland, Thyroid_Gland, Fallopian_Tube, Salivary_Gland, Vagina, Salivary_Gland, Salivary_Gland, Thyroid_Gland, Prostate_Gland, Spinal_Cord
149483	CCDC17	0.00442009	Trachea, Bronchus, Fallopian_Tube, Fallopian_Tube, Trachea, Bronchus, Bronchus, Trachea, Coronary_Artery, Fallopian_Tube, Trachea, Heart_Ventricle, Peritneum, Deltoid_Muscle, Stomach_Cardiac
201798	TIGD4	0.0046587	Testes, Testes, Deltoid_Muscle, Testes, Trigeminal_Ganglia, Tongue_Main_Corpus, Myometrium, Deltoid_Muscle, Trigeminal_Ganglia, Tongue_Main_Corpus, Endometrium, Deltoid_Muscle, Heart, Heart_Ventricle, Myometrium
4291	MLF1	0.00471474	Testes, Testes, Heart_Atrium, Deltoid_Muscle, Deltoid_Muscle, Heart_Atrium, Skeletal_Muscle, Heart_Ventricle, Deltoid_Muscle, Heart, Heart_Atrium, Fallopian_Tube, Deltoid_Muscle, Heart_Ventricle, Skeletal_Muscle
80195	C10orf57	0.00496114	Adipose_Tissue, Vulva, Nipple_Cross_Section, Vulva, Penis, Vulva, Prostate, Prostate, Prostate_Gland, Skin, Skin, Prostate, Skin_Bd, Oral_Mucosa, Prostate
83473	KATNAL2	0.0063673	Fallopian_Tube, Thyroid_Gland, Fallopian_Tube, Testes, Testes, Deltoid_Muscle, Thyroid_Gland, Retrocervical_Infiltrate, Thyroid_Gland, Spinal_Cord, Spinal_Cord, Bronchus, Thyroid_Gland, Kidney_Medulla, Vulva
84261	FBXW9	0.00672242	Skin, Colon_Cecum, Skin, Testes, Bone_Marrow, Ventral_Tegmental_Area, Testes, Bronchus, Vulva, Vulva, Penis, Small_Intestine_Jejunum, Fallopian_Tube, Trachea, Mammary_Gland
161003	STOML3	0.00698001	Bronchus, Fallopian_Tube, Trachea, Trachea, Fallopian_Tube, Fallopian_Tube, Cervix, Colon_Cecum, Bronchus, Endometrium, Bronchus, Myometrium, Deltoid_Muscle, Trachea, Penis
254050	LRRC43	0.0089507	Testes, Pancreas, Testes, Kidney, Fallopian_Tube, Myometrium, Testes, Kidney_Cortex, Testes, Testes, Testes, Kidney_Cortex, Kidney_Cortex, Kidney_Medulla, Vulva
6583	SLC22A4	0.00925561	Bone_Marrow, Bone_Marrow, Bone_Marrow, Bone_Marrow, Fallopian_Tube, Fetal_Liver, Bone_Marrow, Trachea, Prostate, Kidney, Kidney_Cortex, Kidney_Cortex, Bronchus, Trachea, Kidney_Cortex
130540	ALS2CR12	0.00927886	Testes, Testes, Testes, Bone_Marrow, Testes, Trachea, Testes, Fallopian_Tube, Thyroid_Gland, Testes, Heart, Fallopian_Tube, Peritneum, Tongue, Skin_Sg
92340	C17orf72	0.00943033	Myometrium, Trachea, Bronchus, Ventral_Tegmental_Area, Skeletal_Muscle_Superior_Quadracep, Fallopian_Tube, Bronchus, Bronchus, Salivary_Gland, Fallopian_Tube, Trachea, Colon_Cecum, Nodose_Nucleus, Salivary_Gland, Vena_Cava
387882	C12orf75	0.0102997	Skeletal_Muscle, Deltoid_Muscle, Deltoid_Muscle, Deltoid_Muscle, Deltoid_Muscle, Myometrium, Aorta, Deltoid_Muscle, Testes, Stomach_Pyloric, Aorta, Aorta, Saphenous_Vein, Cervix, Cervix
10309	CCNO	0.0107386	Endometrium, Testes, Trachea, Stomach_Cardiac, Stomach_Fundus, Small_Intestine_Duodenum, Pancreas, Skin, Testes, Stomach_Pyloric, Testes, Thyroid_Gland, Trachea, Testes, Small_Intestine
83539	CHST9	0.0107603	Trachea, Bronchus, Trachea, Bronchus, Trachea, Tongue_Superior_With_Papillae, Tongue_Superior_With_Papillae, Bronchus, Trachea, Testes, Fallopian_Tube, Urethra, Prostate_Gland, Salivary_Gland, Prostate
79598	CEP97	0.017689	Spinal_Cord, Nodose_Nucleus, Nodose_Nucleus, Nodose_Nucleus, Nodose_Nucleus, Ventral_Tegmental_Area, Spinal_Cord, Nodose_Nucleus, Spinal_Cord, Nodose_Nucleus, Spinal_Cord, Spinal_Cord, Spinal_Cord, Ventral_Tegmental_Area, Nodose_Nucleus
152110	NEK10	0.0194308	Testes, Testes, Tongue_Main_Corpus, Vena_Cava, Skeletal_Muscle, Testes, Testes, Trachea, Fallopian_Tube, Skeletal_Muscle, Small_Intestine_Jejunum, Breast, Skeletal_Muscle, Tongue_Main_Corpus, Testes
79858	NEK11	0.0215633	Testes, Ventral_Tegmental_Area, Spinal_Cord, Nodose_Nucleus, Ventral_Tegmental_Area, Nodose_Nucleus, Spinal_Cord, Coronary_Artery, Fallopian_Tube, Deltoid_Muscle, Testes, Trigeminal_Ganglia, Ventral_Tegmental_Area, Ventral_Tegmental_Area, Testes
5858	PZP	0.0271256	Liver, Testes, Endometrium, Fetal_Liver, Adipose_Tissue, Aorta, Liver, Pancreas, Liver, Tonsil, Coronary_Artery, Adipose_Tissue_Omental, Liver, Nodose_Nucleus, Testes
1262	CNGA4	0.0287156	Fallopian_Tube, Retrocervical_Infiltrate, Skin, Fallopian_Tube, Penis, Endometrium, Tongue_Main_Corpus, Skeletal_Muscle, Pericardium, Peritneum, Vagina, Small_Intestine_Jejunum, Trachea, Trachea, Nodose_Nucleus
339778	C2orf70	0.0296215	Bronchus, Testes, Testes, Salivary_Gland, Fallopian_Tube, Vena_Cava, Pharyngeal_Mucosa, Testes, Trigeminal_Ganglia, Ventral_Tegmental_Area, Stomach_Cardiac, Salivary_Gland, Bone_Marrow, Lymph_Nodes, Testes
122046	C13orf26	0.0303004	Testes, Testes, Testes, Testes, Testes, Testes, Trachea, Ventral_Tegmental_Area, Spinal_Cord, Endometrium, Myometrium, Bronchus, Spinal_Cord, Spinal_Cord, Coronary_Artery
220074	LRTOMT	0.0309946	Nodose_Nucleus, Testes, Trigeminal_Ganglia, Tongue_Main_Corpus, Testes, Myometrium, Spinal_Cord, Coronary_Artery, Testes, Testes, Fallopian_Tube, Fallopian_Tube, Ventral_Tegmental_Area, Trachea, Mammary_Gland
9963	SLC23A1	0.031021	Kidney, Kidney_Cortex, Kidney_Cortex, Kidney_Cortex, Kidney_Medulla, Kidney_Cortex, Small_Intestine, Kidney_Medulla, Liver, Fetal_Liver, Fallopian_Tube, Liver, Liver, Liver, Prostate_Gland
84988	PPP1R16A	0.0314785	Skeletal_Muscle_Superior_Quadracep, Kidney, Skeletal_Muscle, Kidney_Cortex, Small_Intestine_Jejunum, Small_Intestinejejunum, Salivary_Gland, Aorta, Testes, Tongue_Main_Corpus, Salivary_Gland, Kidney_Cortex, Skeletal_Muscle, Heart, Fallopian_Tube
56673	C11orf16	0.0326186	Bronchus, Trachea, Peritneum, Myometrium, Trachea, Trachea, Colon_Cecum, Bone_Marrow, Fallopian_Tube, Fallopian_Tube, Bronchus, Small_Intestine, Saphenous_Vein, Fallopian_Tube, Retrocervical_Infiltrate
160777	CCDC60	0.0331069	Testes, Trachea, Fallopian_Tube, Testes, Fallopian_Tube, Heart_Ventricle, Adipose_Tissue_Omental, Pharyngeal_Mucosa, Testes, Testes, Trachea, Adipose_Tissue_Subcutaneous, Heart_Ventricle, Nipple_Cross_Section, Lymph_Nodes
84125	LRRIQ1	0.0342536	Deltoid_Muscle, Testes, Nodose_Nucleus, Fallopian_Tube, Colon_Cecum, Deltoid_Muscle, Kidney_Cortex, Thyroid_Gland, Trachea, Myometrium, Endometrium, Myometrium, Fallopian_Tube, Ventral_Tegmental_Area, Kidney_Medulla
9576	SPAG6	0.0350874	Testes, Testes, Testes, Testes, Fallopian_Tube, Testes, Fallopian_Tube, Testes, Bronchus, Fallopian_Tube, Trachea, Bronchus, Trachea, Bronchus, Peritneum
25876	SPEF1	0.0359991	Testes, Fallopian_Tube, Fallopian_Tube, Bronchus, Colon_Cecum, Heart_Ventricle, Trachea, Ventral_Tegmental_Area, Skin, Myometrium, Skeletal_Muscle, Retrocervical_Infiltrate, Skeletal_Muscle_Superior_Quadracep, Testes, Adipose_Tissue_Subcutaneous
4285	MIPEP	0.0360316	Prostate, Prostate, Heart_Atrium, Skin_Bd, Heart, Deltoid_Muscle, Kidney, Skin, Heart_Atrium, Vulva, Deltoid_Muscle, Fallopian_Tube, Deltoid_Muscle, Skin, Deltoid_Muscle
10557	RPP38	0.0381061	Testes, Testes, Testes, Testes, Fallopian_Tube, Testes, Fallopian_Tube, Bone_Marrow, Vulva, Skeletal_Muscle, Penis, Esophagus, Oral_Mucosa, Myometrium, Colon_Cecum
1040	CDS1	0.0409811	Fallopian_Tube, Fallopian_Tube, Oral_Mucosa, Oral_Mucosa, Aorta, Esophagus, Thyroid_Gland, Ventral_Tegmental_Area, Oral_Mucosa, Skin, Esophagus, Thyroid_Gland, Pharyngeal_Mucosa, Thyroid_Gland, Penis
84217	ZMYND12	0.0443399	Testes, Testes, Testes, Testes, Testes, Testes, Fallopian_Tube, Trachea, Thyroid_Gland, Kidney_Cortex, Spinal_Cord, Kidney, Small_Intestine_Jejunum, Kidney_Cortex, Pancreas
196996	GRAMD2	0.0507033	Placenta, Lung, Thyroid_Gland, Lung, Mammary_Gland, Thyroid_Gland, Prostate_Gland, Fallopian_Tube, Lung, Ventral_Tegmental_Area, Thyroid_Gland, Thyroid_Gland, Fallopian_Tube, Bronchus, Thyroid_Gland
51673	TPPP3	0.0572158	Fallopian_Tube, Fallopian_Tube, Oral_Mucosa, Dorsal_Root_Ganglia, Trigeminal_Ganglia, Oral_Mucosa, Trachea, Bronchus, Dorsal_Root_Ganglia, Joint_Tissue_Synovium, Trigeminal_Ganglia, Nodose_Nucleus, Trigeminal_Ganglia, Oral_Mucosa, Trigeminal_Ganglia
55605	KIF21A	0.0646391	Dorsal_Root_Ganglia, Dorsal_Root_Ganglia, Trigeminal_Ganglia, Dorsal_Root_Ganglia, Dorsal_Root_Ganglia, Dorsal_Root_Ganglia, Dorsal_Root_Ganglia, Dorsal_Root_Ganglia, Trigeminal_Ganglia, Trigeminal_Ganglia, Ventral_Tegmental_Area, Dorsal_Root_Ganglia, Nodose_Nucleus, Trigeminal_Ganglia, Trigeminal_Ganglia
64065	PERP	0.0945744	Vulva, Skin_Bd, Oral_Mucosa, Nipple_Cross_Section, Skin, Vulva, Oral_Mucosa, Skin, Vagina, Vulva, Oral_Mucosa, Vagina, Pharyngeal_Mucosa, Penis, Penis
220004	C11orf66	0.111286	Testes, Testes, Bone_Marrow, Small_Intestinejejunum, Colon_Cecum, Ventral_Tegmental_Area, Testes, Skeletal_Muscle, Tongue_Main_Corpus, Testes, Heart, Testes, Myometrium, Coronary_Artery, Ventral_Tegmental_Area
165186	FAM179A	0.114267	Heart_Ventricle, Heart_Atrium, Fallopian_Tube, Tongue_Main_Corpus, Deltoid_Muscle, Skeletal_Muscle, Trachea, Heart_Atrium, Fallopian_Tube, Tongue_Superior_With_Papillae, Tongue_Superior_With_Papillae, Bronchus, Tongue_Main_Corpus, Heart_Atrium, Tongue_Main_Corpus
22843	PPM1E	0.120426	Fetal_Brain, Ventral_Tegmental_Area, Nodose_Nucleus, Dorsal_Root_Ganglia, Ventral_Tegmental_Area, Testes, Spinal_Cord, Dorsal_Root_Ganglia, Adrenal_Gland_Cortex, Testes, Nodose_Nucleus, Ventral_Tegmental_Area, Ventral_Tegmental_Area, Nodose_Nucleus, Adrenal_Gland_Cortex
405752	FSD1L	0.127337	Small_Intestine_Jejunum, Deltoid_Muscle, Deltoid_Muscle, Deltoid_Muscle, Dorsal_Root_Ganglia, Dorsal_Root_Ganglia, Deltoid_Muscle, Small_Intestinejejunum, Skeletal_Muscle_Superior_Quadracep, Spinal_Cord, Skeletal_Muscle, Skeletal_Muscle, Trigeminal_Ganglia, Spinal_Cord, Fallopian_Tube
11001	SLC27A2	0.152697	Liver, Liver, Kidney_Medulla, Kidney, Kidney_Cortex, Liver, Liver, Kidney_Cortex, Kidney_Cortex, Kidney_Medulla, Kidney_Cortex, Fetal_Liver, Fallopian_Tube, Trachea, Bronchus
221458	KIF6	0.159993	Nodose_Nucleus, Nodose_Nucleus, Nodose_Nucleus, Nodose_Nucleus, Ventral_Tegmental_Area, Nodose_Nucleus, Spinal_Cord, Nodose_Nucleus, Tongue_Main_Corpus, Skeletal_Muscle, Spinal_Cord, Bronchus, Fetal_Liver, Testes, Skeletal_Muscle_Superior_Quadracep
3017	HIST1H2BD	0.175165	Prostate, Prostate_Gland, Prostate, Prostate_Gland, Prostate, Prostate_Gland, Prostate, Kidney_Medulla, Prostate_Gland, Prostate_Gland, Liver, Prostate_Gland, Kidney_Medulla, Liver, Fetal_Liver
115948	CCDC151	0.189111	Testes, Fallopian_Tube, Testes, Ventral_Tegmental_Area, Vena_Cava, Testes, Fallopian_Tube, Bone_Marrow, Coronary_Artery, Kidney_Cortex, Breast, Testes, Bronchus, Adrenal_Gland_Cortex, Ventral_Tegmental_Area
2766	GMPR	0.200301	Deltoid_Muscle, Deltoid_Muscle, Deltoid_Muscle, Deltoid_Muscle, Skeletal_Muscle_Superior_Quadracep, Deltoid_Muscle, Bone_Marrow, Deltoid_Muscle, Skeletal_Muscle, Small_Intestinejejunum, Skeletal_Muscle, Skeletal_Muscle, Small_Intestine_Jejunum, Skeletal_Muscle, Testes
150082	LCA5L	0.200301	Testes, Testes, Testes, Testes, Testes, Testes, Deltoid_Muscle, Fallopian_Tube, Myometrium, Deltoid_Muscle, Bone_Marrow, Adipose_Tissue_Subcutaneous, Myometrium, Cervix, Colon_Cecum
200132	TCTEX1D1	0.231095	Fallopian_Tube, Fallopian_Tube, Nodose_Nucleus, Vena_Cava, Deltoid_Muscle, Nodose_Nucleus, Spinal_Cord, Tongue_Main_Corpus, Ventral_Tegmental_Area, Bone_Marrow, Placenta, Small_Intestinejejunum, Endometrium, Nodose_Nucleus, Ventral_Tegmental_Area
8938	BAIAP3	0.240517	Ventral_Tegmental_Area, Ventral_Tegmental_Area, Ventral_Tegmental_Area, Ventral_Tegmental_Area, Ventral_Tegmental_Area, Spinal_Cord, Ventral_Tegmental_Area, Lymph_Nodes, Testes, Trachea, Bronchus, Spinal_Cord, Skin, Spinal_Cord, Ventral_Tegmental_Area
114827	FHAD1	0.269864	Fallopian_Tube, Coronary_Artery, Skeletal_Muscle_Superior_Quadracep, Fallopian_Tube, Testes, Skeletal_Muscle, Testes, Bone_Marrow, Peritneum, Aorta, Heart, Deltoid_Muscle, Heart_Atrium, Trachea, Fallopian_Tube
132851	SPATA4	0.269864	Testes, Testes, Testes, Testes, Testes, Testes, Deltoid_Muscle, Myometrium, Ventral_Tegmental_Area, Spinal_Cord, Bone_Marrow, Small_Intestine_Jejunum, Spinal_Cord, Nodose_Nucleus, Nodose_Nucleus
80157	FLJ21511	0.282176	Prostate, Prostate, Prostate, Prostate_Gland, Prostate, Prostate, Oral_Mucosa, Prostate_Gland, Prostate, Prostate_Gland, Oral_Mucosa, Penis, Prostate_Gland, Skin, Vulva
200728	TMEM17	0.310625	Ventral_Tegmental_Area, Spinal_Cord, Dorsal_Root_Ganglia, Spinal_Cord, Ventral_Tegmental_Area, Ventral_Tegmental_Area, Ventral_Tegmental_Area, Spinal_Cord, Deltoid_Muscle, Ventral_Tegmental_Area, Ventral_Tegmental_Area, Nodose_Nucleus, Testes, Spinal_Cord, Dorsal_Root_Ganglia
84645	C22orf23	0.320994	Testes, Testes, Testes, Testes, Testes, Testes, Fallopian_Tube, Bone_Marrow, Bone_Marrow, Fallopian_Tube, Adipose_Tissue, Skin, Vulva, Bronchus, Adipose_Tissue_Subcutaneous
4135	MAP6	0.330655	Fetal_Brain, Dorsal_Root_Ganglia, Trigeminal_Ganglia, Ventral_Tegmental_Area, Dorsal_Root_Ganglia, Dorsal_Root_Ganglia, Trigeminal_Ganglia, Ventral_Tegmental_Area, Dorsal_Root_Ganglia, Trigeminal_Ganglia, Spinal_Cord, Trigeminal_Ganglia, Spinal_Cord, Dorsal_Root_Ganglia, Spinal_Cord
80133	C1orf129	0.335828	Deltoid_Muscle, Ventral_Tegmental_Area, Vagina, Cervix, Skeletal_Muscle, Vena_Cava, Deltoid_Muscle, Endometrium, Penis, Nodose_Nucleus, Adipose_Tissue_Omental, Uterus, Spinal_Cord, Pharyngeal_Mucosa, Lung
254173	TTLL10	0.335828	Testes, Testes, Testes, Testes, Testes, Testes, Adipose_Tissue, Trachea, Pancreas, Fallopian_Tube, Bronchus, Trachea, Joint_Tissue_Synovium, Skin_Sg, Vulva
339457	C1orf222	0.342632	Deltoid_Muscle, Deltoid_Muscle, Testes, Tongue_Main_Corpus, Testes, Small_Intestine_Jejunum, Bronchus, Deltoid_Muscle, Testes, Tongue_Main_Corpus, Trachea, Trachea, Testes, Small_Intestinejejunum, Testes
729	C6	0.3481	Liver, Liver, Liver, Liver, Fallopian_Tube, Fallopian_Tube, Heart_Atrium, Synovial_Membrane, Heart_Atrium, Adipose_Tissue, Small_Intestine_Duodenum, Heart_Atrium, Coronary_Artery, Coronary_Artery, Pancreas
6716	SRD5A2	0.380205	Liver, Liver, Prostate, Urethra, Liver, Fallopian_Tube, Urethra, Liver, Urethra, Prostate, Fallopian_Tube, Prostate_Gland, Prostate_Gland, Prostate, Prostate_Gland
114792	KLHL32	0.380205	Ventral_Tegmental_Area, Nodose_Nucleus, Nodose_Nucleus, Nodose_Nucleus, Spinal_Cord, Nodose_Nucleus, Nodose_Nucleus, Nodose_Nucleus, Spinal_Cord, Ventral_Tegmental_Area, Spinal_Cord, Ventral_Tegmental_Area, Nodose_Nucleus, Spinal_Cord, Nodose_Nucleus
130	ADH6	0.38803	Liver, Liver, Liver, Liver, Fetal_Liver, Kidney_Cortex, Aorta, Kidney, Kidney_Cortex, Kidney_Cortex, Small_Intestine, Kidney_Cortex, Colon_Cecum, Fallopian_Tube, Kidney_Medulla
55466	DNAJA4	0.399373	Deltoid_Muscle, Skeletal_Muscle, Deltoid_Muscle, Esophagus, Trachea, Small_Intestinejejunum, Skeletal_Muscle, Small_Intestine_Jejunum, Skeletal_Muscle_Superior_Quadracep, Deltoid_Muscle, Heart_Atrium, Deltoid_Muscle, Tongue_Main_Corpus, Tongue_Main_Corpus, Deltoid_Muscle
80201	HKDC1	0.399373	Small_Intestine, Fetal_Liver, Fallopian_Tube, Myometrium, Endometrium, Thymus_Gland, Trigeminal_Ganglia, Kidney_Medulla, Small_Intestine_Jejunum, Aorta, Small_Intestine, Thymus_Gland, Kidney_Cortex, Kidney_Cortex, Thyroid_Gland
23247	KIAA0556	0.403087	Fallopian_Tube, Fallopian_Tube, Nodose_Nucleus, Thyroid_Gland, Thyroid_Gland, Skin, Testes, Thyroid_Gland, Thyroid_Gland, Endometrium, Fallopian_Tube, Nodose_Nucleus, Thyroid_Gland, Tonsil, Trachea
414328	C9orf103	0.403087	Kidney_Cortex, Kidney_Cortex, Kidney, Kidney_Cortex, Kidney_Medulla, Kidney_Cortex, Thymus_Gland, Liver, Liver, Kidney_Medulla, Kidney_Medulla, Liver, Thymus_Gland, Liver, Spinal_Cord
847	CAT	0.405854	Liver, Bone_Marrow, Bone_Marrow, Bone_Marrow, Bone_Marrow, Adipose_Tissue_Subcutaneous, Liver, Bone_Marrow, Liver, Liver, Adipose_Tissue_Subcutaneous, Mammary_Gland, Adipose_Tissue, Skin, Kidney_Cortex
26074	C20orf26	0.504042	Testes, Skeletal_Muscle, Fallopian_Tube, Testes, Fallopian_Tube, Skeletal_Muscle_Superior_Quadracep, Deltoid_Muscle, Small_Intestinejejunum, Heart, Skeletal_Muscle, Deltoid_Muscle, Small_Intestine_Jejunum, Pharyngeal_Mucosa, Testes, Heart_Ventricle
54979	HRASLS2	0.545686	Kidney_Cortex, Trachea, Kidney, Stomach_Pyloric, Stomach_Fundus, Mammary_Gland, Trachea, Bone_Marrow, Myometrium, Trachea, Heart_Ventricle, Bronchus, Fallopian_Tube, Fallopian_Tube, Kidney_Cortex
284076	TTLL6	0.574875	Testes, Testes, Testes, Testes, Testes, Testes, Fallopian_Tube, Colon, Fallopian_Tube, Stomach_Cardiac, Kidney_Cortex, Small_Intestine, Kidney_Cortex, Deltoid_Muscle, Ventral_Tegmental_Area
403314	APOBEC4	0.616768	Fallopian_Tube, Fallopian_Tube, Testes, Ventral_Tegmental_Area, Nodose_Nucleus, Bone_Marrow, Ventral_Tegmental_Area, Salivary_Gland, Small_Intestine_Duodenum, Thyroid_Gland, Testes, Pancreas, Spinal_Cord, Spinal_Cord, Myometrium
199221	DZIP1L	0.630218	Fallopian_Tube, Stomach_Pyloric, Bone_Marrow, Stomach_Pyloric, Small_Intestine, Stomach_Pyloric, Trachea, Trachea, Skin_Bd, Bronchus, Deltoid_Muscle, Trachea, Deltoid_Muscle, Adipose_Tissue_Subcutaneous, Stomach_Pyloric
3568	IL5RA	0.63445	Salivary_Gland, Prostate, Colon_Cecum, Deltoid_Muscle, Prostate, Stomach, Dorsal_Root_Ganglia, Heart_Ventricle, Deltoid_Muscle, Salivary_Gland, Spleen, Stomach_Cardiac, Bone_Marrow, Adipose_Tissue_Subcutaneous, Coronary_Artery
83875	BCO2	0.7106	Deltoid_Muscle, Heart_Atrium, Heart_Ventricle, Heart_Atrium, Liver, Deltoid_Muscle, Heart, Deltoid_Muscle, Heart_Ventricle, Heart_Atrium, Heart_Atrium, Liver, Liver, Deltoid_Muscle, Lymph_Nodes
10242	KCNMB2	0.761618	Fallopian_Tube, Fallopian_Tube, Fallopian_Tube, Peritneum, Ovary, Myometrium, Kidney_Cortex, Ovary, Kidney_Medulla, Pancreas, Myometrium, Myometrium, Heart_Ventricle, Heart_Atrium, Fetal_Brain
5276	SERPINI2	0.771079	Pancreas, Small_Intestine_Duodenum, Small_Intestine, Spinal_Cord, Spinal_Cord, Spinal_Cord, Fallopian_Tube, Ventral_Tegmental_Area, Fallopian_Tube, Spinal_Cord, Spinal_Cord, Vulva, Adipose_Tissue, Nodose_Nucleus, Nodose_Nucleus
9856	KIAA0319	0.821515	Fetal_Brain, Ventral_Tegmental_Area, Dorsal_Root_Ganglia, Ventral_Tegmental_Area, Ventral_Tegmental_Area, Stomach_Pyloric, Dorsal_Root_Ganglia, Ventral_Tegmental_Area, Ventral_Tegmental_Area, Ventral_Tegmental_Area, Trigeminal_Ganglia, Dorsal_Root_Ganglia, Ventral_Tegmental_Area, Dorsal_Root_Ganglia, Ventral_Tegmental_Area
124637	CYB5D1	0.853282	Fallopian_Tube, Thyroid_Gland, Thyroid_Gland, Fallopian_Tube, Peritneum, Fallopian_Tube, Kidney_Medulla, Deltoid_Muscle, Kidney_Medulla, Thyroid_Gland, Heart_Ventricle, Coronary_Artery, Thyroid_Gland, Kidney_Cortex, Adrenal_Gland_Cortex
54102	CLIC6	0.894365	Stomach_Cardiac, Stomach_Cardiac, Stomach_Fundus, Stomach_Fundus, Stomach_Pyloric, Stomach, Bronchus, Trachea, Breast, Urethra, Stomach_Pyloric, Adipose_Tissue_Subcutaneous, Urethra, Thyroid_Gland, Trachea
81706	PPP1R14C	0.913591	Skin, Thyroid_Gland, Thyroid_Gland, Heart_Ventricle, Thyroid_Gland, Heart_Atrium, Heart_Atrium, Deltoid_Muscle, Penis, Skin_Bd, Penis, Heart, Penis, Thyroid_Gland, Deltoid_Muscle
11122	PTPRT	0.950294	Ventral_Tegmental_Area, Nodose_Nucleus, Nodose_Nucleus, Fetal_Brain, Ventral_Tegmental_Area, Fallopian_Tube, Fallopian_Tube, Fallopian_Tube, Dorsal_Root_Ganglia, Ventral_Tegmental_Area, Thymus_Gland, Breast, Breast, Coronary_Artery, Ventral_Tegmental_Area
282996	RBM20	0.954055	Heart, Heart_Ventricle, Heart_Ventricle, Heart_Atrium, Heart_Ventricle, Heart_Atrium, Heart_Atrium, Heart_Atrium, Skeletal_Muscle, Skeletal_Muscle, Small_Intestine_Jejunum, Skeletal_Muscle, Small_Intestinejejunum, Deltoid_Muscle, Skeletal_Muscle
27145	FILIP1	0.975519	Heart_Atrium, Deltoid_Muscle, Heart_Atrium, Heart_Ventricle, Small_Intestine_Jejunum, Heart_Ventricle, Deltoid_Muscle, Deltoid_Muscle, Deltoid_Muscle, Deltoid_Muscle, Small_Intestinejejunum, Heart_Atrium, Skeletal_Muscle, Heart_Ventricle, Deltoid_Muscle
84417	C2orf40	0.975519	Stomach_Fundus, Synovial_Membrane, Stomach_Cardiac, Bronchus, Thyroid_Gland, Thyroid_Gland, Thyroid_Gland, Thyroid_Gland, Trigeminal_Ganglia, Synovial_Membrane, Stomach_Fundus, Synovial_Membrane, Trachea, Joint_Tissue_Synovium, Trachea
7504	XK	0.987011	Bone_Marrow, Bone_Marrow, Bone_Marrow, Bone_Marrow, Fetal_Liver, Bone_Marrow, Colon_Cecum, Colon, Stomach_Cardiac, Deltoid_Muscle, Small_Intestine, Small_Intestine_Jejunum, Small_Intestine, Aorta, Deltoid_Muscle
23205	ACSBG1	0.987011	Adipose_Tissue, Nipple_Cross_Section, Spinal_Cord, Spinal_Cord, Spinal_Cord, Spinal_Cord, Spinal_Cord, Ventral_Tegmental_Area, Spinal_Cord, Ventral_Tegmental_Area, Skin_Bd, Spinal_Cord, Ventral_Tegmental_Area, Spinal_Cord, Nodose_Nucleus
55825	PECR	0.987011	Liver, Adipose_Tissue_Subcutaneous, Liver, Fetal_Liver, Adipose_Tissue, Adipose_Tissue_Subcutaneous, Liver, Kidney, Kidney_Cortex, Adipose_Tissue_Omental, Skin, Coronary_Artery, Liver, Adipose_Tissue, Small_Intestine
203	AK1	0.992655	Skeletal_Muscle, Skeletal_Muscle, Skeletal_Muscle, Skeletal_Muscle_Superior_Quadracep, Small_Intestinejejunum, Tongue_Main_Corpus, Heart_Atrium, Tongue_Superior_With_Papillae, Small_Intestine_Jejunum, Heart_Ventricle, Tongue, Heart_Ventricle, Tongue_Main_Corpus, Tongue, Heart_Atrium
2104	ESRRG	0.999211	Stomach_Cardiac, Deltoid_Muscle, Kidney_Medulla, Kidney_Cortex, Kidney_Medulla, Kidney_Medulla, Placenta, Nodose_Nucleus, Kidney_Medulla, Kidney_Cortex, Nodose_Nucleus, Salivary_Gland, Deltoid_Muscle, Salivary_Gland, Deltoid_Muscle
2138	EYA1	0.999211	Urethra, Vagina, Urethra, Prostate, Urethra, Urethra, Prostate, Urethra, Deltoid_Muscle, Heart, Prostate, Cervix, Prostate, Deltoid_Muscle, Prostate
4753	NELL2	0.999211	Fetal_Brain, Fallopian_Tube, Fallopian_Tube, Ventral_Tegmental_Area, Ventral_Tegmental_Area, Ventral_Tegmental_Area, Fallopian_Tube, Cervix, Prostate_Gland, Ventral_Tegmental_Area, Lymph_Nodes, Spinal_Cord, Cervix, Prostate_Gland, Bronchus
56964	WDR93	0.999211	Deltoid_Muscle, Tongue_Main_Corpus, Testes, Testes, Heart_Ventricle, Skeletal_Muscle_Superior_Quadracep, Deltoid_Muscle, Adipose_Tissue, Heart_Ventricle, Tongue, Skin, Testes, Adipose_Tissue_Subcutaneous, Liver, Liver
83604	TMEM47	0.999211	Aorta, Saphenous_Vein, Saphenous_Vein, Aorta, Myometrium, Aorta, Stomach_Cardiac, Urethra, Saphenous_Vein, Myometrium, Urethra, Urethra, Myometrium, Spinal_Cord, Myometrium
