# Supplementary material for: Exploring the Transcriptome of Ciliated Cells Using In Silico Dissection of Human Tissues
Source: PLoS One. 2012 Apr 25;7(4):e35618. doi: 10.1371/journal.pone.0035618 (PMC3338421; doi:10.1371/journal.pone.0035618)
Supplement: Table S10 — Data summary for the signature genes. For each signature gene, this table summarizes data from the Tables S5, S7, S8 and S9. (XLS) [file pone.0035618.s010.xls]

## Sheet: Summary
EnsemblID	GeneID	Symbol	Novelty category	Number of datasets in which the gene belongs to the ciliary module	Validation
					Tissue specificity (BH corrected)	Immunostaining of cilia
ENSG00000147400	1069	CETN2	(1) Strong evidence from previous studies	9	< 1,0E-06	(1) Staining is specific to cilia
ENSG00000039139	1767	DNAH5	(1) Strong evidence from previous studies	5	< 1,0E-06	(1) Staining is specific to cilia
ENSG00000007174	1770	DNAH9	(1) Strong evidence from previous studies	9	< 1,0E-06	(1) Staining is specific to cilia
ENSG00000171533	4135	MAP6	(1) Strong evidence from previous studies	5	0.330655	(1) Staining is specific to cilia
ENSG00000178053	4291	MLF1	(1) Strong evidence from previous studies	4	0.00471474	(1) Staining is specific to cilia
ENSG00000156313	6103	RPGR	(1) Strong evidence from previous studies	4	< 1,0E-06	(1) Staining is specific to cilia
ENSG00000163879	7802	DNALI1	(1) Strong evidence from previous studies	9	< 1,0E-06	(1) Staining is specific to cilia
ENSG00000007062	8842	PROM1	(1) Strong evidence from previous studies	4	< 1,0E-06	(1) Staining is specific to cilia
ENSG00000077327	9576	SPAG6	(1) Strong evidence from previous studies	8	0.0350874	(1) Staining is specific to cilia
ENSG00000196220	9901	SRGAP3	(1) Strong evidence from previous studies	5	< 1,0E-06	(1) Staining is specific to cilia
ENSG00000008226	9940	DLEC1	(1) Strong evidence from previous studies	7	< 1,0E-06	(1) Staining is specific to cilia
ENSG00000010626	10233	LRRC23	(1) Strong evidence from previous studies	6	< 1,0E-06	(1) Staining is specific to cilia
ENSG00000089101	26074	C20orf26	(1) Strong evidence from previous studies	5	0.504042	(1) Staining is specific to cilia
ENSG00000128408	26150	RIBC2	(1) Strong evidence from previous studies	7	< 1,0E-06	(1) Staining is specific to cilia
ENSG00000122735	27019	DNAI1	(1) Strong evidence from previous studies	8	< 1,0E-06	(1) Staining is specific to cilia
ENSG00000100218	27156	RTDR1	(1) Strong evidence from previous studies	6	< 1,0E-06	(1) Staining is specific to cilia
ENSG00000092850	27285	TEKT2	(1) Strong evidence from previous studies	8	< 1,0E-06	(1) Staining is specific to cilia
ENSG00000146038	51473	DCDC2	(1) Strong evidence from previous studies	6	< 1,0E-06	(1) Staining is specific to cilia
ENSG00000064199	53340	SPA17	(1) Strong evidence from previous studies	8	< 1,0E-06	(1) Staining is specific to cilia
ENSG00000141519	55036	CCDC40	(1) Strong evidence from previous studies	4	< 1,0E-06	(1) Staining is specific to cilia
ENSG00000169126	55130	ARMC4	(1) Strong evidence from previous studies	10	< 1,0E-06	(1) Staining is specific to cilia
ENSG00000118997	56171	DNAH7	(1) Strong evidence from previous studies	8	1.59914e-05	(1) Staining is specific to cilia
ENSG00000159079	56683	C21orf59	(1) Strong evidence from previous studies	5	< 1,0E-06	(1) Staining is specific to cilia
ENSG00000135205	57639	CCDC146	(1) Strong evidence from previous studies	9	< 1,0E-06	(1) Staining is specific to cilia
ENSG00000088727	64147	KIF9	(1) Strong evidence from previous studies	5	< 1,0E-06	(1) Staining is specific to cilia
ENSG00000171595	64446	DNAI2	(1) Strong evidence from previous studies	7	< 1,0E-06	(1) Staining is specific to cilia
ENSG00000186976	64800	EFCAB6	(1) Strong evidence from previous studies	5	< 1,0E-06	(1) Staining is specific to cilia
ENSG00000034239	79645	EFCAB1	(1) Strong evidence from previous studies	9	< 1,0E-06	(1) Staining is specific to cilia
ENSG00000169064	79740	ZBBX	(1) Strong evidence from previous studies	8	< 1,0E-06	(1) Staining is specific to cilia
ENSG00000165923	79841	AGBL2	(1) Strong evidence from previous studies	9	< 1,0E-06	(1) Staining is specific to cilia
ENSG00000152582	79925	SPEF2	(1) Strong evidence from previous studies	8	< 1,0E-06	(1) Staining is specific to cilia
ENSG00000105948	79989	TTC26	(1) Strong evidence from previous studies	5	0.000193695	(1) Staining is specific to cilia
ENSG00000176601	80122	YSK4	(1) Strong evidence from previous studies	8	< 1,0E-06	(1) Staining is specific to cilia
ENSG00000183690	80258	EFHC2	(1) Strong evidence from previous studies	7	< 1,0E-06	(1) Staining is specific to cilia
ENSG00000171962	83450	LRRC48	(1) Strong evidence from previous studies	8	< 1,0E-06	(1) Staining is specific to cilia
ENSG00000204815	83538	TTC25	(1) Strong evidence from previous studies	9	< 1,0E-06	(1) Staining is specific to cilia
ENSG00000166959	83661	MS4A8B	(1) Strong evidence from previous studies	6	< 1,0E-06	(1) Staining is specific to cilia
ENSG00000145491	83853	ROPN1L	(1) Strong evidence from previous studies	9	< 1,0E-06	(1) Staining is specific to cilia
ENSG00000137473	83894	TTC29	(1) Strong evidence from previous studies	10	< 1,0E-06	(1) Staining is specific to cilia
ENSG00000113966	84100	ARL6	(1) Strong evidence from previous studies	5	< 1,0E-06	(1) Staining is specific to cilia
ENSG00000106125	84182	C7orf67	(1) Strong evidence from previous studies	4	0.00053493	(1) Staining is specific to cilia
ENSG00000133665	84332	DYDC2	(1) Strong evidence from previous studies	9	< 1,0E-06	(1) Staining is specific to cilia
ENSG00000160188	89765	RSPH1	(1) Strong evidence from previous studies	10	< 1,0E-06	(1) Staining is specific to cilia
ENSG00000183833	89876	C3orf15	(1) Strong evidence from previous studies	7	< 1,0E-06	(1) Staining is specific to cilia
ENSG00000157330	93190	C1orf158	(1) Strong evidence from previous studies	8	3.34234e-06	(1) Staining is specific to cilia
ENSG00000163001	112942	CCDC104	(1) Strong evidence from previous studies	4	< 1,0E-06	(1) Staining is specific to cilia
ENSG00000096093	114327	EFHC1	(1) Strong evidence from previous studies	7	< 1,0E-06	(1) Staining is specific to cilia
ENSG00000156042	118491	TTC18	(1) Strong evidence from previous studies	9	< 1,0E-06	(1) Staining is specific to cilia
ENSG00000140057	122481	AK7	(1) Strong evidence from previous studies	6	< 1,0E-06	(1) Staining is specific to cilia
ENSG00000182224	124637	CYB5D1	(1) Strong evidence from previous studies	5	0.853282	(1) Staining is specific to cilia
ENSG00000162814	128153	SPATA17	(1) Strong evidence from previous studies	8	< 1,0E-06	(1) Staining is specific to cilia
ENSG00000138400	130752	MDH1B	(1) Strong evidence from previous studies	8	< 1,0E-06	(1) Staining is specific to cilia
ENSG00000164746	136288	C7orf57	(1) Strong evidence from previous studies	6	< 1,0E-06	(1) Staining is specific to cilia
ENSG00000160345	138162	C9orf116	(1) Strong evidence from previous studies	7	< 1,0E-06	(1) Staining is specific to cilia
ENSG00000166596	146845	WDR16	(1) Strong evidence from previous studies	10	< 1,0E-06	(1) Staining is specific to cilia
ENSG00000163576	151651	EFHB	(1) Strong evidence from previous studies	8	< 1,0E-06	(1) Staining is specific to cilia
ENSG00000171757	151827	LRRC34	(1) Strong evidence from previous studies	8	< 1,0E-06	(1) Staining is specific to cilia
ENSG00000164675	154865	IQUB	(1) Strong evidence from previous studies	7	< 1,0E-06	(1) Staining is specific to cilia
ENSG00000165695	158067	C9orf98	(1) Strong evidence from previous studies	6	0.000362236	(1) Staining is specific to cilia
ENSG00000120051	159686	CCDC147	(1) Strong evidence from previous studies	6	< 1,0E-06	(1) Staining is specific to cilia
ENSG00000133115	161003	STOML3	(1) Strong evidence from previous studies	7	0.00698001	(1) Staining is specific to cilia
ENSG00000135338	167691	LCA5	(1) Strong evidence from previous studies	5	0.00319683	(1) Staining is specific to cilia
ENSG00000152760	200132	TCTEX1D1	(1) Strong evidence from previous studies	9	0.231095	(1) Staining is specific to cilia
ENSG00000174844	201625	DNAH12	(1) Strong evidence from previous studies	9	< 1,0E-06	(1) Staining is specific to cilia
ENSG00000177459	203111	C8orf47	(1) Strong evidence from previous studies	5	< 1,0E-06	(1) Staining is specific to cilia
ENSG00000151023	219670	C10orf63	(1) Strong evidence from previous studies	9	0.000764656	(1) Staining is specific to cilia
ENSG00000165309	219681	ARMC3	(1) Strong evidence from previous studies	9	< 1,0E-06	(1) Staining is specific to cilia
ENSG00000172426	221421	RSPH9	(1) Strong evidence from previous studies	6	< 1,0E-06	(1) Staining is specific to cilia
ENSG00000128536	222256	FLJ23834	(1) Strong evidence from previous studies	6	2.36809e-05	(1) Staining is specific to cilia
ENSG00000185681	254956	MORN5	(1) Strong evidence from previous studies	10	< 1,0E-06	(1) Staining is specific to cilia
ENSG00000185250	285755	PPIL6	(1) Strong evidence from previous studies	8	< 1,0E-06	(1) Staining is specific to cilia
ENSG00000160401	286207	C9orf117	(1) Strong evidence from previous studies	7	< 1,0E-06	(1) Staining is specific to cilia
ENSG00000183831	339416	ANKRD45	(1) Strong evidence from previous studies	5	< 1,0E-06	(1) Staining is specific to cilia
ENSG00000145075	339829	CCDC39	(1) Strong evidence from previous studies	6	< 1,0E-06	(1) Staining is specific to cilia
ENSG00000111834	345895	RSPH4A	(1) Strong evidence from previous studies	5	< 1,0E-06	(1) Staining is specific to cilia
ENSG00000151575	374618	TEX9	(1) Strong evidence from previous studies	5	< 1,0E-06	(1) Staining is specific to cilia
ENSG00000106992	203	AK1	(1) Strong evidence from previous studies	4	0.992655	(2) Staining is specific to ciliated cells (cilia and cytoplasm)
ENSG00000108641	27077	B9D1	(1) Strong evidence from previous studies	4	< 1,0E-06	(2) Staining is specific to ciliated cells (apical cytoplasm)
ENSG00000118096	56912	C11orf60	(1) Strong evidence from previous studies	7	< 1,0E-06	(2) Staining is specific to ciliated cells (apical cytoplasm)
ENSG00000179813	144809	C13orf30	(1) Strong evidence from previous studies	10	< 1,0E-06	(2) Staining is specific to ciliated cells (apical cytoplasm)
ENSG00000116885	127700	C1orf102	(1) Strong evidence from previous studies	5	< 1,0E-06	(2) Staining is specific to ciliated cells (cytoplasm)
ENSG00000168014	26005	C2CD3	(1) Strong evidence from previous studies	4	< 1,0E-06	(2) Staining is specific to ciliated cells (apical cytoplasm)
ENSG00000112539	168090	C6orf118	(1) Strong evidence from previous studies	7	< 1,0E-06	(2) Staining is specific to ciliated cells (uncertain subcellular localization)
ENSG00000204711	138255	C9orf135	(1) Strong evidence from previous studies	7	< 1,0E-06	(2) Staining is specific to ciliated cells (uncertain subcellular localization)
ENSG00000173588	51134	CCDC41	(1) Strong evidence from previous studies	5	< 1,0E-06	(2) Staining is specific to ciliated cells (apical cytoplasm)
ENSG00000163624	1040	CDS1	(1) Strong evidence from previous studies	6	0.0409811	(2) Staining is specific to ciliated cells (cytoplasm)
ENSG00000182504	79598	CEP97	(1) Strong evidence from previous studies	4	0.017689	(2) Staining is specific to ciliated cells (apical cytoplasm)
ENSG00000153132	1047	CLGN	(1) Strong evidence from previous studies	6	0.00031381	(2) Staining is specific to ciliated cells (apical cytoplasm)
ENSG00000103351	23059	CLUAP1	(1) Strong evidence from previous studies	4	< 1,0E-06	(2) Staining is specific to ciliated cells (apical cytoplasm)
ENSG00000166171	25911	DPCD	(1) Strong evidence from previous studies	5	< 1,0E-06	(2) Staining is specific to ciliated cells (cytoplasm)
ENSG00000158163	199221	DZIP1L	(1) Strong evidence from previous studies	4	0.630218	(2) Staining is specific to ciliated cells (cilia and nucleus)
ENSG00000129654	2302	FOXJ1	(1) Strong evidence from previous studies	8	< 1,0E-06	(2) Staining is specific to ciliated cells (nucleus)
ENSG00000080824	3320	HSP90AA1	(1) Strong evidence from previous studies	4	0.000193695	(2) Staining is specific to ciliated cells (cytoplasm)
ENSG00000081870	51668	HSPB11	(1) Strong evidence from previous studies	5	< 1,0E-06	(2) Staining is specific to ciliated cells (cilia and apical cytoplasm)
ENSG00000111837	4117	MAK	(1) Strong evidence from previous studies	5	< 1,0E-06	(2) Staining is specific to ciliated cells (cilia and cytoplasm)
ENSG00000164114	79884	MAP9	(1) Strong evidence from previous studies	4	2.82966e-05	(2) Staining is specific to ciliated cells (apical cytoplasm)
ENSG00000110958	10728	PTGES3	(1) Strong evidence from previous studies	5	< 1,0E-06	(2) Staining is specific to ciliated cells (cytoplasm)
ENSG00000080298	5991	RFX3	(1) Strong evidence from previous studies	4	< 1,0E-06	(2) Staining is specific to ciliated cells (nucleus)
ENSG00000124939	4246	SCGB2A1	(1) Strong evidence from previous studies	5	< 1,0E-06	(2) Staining is specific to ciliated cells (uncertain subcellular localization)
ENSG00000197208	6583	SLC22A4	(1) Strong evidence from previous studies	5	0.00925561	(2) Staining is specific to ciliated cells (cilia and cytoplasm)
ENSG00000140284	11001	SLC27A2	(1) Strong evidence from previous studies	4	0.152697	(2) Staining is specific to ciliated cells (uncertain subcellular localization)
ENSG00000144451	79582	SPAG16	(1) Strong evidence from previous studies	5	0.000830871	(2) Staining is specific to ciliated cells (cytoplasm)
ENSG00000132122	54558	SPATA6	(1) Strong evidence from previous studies	5	< 1,0E-06	(2) Staining is specific to ciliated cells (apical cytoplasm)
ENSG00000130413	65975	STK33	(1) Strong evidence from previous studies	6	< 1,0E-06	(2) Staining is specific to ciliated cells (uncertain subcellular localization)
ENSG00000164953	91147	TMEM67	(1) Strong evidence from previous studies	5	< 1,0E-06	(2) Staining is specific to ciliated cells (apical cytoplasm)
ENSG00000204104	26146	TRAF3IP1	(1) Strong evidence from previous studies	5	< 1,0E-06	(2) Staining is specific to ciliated cells (apical cytoplasm)
ENSG00000135951	80705	TSGA10	(1) Strong evidence from previous studies	6	< 1,0E-06	(2) Staining is specific to ciliated cells (apical cytoplasm)
ENSG00000170703	284076	TTLL6	(1) Strong evidence from previous studies	4	0.574875	(2) Staining is specific to ciliated cells (apical cytoplasm)
ENSG00000168658	200403	VWA3B	(1) Strong evidence from previous studies	6	< 1,0E-06	(2) Staining is specific to ciliated cells (nucleus and apical cytoplasm)
ENSG00000164185	133923	ZNF474	(1) Strong evidence from previous studies	7	0.000105781	(2) Staining is specific to ciliated cells (apical cytoplasm)
ENSG00000119636	80127	C14orf45	(1) Strong evidence from previous studies	8	< 1,0E-06	(3) Staining is non-specific to ciliated cells or absent
ENSG00000165807	145376	C14orf50	(1) Strong evidence from previous studies	5	1.67873e-06	(3) Staining is non-specific to ciliated cells or absent
ENSG00000119147	84417	C2orf40	(1) Strong evidence from previous studies	4	0.975519	(3) Staining is non-specific to ciliated cells or absent
ENSG00000121691	847	CAT	(1) Strong evidence from previous studies	4	0.405854	(3) Staining is non-specific to ciliated cells or absent
ENSG00000159588	149483	CCDC17	(1) Strong evidence from previous studies	5	0.00442009	(3) Staining is non-specific to ciliated cells or absent
ENSG00000139537	85478	CCDC65	(1) Strong evidence from previous studies	8	< 1,0E-06	(3) Staining is non-specific to ciliated cells or absent
ENSG00000154080	83539	CHST9	(1) Strong evidence from previous studies	6	0.0107603	(3) Staining is non-specific to ciliated cells or absent
ENSG00000140403	55466	DNAJA4	(1) Strong evidence from previous studies	4	0.399373	(3) Staining is non-specific to ciliated cells or absent
ENSG00000137198	2766	GMPR	(1) Strong evidence from previous studies	4	0.200301	(3) Staining is non-specific to ciliated cells or absent
ENSG00000156510	80201	HKDC1	(1) Strong evidence from previous studies	4	0.399373	(3) Staining is non-specific to ciliated cells or absent
ENSG00000113141	3550	IK	(1) Strong evidence from previous studies	6	< 1,0E-06	(3) Staining is non-specific to ciliated cells or absent
ENSG00000103599	64799	IQCH	(1) Strong evidence from previous studies	6	0.00340352	(3) Staining is non-specific to ciliated cells or absent
ENSG00000139116	55605	KIF21A	(1) Strong evidence from previous studies	5	0.0646391	(3) Staining is non-specific to ciliated cells or absent
ENSG00000141294	90506	LRRC46	(1) Strong evidence from previous studies	10	< 1,0E-06	(3) Staining is non-specific to ciliated cells or absent
ENSG00000118513	4602	MYB	(1) Strong evidence from previous studies	6	0.000706327	(3) Staining is non-specific to ciliated cells or absent
ENSG00000143156	29922	NME7	(1) Strong evidence from previous studies	5	< 1,0E-06	(3) Staining is non-specific to ciliated cells or absent
ENSG00000179299	79730	NSUN7	(1) Strong evidence from previous studies	4	< 1,0E-06	(3) Staining is non-specific to ciliated cells or absent
ENSG00000115425	55825	PECR	(1) Strong evidence from previous studies	4	0.987011	(3) Staining is non-specific to ciliated cells or absent
ENSG00000196090	11122	PTPRT	(1) Strong evidence from previous studies	5	0.950294	(3) Staining is non-specific to ciliated cells or absent
ENSG00000080823	5891	RAGE	(1) Strong evidence from previous studies	7	< 1,0E-06	(3) Staining is non-specific to ciliated cells or absent
ENSG00000158423	158787	RIBC1	(1) Strong evidence from previous studies	7	< 1,0E-06	(3) Staining is non-specific to ciliated cells or absent
ENSG00000114204	5276	SERPINI2	(1) Strong evidence from previous studies	5	0.771079	(3) Staining is non-specific to ciliated cells or absent
ENSG00000160472	147744	TMEM190	(1) Strong evidence from previous studies	5	< 1,0E-06	(3) Staining is non-specific to ciliated cells or absent
ENSG00000168026	199223	TTC21A	(1) Strong evidence from previous studies	7	< 1,0E-06	(3) Staining is non-specific to ciliated cells or absent
ENSG00000162643	126820	WDR63	(1) Strong evidence from previous studies	10	< 1,0E-06	(3) Staining is non-specific to ciliated cells or absent
ENSG00000004838	51364	ZMYND10	(1) Strong evidence from previous studies	9	< 1,0E-06	(3) Staining is non-specific to ciliated cells or absent
ENSG00000172955	130	ADH6	(1) Strong evidence from previous studies	6	0.38803	(4) No data in Protein Atlas
ENSG00000105519	828	CAPS	(1) Strong evidence from previous studies	9	< 1,0E-06	(4) No data in Protein Atlas
ENSG00000132259	1262	CNGA4	(1) Strong evidence from previous studies	4	0.0287156	(4) No data in Protein Atlas
ENSG00000104313	2138	EYA1	(1) Strong evidence from previous studies	4	0.999211	(4) No data in Protein Atlas
ENSG00000158373	3017	HIST1H2BD	(1) Strong evidence from previous studies	4	0.175165	(4) No data in Protein Atlas
ENSG00000144061	4867	NPHP1	(1) Strong evidence from previous studies	6	< 1,0E-06	(4) No data in Protein Atlas
ENSG00000087903	5990	RFX2	(1) Strong evidence from previous studies	4	0.00146607	(4) No data in Protein Atlas
ENSG00000049319	6716	SRD5A2	(1) Strong evidence from previous studies	6	0.380205	(4) No data in Protein Atlas
ENSG00000032742	8100	IFT88	(1) Strong evidence from previous studies	5	< 1,0E-06	(4) No data in Protein Atlas
ENSG00000112981	8382	NME5	(1) Strong evidence from previous studies	7	< 1,0E-06	(4) No data in Protein Atlas
ENSG00000105877	8701	DNAH11	(1) Strong evidence from previous studies	4	< 1,0E-06	(4) No data in Protein Atlas
ENSG00000133101	8900	CCNA1	(1) Strong evidence from previous studies	5	< 1,0E-06	(4) No data in Protein Atlas
ENSG00000100228	9609	RAB36	(1) Strong evidence from previous studies	6	1.67873e-06	(4) No data in Protein Atlas
ENSG00000170482	9963	SLC23A1	(1) Strong evidence from previous studies	4	0.031021	(4) No data in Protein Atlas
ENSG00000152669	10309	CCNO	(1) Strong evidence from previous studies	4	0.0107386	(4) No data in Protein Atlas
ENSG00000103740	23205	ACSBG1	(1) Strong evidence from previous studies	5	0.987011	(4) No data in Protein Atlas
ENSG00000103494	23322	RPGRIP1L	(1) Strong evidence from previous studies	5	< 1,0E-06	(4) No data in Protein Atlas
ENSG00000135702	23563	CHST5	(1) Strong evidence from previous studies	6	< 1,0E-06	(4) No data in Protein Atlas
ENSG00000213085	25790	CCDC19	(1) Strong evidence from previous studies	8	< 1,0E-06	(4) No data in Protein Atlas
ENSG00000101222	25876	SPEF1	(1) Strong evidence from previous studies	5	0.0359991	(4) No data in Protein Atlas
ENSG00000138002	26160	IFT172	(1) Strong evidence from previous studies	5	1.14405e-05	(4) No data in Protein Atlas
ENSG00000214114	26292	MYCBP	(1) Strong evidence from previous studies	6	< 1,0E-06	(4) No data in Protein Atlas
ENSG00000103021	29070	CCDC113	(1) Strong evidence from previous studies	8	< 1,0E-06	(4) No data in Protein Atlas
ENSG00000159713	51673	TPPP3	(1) Strong evidence from previous studies	6	0.0572158	(4) No data in Protein Atlas
ENSG00000159212	54102	CLIC6	(1) Strong evidence from previous studies	4	0.894365	(4) No data in Protein Atlas
ENSG00000163818	54585	LZTFL1	(1) Strong evidence from previous studies	5	< 1,0E-06	(4) No data in Protein Atlas
ENSG00000157423	54768	HYDIN	(1) Strong evidence from previous studies	6	< 1,0E-06	(4) No data in Protein Atlas
ENSG00000133328	54979	HRASLS2	(1) Strong evidence from previous studies	4	0.545686	(4) No data in Protein Atlas
ENSG00000158234	55179	FAIM	(1) Strong evidence from previous studies	4	1.67873e-06	(4) No data in Protein Atlas
ENSG00000089091	55184	C20orf12	(1) Strong evidence from previous studies	5	< 1,0E-06	(4) No data in Protein Atlas
ENSG00000118307	55259	CASC1	(1) Strong evidence from previous studies	8	< 1,0E-06	(4) No data in Protein Atlas
ENSG00000138587	55329	MNS1	(1) Strong evidence from previous studies	9	< 1,0E-06	(4) No data in Protein Atlas
ENSG00000158486	55567	DNAH3	(1) Strong evidence from previous studies	5	0.000470607	(4) No data in Protein Atlas
ENSG00000206530	55779	WDR52	(1) Strong evidence from previous studies	5	< 1,0E-06	(4) No data in Protein Atlas
ENSG00000102904	55815	TSNAXIP1	(1) Strong evidence from previous studies	8	< 1,0E-06	(4) No data in Protein Atlas
ENSG00000111554	56890	MDM1	(1) Strong evidence from previous studies	5	< 1,0E-06	(4) No data in Protein Atlas
ENSG00000048342	57545	CC2D2A	(1) Strong evidence from previous studies	5	0.00361089	(4) No data in Protein Atlas
ENSG00000157796	57728	WDR19	(1) Strong evidence from previous studies	4	< 1,0E-06	(4) No data in Protein Atlas
ENSG00000149201	60494	CCDC81	(1) Strong evidence from previous studies	8	< 1,0E-06	(4) No data in Protein Atlas
ENSG00000125409	64518	TEKT3	(1) Strong evidence from previous studies	5	< 1,0E-06	(4) No data in Protein Atlas
ENSG00000128581	64792	RABL5	(1) Strong evidence from previous studies	5	< 1,0E-06	(4) No data in Protein Atlas
ENSG00000204852	79600	TCTN1	(1) Strong evidence from previous studies	7	< 1,0E-06	(4) No data in Protein Atlas
ENSG00000152763	79819	WDR78	(1) Strong evidence from previous studies	8	< 1,0E-06	(4) No data in Protein Atlas
ENSG00000105792	79846	C7orf63	(1) Strong evidence from previous studies	6	< 1,0E-06	(4) No data in Protein Atlas
ENSG00000104218	79848	CSPP1	(1) Strong evidence from previous studies	4	< 1,0E-06	(4) No data in Protein Atlas
ENSG00000120262	80129	C6orf97	(1) Strong evidence from previous studies	8	< 1,0E-06	(4) No data in Protein Atlas
ENSG00000197748	80217	C10orf79	(1) Strong evidence from previous studies	7	< 1,0E-06	(4) No data in Protein Atlas
ENSG00000167216	83473	KATNAL2	(1) Strong evidence from previous studies	4	0.0063673	(4) No data in Protein Atlas
ENSG00000168589	83657	DYNLRB2	(1) Strong evidence from previous studies	10	< 1,0E-06	(4) No data in Protein Atlas
ENSG00000167858	83659	TEKT1	(1) Strong evidence from previous studies	9	< 1,0E-06	(4) No data in Protein Atlas
ENSG00000066185	84217	ZMYND12	(1) Strong evidence from previous studies	9	0.0443399	(4) No data in Protein Atlas
ENSG00000114473	84223	IQCG	(1) Strong evidence from previous studies	10	< 1,0E-06	(4) No data in Protein Atlas
ENSG00000159625	84229	CCDC135	(1) Strong evidence from previous studies	6	< 1,0E-06	(4) No data in Protein Atlas
ENSG00000162961	84661	DPY30	(1) Strong evidence from previous studies	4	0.00387815	(4) No data in Protein Atlas
ENSG00000164972	84688	C9orf24	(1) Strong evidence from previous studies	8	< 1,0E-06	(4) No data in Protein Atlas
ENSG00000175970	84747	UNC119B	(1) Strong evidence from previous studies	5	< 1,0E-06	(4) No data in Protein Atlas
ENSG00000137691	85016	C11orf70	(1) Strong evidence from previous studies	10	< 1,0E-06	(4) No data in Protein Atlas
ENSG00000149328	89944	GLB1L2	(1) Strong evidence from previous studies	4	< 1,0E-06	(4) No data in Protein Atlas
ENSG00000196118	90835	LOC90835	(1) Strong evidence from previous studies	6	< 1,0E-06	(4) No data in Protein Atlas
ENSG00000129007	91860	CALML4	(1) Strong evidence from previous studies	4	1.59914e-05	(4) No data in Protein Atlas
ENSG00000197557	92104	TTC30A	(1) Strong evidence from previous studies	5	< 1,0E-06	(4) No data in Protein Atlas
ENSG00000157856	92749	C2orf39	(1) Strong evidence from previous studies	10	< 1,0E-06	(4) No data in Protein Atlas
ENSG00000105479	93233	CCDC114	(1) Strong evidence from previous studies	8	< 1,0E-06	(4) No data in Protein Atlas
ENSG00000106477	95681	TSGA14	(1) Strong evidence from previous studies	4	< 1,0E-06	(4) No data in Protein Atlas
ENSG00000166578	115811	IQCD	(1) Strong evidence from previous studies	7	1.74402e-05	(4) No data in Protein Atlas
ENSG00000198003	115948	CCDC151	(1) Strong evidence from previous studies	6	0.189111	(4) No data in Protein Atlas
ENSG00000175664	122046	C13orf26	(1) Strong evidence from previous studies	4	0.0303004	(4) No data in Protein Atlas
ENSG00000154099	123872	LRRC50	(1) Strong evidence from previous studies	7	< 1,0E-06	(4) No data in Protein Atlas
ENSG00000162004	124093	CCDC78	(1) Strong evidence from previous studies	5	< 1,0E-06	(4) No data in Protein Atlas
ENSG00000178965	127254	C1orf173	(1) Strong evidence from previous studies	6	< 1,0E-06	(4) No data in Protein Atlas
ENSG00000173947	128344	C1orf88	(1) Strong evidence from previous studies	9	< 1,0E-06	(4) No data in Protein Atlas
ENSG00000124237	128602	C20orf85	(1) Strong evidence from previous studies	8	< 1,0E-06	(4) No data in Protein Atlas
ENSG00000154479	129881	C2orf77	(1) Strong evidence from previous studies	7	< 1,0E-06	(4) No data in Protein Atlas
ENSG00000152611	133690	CAPSL	(1) Strong evidence from previous studies	9	< 1,0E-06	(4) No data in Protein Atlas
ENSG00000215217	134121	C5orf49	(1) Strong evidence from previous studies	7	< 1,0E-06	(4) No data in Protein Atlas
ENSG00000112530	135138	PACRG	(1) Strong evidence from previous studies	6	< 1,0E-06	(4) No data in Protein Atlas
ENSG00000080572	139212	CXorf41	(1) Strong evidence from previous studies	9	0.00107409	(4) No data in Protein Atlas
ENSG00000170788	143241	DYDC1	(1) Strong evidence from previous studies	6	< 1,0E-06	(4) No data in Protein Atlas
ENSG00000158023	144406	WDR66	(1) Strong evidence from previous studies	10	< 1,0E-06	(4) No data in Protein Atlas
ENSG00000196659	150737	TTC30B	(1) Strong evidence from previous studies	6	< 1,0E-06	(4) No data in Protein Atlas
ENSG00000153347	153643	FAM81B	(1) Strong evidence from previous studies	8	< 1,0E-06	(4) No data in Protein Atlas
ENSG00000213204	154313	C6orf165	(1) Strong evidence from previous studies	9	< 1,0E-06	(4) No data in Protein Atlas
ENSG00000173467	155465	AGR3	(1) Strong evidence from previous studies	5	< 1,0E-06	(4) No data in Protein Atlas
ENSG00000186471	158798	AKAP14	(1) Strong evidence from previous studies	8	< 1,0E-06	(4) No data in Protein Atlas
ENSG00000156206	161502	C15orf26	(1) Strong evidence from previous studies	8	< 1,0E-06	(4) No data in Protein Atlas
ENSG00000128845	161582	DYX1C1	(1) Strong evidence from previous studies	6	< 1,0E-06	(4) No data in Protein Atlas
ENSG00000131044	164395	TTLL9	(1) Strong evidence from previous studies	5	< 1,0E-06	(4) No data in Protein Atlas
ENSG00000123977	164781	WDR69	(1) Strong evidence from previous studies	8	4.38312e-05	(4) No data in Protein Atlas
ENSG00000172361	220136	CCDC11	(1) Strong evidence from previous studies	10	< 1,0E-06	(4) No data in Protein Atlas
ENSG00000164627	221458	KIF6	(1) Strong evidence from previous studies	4	0.159993	(4) No data in Protein Atlas
ENSG00000161040	222235	FBXL13	(1) Strong evidence from previous studies	5	< 1,0E-06	(4) No data in Protein Atlas
ENSG00000162571	254173	TTLL10	(1) Strong evidence from previous studies	4	0.335828	(4) No data in Protein Atlas
ENSG00000197826	255119	C4orf22	(1) Strong evidence from previous studies	8	1.67873e-06	(4) No data in Protein Atlas
ENSG00000213123	255758	TCTEX1D2	(1) Strong evidence from previous studies	5	< 1,0E-06	(4) No data in Protein Atlas
ENSG00000139714	283385	MORN3	(1) Strong evidence from previous studies	4	< 1,0E-06	(4) No data in Protein Atlas
ENSG00000178796	284485	NCRNA00166	(1) Strong evidence from previous studies	6	< 1,0E-06	(4) No data in Protein Atlas
ENSG00000163885	348807	CCDC37	(1) Strong evidence from previous studies	7	0.000407373	(4) No data in Protein Atlas
ENSG00000167646	352909	C19orf51	(1) Strong evidence from previous studies	7	< 1,0E-06	(4) No data in Protein Atlas
ENSG00000187726	374407	DNAJB13	(1) Strong evidence from previous studies	5	< 1,0E-06	(4) No data in Protein Atlas
ENSG00000183644	399949	C11orf88	(1) Strong evidence from previous studies	9	< 1,0E-06	(4) No data in Protein Atlas
ENSG00000177989	440836	ODF3B	(1) Strong evidence from previous studies	5	< 1,0E-06	(4) No data in Protein Atlas
ENSG00000162148	220004	C11orf66	(2) Weak evidence from previous studies	5	0.111286	(1) Staining is specific to cilia
ENSG00000119650	112752	C14orf179	(2) Weak evidence from previous studies	4	< 1,0E-06	(1) Staining is specific to cilia
ENSG00000142609	339457	C1orf222	(2) Weak evidence from previous studies	4	0.342632	(1) Staining is specific to cilia
ENSG00000162598	127795	C1orf87	(2) Weak evidence from previous studies	9	< 1,0E-06	(1) Staining is specific to cilia
ENSG00000165698	11092	C9orf9	(2) Weak evidence from previous studies	4	0.00105024	(1) Staining is specific to cilia
ENSG00000198919	9666	DZIP3	(2) Weak evidence from previous studies	6	1.14405e-05	(1) Staining is specific to cilia
ENSG00000106701	405752	FSD1L	(2) Weak evidence from previous studies	4	0.127337	(1) Staining is specific to cilia
ENSG00000198553	283518	KCNRG	(2) Weak evidence from previous studies	6	< 1,0E-06	(1) Staining is specific to cilia
ENSG00000109771	55805	LRP2BP	(2) Weak evidence from previous studies	7	7.88375e-05	(1) Staining is specific to cilia
ENSG00000027001	4285	MIPEP	(2) Weak evidence from previous studies	5	0.0360316	(1) Staining is specific to cilia
ENSG00000114805	23007	PLCH1	(2) Weak evidence from previous studies	4	1.67873e-06	(1) Staining is specific to cilia
ENSG00000155761	200162	SPAG17	(2) Weak evidence from previous studies	7	< 1,0E-06	(1) Staining is specific to cilia
ENSG00000162543	127733	UBXN10	(2) Weak evidence from previous studies	8	< 1,0E-06	(1) Staining is specific to cilia
ENSG00000160972	84988	PPP1R16A	(2) Weak evidence from previous studies	4	0.0314785	(2) Staining is specific to ciliated cells (apical cytoplasm)
ENSG00000163071	132671	SPATA18	(2) Weak evidence from previous studies	10	< 1,0E-06	(2) Staining is specific to ciliated cells (apical cytoplasm)
ENSG00000174776	151790	WDR49	(2) Weak evidence from previous studies	9	8.4668e-05	(2) Staining is specific to ciliated cells (apical cytoplasm)
ENSG00000171174	64080	RBKS	(2) Weak evidence from previous studies	4	0.00012316	(2) Staining is specific to ciliated cells (cilia and cytoplasm)
ENSG00000203780	92565	FANK1	(2) Weak evidence from previous studies	9	< 1,0E-06	(2) Staining is specific to ciliated cells (cilia and cytoplasm)
ENSG00000129295	23639	LRRC6	(2) Weak evidence from previous studies	6	< 1,0E-06	(2) Staining is specific to ciliated cells (uncertain subcellular localization)
ENSG00000118492	79747	C6orf103	(2) Weak evidence from previous studies	5	< 1,0E-06	(2) Staining is specific to ciliated cells (uncertain subcellular localization)
ENSG00000163491	152110	NEK10	(2) Weak evidence from previous studies	5	0.0194308	(2) Staining is specific to ciliated cells (uncertain subcellular localization)
ENSG00000132010	7568	ZNF20	(2) Weak evidence from previous studies	4	< 1,0E-06	(3) Staining is non-specific to ciliated cells or absent
ENSG00000110318	57562	KIAA1377	(2) Weak evidence from previous studies	4	0.000190757	(3) Staining is non-specific to ciliated cells or absent
ENSG00000114670	79858	NEK11	(2) Weak evidence from previous studies	9	0.0215633	(3) Staining is non-specific to ciliated cells or absent
ENSG00000172771	90288	C3orf25	(2) Weak evidence from previous studies	7	< 1,0E-06	(3) Staining is non-specific to ciliated cells or absent
ENSG00000148225	114987	WDR31	(2) Weak evidence from previous studies	4	0.00189865	(3) Staining is non-specific to ciliated cells or absent
ENSG00000162755	126823	KLHDC9	(2) Weak evidence from previous studies	6	1.46447e-05	(3) Staining is non-specific to ciliated cells or absent
ENSG00000150628	132851	SPATA4	(2) Weak evidence from previous studies	8	0.269864	(3) Staining is non-specific to ciliated cells or absent
ENSG00000154760	146857	SLFN13	(2) Weak evidence from previous studies	4	1.67873e-06	(3) Staining is non-specific to ciliated cells or absent
ENSG00000183273	160777	CCDC60	(2) Weak evidence from previous studies	6	0.0331069	(3) Staining is non-specific to ciliated cells or absent
ENSG00000189350	165186	FAM179A	(2) Weak evidence from previous studies	6	0.114267	(3) Staining is non-specific to ciliated cells or absent
ENSG00000186889	200728	TMEM17	(2) Weak evidence from previous studies	5	0.310625	(3) Staining is non-specific to ciliated cells or absent
ENSG00000165730	219736	STOX1	(2) Weak evidence from previous studies	6	0.000120613	(3) Staining is non-specific to ciliated cells or absent
ENSG00000173627	403314	APOBEC4	(2) Weak evidence from previous studies	6	0.616768	(3) Staining is non-specific to ciliated cells or absent
ENSG00000039537	729	C6	(2) Weak evidence from previous studies	5	0.3481	(4) No data in Protein Atlas
ENSG00000196482	2104	ESRRG	(2) Weak evidence from previous studies	5	0.999211	(4) No data in Protein Atlas
ENSG00000104450	6674	SPAG1	(2) Weak evidence from previous studies	5	< 1,0E-06	(4) No data in Protein Atlas
ENSG00000176029	56673	C11orf16	(2) Weak evidence from previous studies	4	0.0326186	(4) No data in Protein Atlas
ENSG00000197816	57653	KIAA1529	(2) Weak evidence from previous studies	5	< 1,0E-06	(4) No data in Protein Atlas
ENSG00000163521	79411	GLB1L	(2) Weak evidence from previous studies	6	0.0009954	(4) No data in Protein Atlas
ENSG00000147027	83604	TMEM47	(2) Weak evidence from previous studies	4	0.999211	(4) No data in Protein Atlas
ENSG00000197580	83875	BCO2	(2) Weak evidence from previous studies	6	0.7106	(4) No data in Protein Atlas
ENSG00000005448	84058	WDR54	(2) Weak evidence from previous studies	5	< 1,0E-06	(4) No data in Protein Atlas
ENSG00000170270	84520	C14orf142	(2) Weak evidence from previous studies	4	< 1,0E-06	(4) No data in Protein Atlas
ENSG00000003096	90293	KLHL13	(2) Weak evidence from previous studies	5	0.000885341	(4) No data in Protein Atlas
ENSG00000146376	93663	ARHGAP18	(2) Weak evidence from previous studies	4	0.0001272	(4) No data in Protein Atlas
ENSG00000186231	114792	KLHL32	(2) Weak evidence from previous studies	5	0.380205	(4) No data in Protein Atlas
ENSG00000142621	114827	FHAD1	(2) Weak evidence from previous studies	5	0.269864	(4) No data in Protein Atlas
ENSG00000166352	119710	C11orf74	(2) Weak evidence from previous studies	5	< 1,0E-06	(4) No data in Protein Atlas
ENSG00000150773	120379	PIH1D2	(2) Weak evidence from previous studies	7	< 1,0E-06	(4) No data in Protein Atlas
ENSG00000140104	122616	C14orf79	(2) Weak evidence from previous studies	4	< 1,0E-06	(4) No data in Protein Atlas
ENSG00000166455	123775	C16orf46	(2) Weak evidence from previous studies	5	< 1,0E-06	(4) No data in Protein Atlas
ENSG00000185361	126282	TNFAIP8L1	(2) Weak evidence from previous studies	5	< 1,0E-06	(4) No data in Protein Atlas
ENSG00000177994	129852	C2orf73	(2) Weak evidence from previous studies	6	1.74402e-05	(4) No data in Protein Atlas
ENSG00000163075	200373	hCG_17324	(2) Weak evidence from previous studies	6	< 1,0E-06	(4) No data in Protein Atlas
ENSG00000141665	201456	FBXO15	(2) Weak evidence from previous studies	9	< 1,0E-06	(4) No data in Protein Atlas
ENSG00000184154	220074	LRTOMT	(2) Weak evidence from previous studies	7	0.0309946	(4) No data in Protein Atlas
ENSG00000173013	257236	CCDC96	(2) Weak evidence from previous studies	6	0.00322568	(4) No data in Protein Atlas
ENSG00000142959	266675	BEST4	(2) Weak evidence from previous studies	4	< 1,0E-06	(4) No data in Protein Atlas
ENSG00000188659	283726	FAM154B	(2) Weak evidence from previous studies	7	< 1,0E-06	(4) No data in Protein Atlas
ENSG00000007516	8938	BAIAP3	(3) No evidence from previous studies	4	0.240517	(1) Staining is specific to cilia
ENSG00000137261	9856	KIAA0319	(3) No evidence from previous studies	5	0.821515	(1) Staining is specific to cilia
ENSG00000185043	10519	CIB1	(3) No evidence from previous studies	4	< 1,0E-06	(1) Staining is specific to cilia
ENSG00000175175	22843	PPM1E	(3) No evidence from previous studies	6	0.120426	(1) Staining is specific to cilia
ENSG00000171517	23566	LPAR3	(3) No evidence from previous studies	5	< 1,0E-06	(1) Staining is specific to cilia
ENSG00000132554	26166	RGS22	(3) No evidence from previous studies	8	< 1,0E-06	(1) Staining is specific to cilia
ENSG00000143222	51506	UFC1	(3) No evidence from previous studies	5	< 1,0E-06	(1) Staining is specific to cilia
ENSG00000160298	54058	C21orf58	(3) No evidence from previous studies	7	< 1,0E-06	(1) Staining is specific to cilia
ENSG00000171811	54777	C10orf92	(3) No evidence from previous studies	6	8.24444e-06	(1) Staining is specific to cilia
ENSG00000198088	54830	NUP62CL	(3) No evidence from previous studies	7	< 1,0E-06	(1) Staining is specific to cilia
ENSG00000109944	79864	C11orf63	(3) No evidence from previous studies	4	1.67873e-06	(1) Staining is specific to cilia
ENSG00000118690	84071	ARMC2	(3) No evidence from previous studies	8	1.67873e-06	(1) Staining is specific to cilia
ENSG00000128346	84645	C22orf23	(3) No evidence from previous studies	7	0.320994	(1) Staining is specific to cilia
ENSG00000174628	124152	IQCK	(3) No evidence from previous studies	6	< 1,0E-06	(1) Staining is specific to cilia
ENSG00000162620	127255	LRRIQ3	(3) No evidence from previous studies	4	0.000633135	(1) Staining is specific to cilia
ENSG00000155530	136332	LRGUK	(3) No evidence from previous studies	6	4.99103e-06	(1) Staining is specific to cilia
ENSG00000160838	149499	C1orf92	(3) No evidence from previous studies	6	< 1,0E-06	(1) Staining is specific to cilia
ENSG00000179071	220388	CCDC89	(3) No evidence from previous studies	5	1.59914e-05	(1) Staining is specific to cilia
ENSG00000203867	282996	RBM20	(3) No evidence from previous studies	4	0.954055	(1) Staining is specific to cilia
ENSG00000165383	474354	LRRC18	(3) No evidence from previous studies	6	7.76151e-05	(1) Staining is specific to cilia
ENSG00000117501	80133	C1orf129	(3) No evidence from previous studies	4	0.335828	(2) Staining is specific to ciliated cells (apical cytoplasm)
ENSG00000164674	94120	SYTL3	(3) No evidence from previous studies	4	0.0007619	(2) Staining is specific to ciliated cells (apical cytoplasm)
ENSG00000170959	196296	DCDC5	(3) No evidence from previous studies	4	< 1,0E-06	(2) Staining is specific to ciliated cells (apical cytoplasm)
ENSG00000197057	401124	FLJ16686	(3) No evidence from previous studies	4	0.000274924	(2) Staining is specific to ciliated cells (apical cytoplasm)
ENSG00000119640	97	ACYP1	(3) No evidence from previous studies	5	< 1,0E-06	(2) Staining is specific to ciliated cells (uncertain subcellular localization)
ENSG00000170231	2172	FABP6	(3) No evidence from previous studies	4	0.00025228	(3) Staining is non-specific to ciliated cells or absent
ENSG00000091181	3568	IL5RA	(3) No evidence from previous studies	4	0.63445	(3) Staining is non-specific to ciliated cells or absent
ENSG00000184613	4753	NELL2	(3) No evidence from previous studies	4	0.999211	(3) Staining is non-specific to ciliated cells or absent
ENSG00000000003	7105	TSPAN6	(3) No evidence from previous studies	4	< 1,0E-06	(3) Staining is non-specific to ciliated cells or absent
ENSG00000182093	7485	WRB	(3) No evidence from previous studies	5	1.59914e-05	(3) Staining is non-specific to ciliated cells or absent
ENSG00000047597	7504	XK	(3) No evidence from previous studies	5	0.987011	(3) Staining is non-specific to ciliated cells or absent
ENSG00000064692	9627	SNCAIP	(3) No evidence from previous studies	5	< 1,0E-06	(3) Staining is non-specific to ciliated cells or absent
ENSG00000197584	10242	KCNMB2	(3) No evidence from previous studies	4	0.761618	(3) Staining is non-specific to ciliated cells or absent
ENSG00000047578	23247	KIAA0556	(3) No evidence from previous studies	5	0.403087	(3) Staining is non-specific to ciliated cells or absent
ENSG00000168038	54986	ULK4	(3) No evidence from previous studies	4	< 1,0E-06	(3) Staining is non-specific to ciliated cells or absent
ENSG00000016864	55830	GLT8D1	(3) No evidence from previous studies	4	< 1,0E-06	(3) Staining is non-specific to ciliated cells or absent
ENSG00000112378	64065	PERP	(3) No evidence from previous studies	4	0.0945744	(3) Staining is non-specific to ciliated cells or absent
ENSG00000133678	80195	C10orf57	(3) No evidence from previous studies	5	0.00496114	(3) Staining is non-specific to ciliated cells or absent
ENSG00000155749	130540	ALS2CR12	(3) No evidence from previous studies	7	0.00927886	(3) Staining is non-specific to ciliated cells or absent
ENSG00000157578	150082	LCA5L	(3) No evidence from previous studies	9	0.200301	(3) Staining is non-specific to ciliated cells or absent
ENSG00000165325	159989	CCDC67	(3) No evidence from previous studies	5	0.00184542	(3) Staining is non-specific to ciliated cells or absent
ENSG00000153930	162282	ANKFN1	(3) No evidence from previous studies	5	0.000290028	(3) Staining is non-specific to ciliated cells or absent
ENSG00000173838	162333	MARCH10	(3) No evidence from previous studies	4	< 1,0E-06	(3) Staining is non-specific to ciliated cells or absent
ENSG00000175318	196996	GRAMD2	(3) No evidence from previous studies	4	0.0507033	(3) Staining is non-specific to ciliated cells or absent
ENSG00000169989	201798	TIGD4	(3) No evidence from previous studies	4	0.0046587	(3) Staining is non-specific to ciliated cells or absent
ENSG00000174898	257062	TMEM146	(3) No evidence from previous studies	8	< 1,0E-06	(3) Staining is non-specific to ciliated cells or absent
ENSG00000174132	345757	FAM174A	(3) No evidence from previous studies	4	0.000415926	(3) Staining is non-specific to ciliated cells or absent
ENSG00000148057	414328	C9orf103	(3) No evidence from previous studies	4	0.403087	(3) Staining is non-specific to ciliated cells or absent
ENSG00000180509	3753	KCNE1	(3) No evidence from previous studies	6	4.83235e-05	(4) No data in Protein Atlas
ENSG00000126838	5858	PZP	(3) No evidence from previous studies	5	0.0271256	(4) No data in Protein Atlas
ENSG00000137672	7225	TRPC6	(3) No evidence from previous studies	4	< 1,0E-06	(4) No data in Protein Atlas
ENSG00000152464	10557	RPP38	(3) No evidence from previous studies	4	0.0381061	(4) No data in Protein Atlas
ENSG00000137098	26206	SPAG8	(3) No evidence from previous studies	7	< 1,0E-06	(4) No data in Protein Atlas
ENSG00000118407	27145	FILIP1	(3) No evidence from previous studies	4	0.975519	(4) No data in Protein Atlas
ENSG00000140527	56964	WDR93	(3) No evidence from previous studies	5	0.999211	(4) No data in Protein Atlas
ENSG00000163617	57577	KIAA1407	(3) No evidence from previous studies	5	< 1,0E-06	(4) No data in Protein Atlas
ENSG00000119703	79696	FAM164C	(3) No evidence from previous studies	8	0.000187008	(4) No data in Protein Atlas
ENSG00000109182	80157	FLJ21511	(3) No evidence from previous studies	6	0.282176	(4) No data in Protein Atlas
ENSG00000198729	81706	PPP1R14C	(3) No evidence from previous studies	5	0.913591	(4) No data in Protein Atlas
ENSG00000136449	84073	MYCBPAP	(3) No evidence from previous studies	5	0.00159942	(4) No data in Protein Atlas
ENSG00000133640	84125	LRRIQ1	(3) No evidence from previous studies	5	0.0342536	(4) No data in Protein Atlas
ENSG00000132004	84261	FBXW9	(3) No evidence from previous studies	4	0.00672242	(4) No data in Protein Atlas
ENSG00000180881	84698	CAPS2	(3) No evidence from previous studies	5	< 1,0E-06	(4) No data in Protein Atlas
ENSG00000182518	90736	FAM104B	(3) No evidence from previous studies	4	0.00110469	(4) No data in Protein Atlas
ENSG00000224383	92340	C17orf72	(3) No evidence from previous studies	5	0.00943033	(4) No data in Protein Atlas
ENSG00000165084	116328	C8orf34	(3) No evidence from previous studies	5	0.00209826	(4) No data in Protein Atlas
ENSG00000175267	146177	VWA3A	(3) No evidence from previous studies	6	< 1,0E-06	(4) No data in Protein Atlas
ENSG00000159214	149473	CCDC24	(3) No evidence from previous studies	4	< 1,0E-06	(4) No data in Protein Atlas
ENSG00000249481	221409	SPATS1	(3) No evidence from previous studies	6	6.625e-06	(4) No data in Protein Atlas
ENSG00000158113	254050	LRRC43	(3) No evidence from previous studies	5	0.0089507	(4) No data in Protein Atlas
ENSG00000248712	283152	CCDC153	(3) No evidence from previous studies	8	< 1,0E-06	(4) No data in Protein Atlas
ENSG00000173557	339778	C2orf70	(3) No evidence from previous studies	4	0.0296215	(4) No data in Protein Atlas
ENSG00000137434	347744	C6orf52	(3) No evidence from previous studies	5	< 1,0E-06	(4) No data in Protein Atlas
ENSG00000235162	387882	C12orf75	(3) No evidence from previous studies	5	0.0102997	(4) No data in Protein Atlas
