# Supplementary material for: Exploring the Transcriptome of Ciliated Cells Using In Silico Dissection of Human Tissues
Source: PLoS One. 2012 Apr 25;7(4):e35618. doi: 10.1371/journal.pone.0035618 (PMC3338421; doi:10.1371/journal.pone.0035618)
Supplement: Table S11 — Differential coexpression analysis between the tissues. (1) The “Differential coexpression” spread sheet contains only the differentially coexpressed genes. For each gene, the table specifies its membership (MM) in the ciliary module in each dataset. Module membership was calculated as Pearson correlation between expression profile of a gene and integrated expression profile of the ciliary module (see Methods, section “Expanding modules to the genome scale”). Green indicates that the gene belongs to the ciliary module in a given dataset. Genes that belong to the ciliary module and have MM value >0.75 were considered hubs in the respective dataset. For a given gene, statistical significance of MM difference between the tissues is described by ANOVA P-value. (2) The “Tissue specificity” spread sheet describes validation of the differentially coexpressed genes based on the GSE7307 dataset. The table shows expression levels of the genes in 10 “ependyma-positive” brain samples, 7 airway samples and 3 fallopian tube samples. For each gene, mean expression level in the tissues is provided. Tissue with the highest expression level of each gene is colored based on centrality status of the gene in this tissue. Specifically, green denotes that the gene represents a hub in this tissue's ciliary module, grey denotes that the gene represents a hub in a different tissue's ciliary module. For each gene up-regulated in the same tissue where the gene represents a ciliary hub, statistical significance of up-regulation is provided (Student's t-test P-value after a Benjamini-Hochberg correction). For genes supported as tissue-specific markers of ciliated cells, the underlying tissue specificity profile is visualized as a histogram. (3) The “Protein Atlas” spread sheet describes validation of the differentially coexpressed genes with immunostaining data. Human Protein Atlas contained data for 3 of the 8 differentially coexpressed genes. Since ependyma is absent from Protein Atlas, we com [file pone.0035618.s011.xls]

## Sheet: Differential coexpression
Gene symbol	EntrezID	Pearson correlation between gene expression profiles and eigengene of the ciliary module (MMciliary)										ANOVA (BH-adjusted P-values) *
		Brain				Airways				Fallopian
		GSE15745	GSE11882	GSE15222	GSE13344	GSE13933	GSE19188	GSE18842	GSE5264	GSE12446	GSE10971
SLC47A2	146802	0.9805	0.9482	0.9773	0.9882	0.0356	0.0291	0.2841	0.5704	0.6119	0.4143	0.000655864
C1orf114	57821	0.0084	0.2264	0.0417	0.5281	0.8632	0.9331	0.8541	0.8686	0.2687	0.6613	0.00334361
CCDC148	130940	0.3397	-0.0219	0.0109	0.2523	0.8824	0.8915	0.6798	0.9468	0.0106	0.1445	0.00334361
CDH26	60437	-0.0114	-0.2606	-0.0022	-0.2692	0.7499	0.76	0.412	0.771	0.2055	0.5255	0.0033503
LRRC49	54839	-0.0213	-0.0408	-0.0809	0.1445	0.819	0.8961	0.6742	0.9897	0.2802	0.4116	0.0172961
NAT1	9	0.0016	0.149	0.0258	0.2711	0.7512	0.8466	0.5513	0.935	0.2308	0.3654	0.0100555
SIX1	6495	-0.0965	-0.02	-0.0621	-0.1887	0.5161	0.9266	0.9139	0.8532	0.3389	0.2024	0.0033503
HOXC4	3221	-0.3288	-0.0165	0	0	0.3897	-0.2374	0.0132	-0.5268	0.7936	0.88	0.0183289
Green indicates that the respective gene belongs to the ciliary module in the given dataset
* - ANOVA was performed based on Fisher-transformed values of the module membership (MMciliary)

## Sheet: Tissue specificity
Gene	Brain ("ependyma-positive")										Airways							Fallopian tubes			Mean level			T-test P-value	Conclusion
	GSM175849_Accumbens_1_Normal	GSM175855_Corpus_Callosum_1_Normal	GSM175858_Corpus_Callosum_4_Normal	GSM175894_Vestibular_Nuclei_Superior_3_Normal	GSM176077_Vestibular_Nuclei_Superior_10_Normal	GSM176166_Corpus_Callosum_8_Normal	GSM176167_Corpus_Callosum_9_Normal	GSM176182_Medulla_7_Normal	GSM176224_Vestibular_Nuclei_Superior_8_Normal	GSM176384_Hypothalamus_4_Normal	GSM175944_Trachea_BD_Normal	GSM175978_Bronchus_2_Normal	GSM175979_Bronchus_3_Normal	GSM175980_Trachea_2_Normal	GSM175981_Trachea_3_Normal	GSM176022_Bronchus_4_Normal	GSM176023_Trachea_4_Normal	GSM176032_Fallopian_Tube_AB1_Normal	GSM176239_Fallopian_Tube_1_Normal	GSM176294_Fallopian_Tube_AB2_Normal	Ependyma	Airways	Fallopian
SLC47A2	1.3862	6.1618	2.2403	1.7786	4.1852	2.2749	2.4279	1.4497	2.3803	2.0528	-0.5615	-0.3668	-0.0739	-0.5587	-0.1157	-0.5457	-0.4851	0.2435	1.4728	0.8581	2.63377	-0.386771	0.858133	0.000655864	Supportive
C1orf114	1.2171	2.2029	0.7316	1.5307	1.1237	1.0752	1.3515	1.0528	1.0938	0.7802	-0.4783	-0.4335	0.5262	0.0893	0.3955	-0.426	-0.2729	1.359	1.3851	2.3859	1.21595	-0.0856714	1.71	NA	Not supportive
CCDC148	0.8045	0.9161	0.0548	0.6928	-0.9501	1.9689	0.1984	-0.0728	1.1713	0.0548	-1.2611	1.3787	0.4695	1.4026	1.4425	0.4536	0.1266	1.4744	-0.2323	3.197	0.48387	0.5732	1.4797	NA	Not supportive
CDH26	-0.0494	-0.3671	0.5354	-0.0277	-0.9518	-0.7136	0.2394	1.2429	-0.6775	-0.1144	1.7627	1.936	1.6544	1.4884	2.9323	2.2031	1.0624	-1.0457	-0.2371	0.5859	-0.08838	1.86276	-0.2323	0.0033503	Supportive
LRRC49	0.6194	0.0598	-0.0537	0.5575	-0.3614	0.0671	0.0093	-0.1394	0.4233	-0.0702	-1.0428	-0.6515	-0.1518	-0.6825	-0.5534	-0.634	-0.5906	-0.221	-0.2489	1.5993	0.11117	-0.615229	0.376467	NA	Not supportive
NAT1	-0.6862	-0.7727	-0.492	-0.7531	-0.1508	-0.8423	-0.7216	-0.202	-0.7176	-0.6468	0.5143	1.0615	1.5522	0.6954	1.3173	0.74	0.8607	1.2137	0.5537	1.6046	-0.59851	0.963057	1.124	NA	Not supportive
SIX1	-0.4214	-0.417	-0.4176	-0.4157	-0.3634	-0.3993	-0.4207	-0.4125	-0.4214	-0.4125	1.1065	0.7792	2.0139	1.2585	1.5391	0.3013	0.7736	-0.3388	-0.4245	-0.2997	-0.41015	1.1103	-0.354333	0.0033503	Supportive
HOXC4	-0.489	-0.4673	-0.5869	-0.8453	1.4946	-0.6495	-0.5978	1.583	-0.0172	-0.9581	0.0779	-0.0716	-0.2647	-0.3272	-0.417	-0.3748	-0.179	2.0983	3.3627	3.186	-0.15335	-0.222343	2.88233	0.0183289	Supportive

## Sheet: Protein Atlas
Gene	Staining pattern	Conclusion
SLC47A2	NA	NA
C1orf114	Similar between tissues	Not supportive
CCDC148	NA	NA
CDH26	Strong in airways	Supportive
LRRC49	NA	NA
NAT1	NA	NA
SIX1	Strrong in airways	Supportive
HOXC4	NA	NA
